# Supplementary material for: The lethal cargo of Myxococcus xanthus outer membrane vesicles
Source: Front Microbiol. 2014 Sep 9;5:474. doi: 10.3389/fmicb.2014.00474 (PMC4158809; doi:10.3389/fmicb.2014.00474)
Supplement: Supplementary file 1 [file DataSheet1.XLSX]

## Sheet: A_Proteomics Stats
Table S1
Summary of Proteomics Analysis of Three Biological Replicates of Membrane (OM) and Vesicle (OMV) Fractions
Proteins identified on the basis of at least one peptide matched with the score above the ID threshold (Mascot) are shown.
Sample	Pept #	Prot #	Pept/Prot
OM1	2290	533	4.29644
OM2	2452	494	4.96356
OM3	2390	473	5.05285
OMV1	808	184	4.3913
OMV2	1028	207	4.96618
OMV3	1068	231	4.62338
Table S2
Distribution of the "Shared" and "Only" Protein Categories across All Shotgun Proteomics Analyses
"Shared" category proteins were detected in at least one OM and at least one OMV sample; "only" category proteins were detected exclusively either in OM or in OMV samples.
	1A: Membrane fraction				1B: Vesicle fraction
	OM1	OM2	OM3		OMV1	OMV2	OMV3
OM only	353	320	301	OMV only	59	63	50
OM shared	180	174	172	OMV shared	125	144	181
Sum	533	494	473		184	207	231
Table S3
Evaluation of Consistency of Protein Detection Across the Experiments
Only proteins matched with at least 2 distinct peptides in all samples (i.e., 3 of 3 for OM; 3 of 3 for OMV; 3 of 3 OM AND 3 of 3 OMV for OM/OMV) were used for analysis.
Data used for calculations is shown in tabs S6-S8.
Graphs 2A and 2B:
	1. Values of "mol%" and "#disctinct peptides" for each protein were averaged across all experiments.
	2. Coefficients of variation (CV) were binned into 4 categories: <0.3; in between 0.3-0.6; in between 0.6-1; and >1).
	3. Bin occupancy is shown as a fraction of total number of proteins that were used for the evaluation (n=242 for OM and n=128 for OMV).
Graph 2C:
	1. For each biological replicate, the ratios of ("mo%") and a number of discinct peptides values for the same protein observed in OM and OMV fractions were calculated.
	2. The OM/OMV ratios of "mol%" and "# discint peptides" were averaged in a logarthmic space and standard deviatiosn were calculated.
	3. Standard deviations were transformed to a linear space to generate error factors (EF) that represented the fold-spread of values in relation to the average ratio, with EF=1 equivalent to a stdev value of 0.
	4. Error factors were binned into 4 categories: <1.3; in between 1.3-1.6; in between 1.6-2; and >2).
	5. Bin occupancy is shown as a fraction of total number of proteins that were used for the evaluation (n=66).
	2A: All OM and OMV proteins (mol%)							2B: All OM and OMV proteins (#distinct peptides)							3B: Shared proteins (mol% and # distinct peptides)
	CV <0.3	CV 0.3-0.6	CV 0.6-1	CV >1				CV <0.3	CV 0.3-0.6	CV 0.6-1	CV >1					EF<1.3	EF 1.3-1.6	EF 1.6-2	EF>2
OM(3x-2pept); n=242	0.313305	0.356223	0.244635	0.0858369			OM(3x-2pept); n=242	0.528926	0.338843	0.119835	0.0123967				OM/OMV: Relative Abundance (mol%)	0.285714	0.214286	0.242857	0.257143
OMV(3x-2pept); n=128	0.574803	0.370079	0.0551181	0			OMV(3x-2pept); n=128	0.78125	0.210938	0.0078125	0				OM/OMV: Distinct Peptides	0.515152	0.287879	0.121212	0.0757576

## Sheet: B_Prot ID evidence
Exp	Exp-Prot index	prot_hit_num	emPAI	mol%	# distinct pept	prot_acc	prot_desc	prot_score	prot_mass	prot_matches	prot_cover	prot_len	pep_query	pep_rank	pep_isbold	pep_exp_mz	pep_exp_mr	pep_exp_z	pep_calc_mr	pep_delta	pep_start	pep_end	pep_miss	pep_score	pep_homol	pep_ident	pep_expect	pep_res_before	pep score/ID thresh	pep_seq	pep_res_after	pep_var_mod	pep_var_mod_pos	pep_scan_title
M1	M1_1	1	58.58	0.118145	41	MXAN_4895	chaperonin GroEL (groL) {Myxococcus xanthus DK 1622}	71779	57972	1829	82.7	549	6135	1	1	822.44	1642.87	2	1642.87	0	404	420	0	74.99		18	1e-07	R	4.16611	AAVEEGVVPGGGVAYIR	C			20111220_MembraneVes_M1.7378.7378.2.dta
M1	M1_1	1	58.58	0.118145	41	MXAN_4895	chaperonin GroEL (groL) {Myxococcus xanthus DK 1622}	71779	57972	1829	82.7	549	11388	1	1	1239.22	2476.42	2	2476.42	0	242	265	0	82.18		13	6.1e-09	R	6.32154	AGKPLLIIAEDIEGEALATLVVNK	I			20111220_MembraneVes_M1.13912.13912.2.dta
M1	M1_1	1	58.58	0.118145	41	MXAN_4895	chaperonin GroEL (groL) {Myxococcus xanthus DK 1622}	71779	57972	1829	82.7	549	1511	1	1	359.54	1075.6	3	1075.6	0	2	10	1	44.6		14	5.4e-05	M	3.18571	AKDILFDVR	A			20111220_MembraneVes_M1.4242.4242.3.dta
M1	M1_1	1	58.58	0.118145	41	MXAN_4895	chaperonin GroEL (groL) {Myxococcus xanthus DK 1622}	71779	57972	1829	82.7	549	2359	1	1	594.32	1186.62	2	1186.62	0	424	435	0	62		21	4e-06	K	2.95238	ALDGLQLSGGEK	F			20111220_MembraneVes_M1.12255.12255.2.dta
M1	M1_1	1	58.58	0.118145	41	MXAN_4895	chaperonin GroEL (groL) {Myxococcus xanthus DK 1622}	71779	57972	1829	82.7	549	4273	1	1	682.35	1362.68	2	1362.68	0	286	298	0	101.82		19	2.9e-10	K	5.35895	AMLEDIATLTGGR	M	Oxidation (M)	0.0300000000000.0	20111220_MembraneVes_M1.14352.14352.2.dta
M1	M1_1	1	58.58	0.118145	41	MXAN_4895	chaperonin GroEL (groL) {Myxococcus xanthus DK 1622}	71779	57972	1829	82.7	549	4651	1	1	707.31	1412.61	2	1412.61	0	350	361	0	77.93		13	1.6e-08	R	5.99462	AQIEETSSDYDR	E			20111220_MembraneVes_M1.1478.1478.2.dta
M1	M1_1	1	58.58	0.118145	41	MXAN_4895	chaperonin GroEL (groL) {Myxococcus xanthus DK 1622}	71779	57972	1829	82.7	549	6380	1	1	835.88	1669.74	2	1669.74	0	350	363	1	75.87		13	2.7e-08	R	5.83615	AQIEETSSDYDREK	L			20111220_MembraneVes_M1.1102.1102.2.dta
M1	M1_1	1	58.58	0.118145	41	MXAN_4895	chaperonin GroEL (groL) {Myxococcus xanthus DK 1622}	71779	57972	1829	82.7	549	2621	1	1	608.33	1214.64	2	1214.64	0	393	403	1	53.43		19	1.8e-05	K	2.81211	ARVEDALNATR	A			20111220_MembraneVes_M1.1863.1863.2.dta
M1	M1_1	1	58.58	0.118145	41	MXAN_4895	chaperonin GroEL (groL) {Myxococcus xanthus DK 1622}	71779	57972	1829	82.7	549	863	1	1	485.8	969.59	2	969.59	0	122	131	0	63.19		13	4.8e-07	K	4.86077	AVGAIVAELK	K			20111220_MembraneVes_M1.5098.5098.2.dta
M1	M1_1	1	58.58	0.118145	41	MXAN_4895	chaperonin GroEL (groL) {Myxococcus xanthus DK 1622}	71779	57972	1829	82.7	549	1650	1	1	366.9	1097.68	3	1097.68	0	122	132	1	31.53		13	0.0007	K	2.42538	AVGAIVAELKK	L			20111220_MembraneVes_M1.3616.3616.3.dta
M1	M1_1	1	58.58	0.118145	41	MXAN_4895	chaperonin GroEL (groL) {Myxococcus xanthus DK 1622}	71779	57972	1829	82.7	549	420	1	1	439.24	876.47	2	876.47	0	4	10	0	29.91		19	0.0043	K	1.57421	DILFDVR	A			20111220_MembraneVes_M1.6727.6727.2.dta
M1	M1_1	1	58.58	0.118145	41	MXAN_4895	chaperonin GroEL (groL) {Myxococcus xanthus DK 1622}	71779	57972	1829	82.7	549	3321	1	1	633.87	1265.73	2	1265.73	0	231	241	0	68.18		13	1.5e-07	K	5.24462	DLLPILEQVAR	A			20111220_MembraneVes_M1.10701.10701.2.dta
M1	M1_1	1	58.58	0.118145	41	MXAN_4895	chaperonin GroEL (groL) {Myxococcus xanthus DK 1622}	71779	57972	1829	82.7	549	8898	1	1	991.35	1980.68	2	1980.68	0	528	549	0	119.22		13	1.2e-12	K	9.17077	DLPAGGGMGGMGGMGGMGGMGM	-	6 Oxidation (M)	0.0000000300300300300303.0	20111220_MembraneVes_M1.1730.1730.2.dta
M1	M1_1	1	58.58	0.118145	41	MXAN_4895	chaperonin GroEL (groL) {Myxococcus xanthus DK 1622}	71779	57972	1829	82.7	549	8059	1	1	937.45	1872.88	2	1872.88	0	327	344	0	86.46		17	6.1e-09	K	5.08588	DNTTIVDGAGGQQEIEAR	V			20111220_MembraneVes_M1.3871.3871.2.dta
M1	M1_1	1	58.58	0.118145	41	MXAN_4895	chaperonin GroEL (groL) {Myxococcus xanthus DK 1622}	71779	57972	1829	82.7	549	10849	1	1	789.96	2366.86	3	2366.86	0	525	549	1	57.59		13	1.7e-06	K	4.43	EEKDLPAGGGMGGMGGMGGMGGMGM	-	6 Oxidation (M)	0.0000000000300300300300303.0	20111220_MembraneVes_M1.1268.1268.3.dta
M1	M1_1	1	58.58	0.118145	41	MXAN_4895	chaperonin GroEL (groL) {Myxococcus xanthus DK 1622}	71779	57972	1829	82.7	549	1489	1	1	537.79	1073.56	2	1073.56	0	171	180	0	48.86		18	4.2e-05	K	2.71444	EGVITVEEAK	G			20111220_MembraneVes_M1.2492.2492.2.dta
M1	M1_1	1	58.58	0.118145	41	MXAN_4895	chaperonin GroEL (groL) {Myxococcus xanthus DK 1622}	71779	57972	1829	82.7	549	12127	1	1	1332.16	2662.3	2	2662.3	0	142	167	0	108.49		17	4.4e-11	K	6.38176	EIAQVGTISANGDETIGTIIADAMEK	V	Oxidation (M)	0.00000000000000000000000300.0	20111220_MembraneVes_M1.10225.10225.2.dta
M1	M1_1	1	58.58	0.118145	41	MXAN_4895	chaperonin GroEL (groL) {Myxococcus xanthus DK 1622}	71779	57972	1829	82.7	549	9350	1	1	681.32	2040.95	3	2040.95	0	58	74	1	56.31		18	8.1e-06	K	3.12833	EIELENKFENMGAQMVK	E	2 Oxidation (M)	0.00000000003000300.0	20111220_MembraneVes_M1.4291.4291.3.dta
M1	M1_1	1	58.58	0.118145	41	MXAN_4895	chaperonin GroEL (groL) {Myxococcus xanthus DK 1622}	71779	57972	1829	82.7	549	12466	1	1	1399.68	2797.34	2	2797.34	0	469	496	0	120.29		16	2.3e-12	K	7.51813	ESSGPFGFNAATGTYEDLLAAGVIDPAK	V			20111220_MembraneVes_M1.12723.12723.2.dta
M1	M1_1	1	58.58	0.118145	41	MXAN_4895	chaperonin GroEL (groL) {Myxococcus xanthus DK 1622}	71779	57972	1829	82.7	549	176	1	1	410.24	818.46	2	818.47	0	436	442	0	43.57		17	0.00013	K	2.56294	FGVDIIR	R			20111220_MembraneVes_M1.13234.13234.2.dta
M1	M1_1	1	58.58	0.118145	41	MXAN_4895	chaperonin GroEL (groL) {Myxococcus xanthus DK 1622}	71779	57972	1829	82.7	549	7764	1	1	913.44	1824.86	2	1824.86	0	181	196	0	110.64		17	2.7e-11	K	6.50824	GLETTLDVVEGMQFDR	G	Oxidation (M)	0.0000000000030000.0	20111220_MembraneVes_M1.8542.8542.2.dta
M1	M1_1	1	58.58	0.118145	41	MXAN_4895	chaperonin GroEL (groL) {Myxococcus xanthus DK 1622}	71779	57972	1829	82.7	549	796	1	1	480.27	958.53	2	958.53	0	268	276	0	38.73		19	0.00055	R	2.03842	GVLNVCAVK	A			20111220_MembraneVes_M1.3598.3598.2.dta
M1	M1_1	1	58.58	0.118145	41	MXAN_4895	chaperonin GroEL (groL) {Myxococcus xanthus DK 1622}	71779	57972	1829	82.7	549	1000	1	1	500.3	998.58	2	998.58	0	18	27	0	64.36		17	9.3e-07	R	3.78588	GVNILADAVK	V			20111220_MembraneVes_M1.6812.6812.2.dta
M1	M1_1	1	58.58	0.118145	41	MXAN_4895	chaperonin GroEL (groL) {Myxococcus xanthus DK 1622}	71779	57972	1829	82.7	549	5444	1	1	772.37	1542.73	2	1542.74	0	197	209	0	70.19		17	2.9e-07	R	4.12882	GYLSPYFVTDPER	M			20111220_MembraneVes_M1.7644.7644.2.dta
M1	M1_1	1	58.58	0.118145	41	MXAN_4895	chaperonin GroEL (groL) {Myxococcus xanthus DK 1622}	71779	57972	1829	82.7	549	13089	1	1	1066.87	3197.6	3	3197.6	0	197	224	1	63.09		17	1.3e-06	R	3.71118	GYLSPYFVTDPERMEAALNDALILINEK	K	Oxidation (M)	0.0000000000000300000000000000.0	20111220_MembraneVes_M1.12309.12309.3.dta	emPAI	58.58
M1	M1_1	1	58.58	0.118145	41	MXAN_4895	chaperonin GroEL (groL) {Myxococcus xanthus DK 1622}	71779	57972	1829	82.7	549	7827	1	1	610.35	1828.01	3	1828.01	0	226	241	1	34.55		16	0.00072	K	2.15937	ISSMKDLLPILEQVAR	A	Oxidation (M)	0.0003000000000000.0	20111220_MembraneVes_M1.8586.8586.3.dta
M1	M1_1	1	58.58	0.118145	41	MXAN_4895	chaperonin GroEL (groL) {Myxococcus xanthus DK 1622}	71779	57972	1829	82.7	549	11177	1	1	1215.61	2429.2	2	2429.2	0	322	344	1	110.19		19	4e-11	R	5.79947	ITVDKDNTTIVDGAGGQQEIEAR	V			20111220_MembraneVes_M1.4167.4167.2.dta
M1	M1_1	1	58.58	0.118145	41	MXAN_4895	chaperonin GroEL (groL) {Myxococcus xanthus DK 1622}	71779	57972	1829	82.7	549	5152	1	1	746.39	1490.78	2	1490.78	0	285	298	1	80.17		17	2.7e-08	R	4.71588	KAMLEDIATLTGGR	M	Oxidation (M)	0.00300000000000.0	20111220_MembraneVes_M1.4758.4758.2.dta
M1	M1_1	1	58.58	0.118145	41	MXAN_4895	chaperonin GroEL (groL) {Myxococcus xanthus DK 1622}	71779	57972	1829	82.7	549	2953	1	1	622.85	1243.68	2	1243.68	0	308	318	0	77.77		19	6.8e-08	K	4.09316	LDTITLQDLGR	A			20111220_MembraneVes_M1.7246.7246.2.dta
M1	M1_1	1	58.58	0.118145	41	MXAN_4895	chaperonin GroEL (groL) {Myxococcus xanthus DK 1622}	71779	57972	1829	82.7	549	3483	1	1	641.33	1280.65	2	1280.65	0	105	116	0	63.26		16	1.1e-06	K	3.95375	LVAAGHNPMDIK	R	Oxidation (M)	0.000000003000.0	20111220_MembraneVes_M1.1184.1184.2.dta
M1	M1_1	1	58.58	0.118145	41	MXAN_4895	chaperonin GroEL (groL) {Myxococcus xanthus DK 1622}	71779	57972	1829	82.7	549	4783	1	1	719.38	1436.76	2	1436.76	0	105	117	1	51.21		18	2.8e-05	K	2.845	LVAAGHNPMDIKR	G	Oxidation (M)	0.0000000030000.0	20111220_MembraneVes_M1.878.878.2.dta
M1	M1_1	1	58.58	0.118145	41	MXAN_4895	chaperonin GroEL (groL) {Myxococcus xanthus DK 1622}	71779	57972	1829	82.7	549	8231	1	1	938	1873.98	2	1873.98	0	371	389	0	111.84		17	2e-11	K	6.57882	LVGGVAVINVGAATETEMK	E	Oxidation (M)	0.0000000000000000030.0	20111220_MembraneVes_M1.9213.9213.2.dta
M1	M1_1	1	58.58	0.118145	41	MXAN_4895	chaperonin GroEL (groL) {Myxococcus xanthus DK 1622}	71779	57972	1829	82.7	549	9854	1	1	1066.57	2131.12	2	2131.12	0	371	391	1	68.37		18	4.8e-07	K	3.79833	LVGGVAVINVGAATETEMKEK	K	Oxidation (M)	0.000000000000000003000.0	20111220_MembraneVes_M1.5619.5619.2.dta
M1	M1_1	1	58.58	0.118145	41	MXAN_4895	chaperonin GroEL (groL) {Myxococcus xanthus DK 1622}	71779	57972	1829	82.7	549	6540	1	1	837.44	1672.87	2	1672.87	0	210	224	0	108.89		20	6.5e-11	R	5.4445	MEAALNDALILINEK	K	Oxidation (M)	0.300000000000000.0	20111220_MembraneVes_M1.17509.17509.2.dta
M1	M1_1	1	58.58	0.118145	41	MXAN_4895	chaperonin GroEL (groL) {Myxococcus xanthus DK 1622}	71779	57972	1829	82.7	549	1051	1	1	503.27	1004.52	2	1004.52	0	299	307	0	41.11		16	0.00018	R	2.56937	MIAEDLGIK	L	Oxidation (M)	0.300000000.0	20111220_MembraneVes_M1.4081.4081.2.dta
M1	M1_1	1	58.58	0.118145	41	MXAN_4895	chaperonin GroEL (groL) {Myxococcus xanthus DK 1622}	71779	57972	1829	82.7	549	5686	1	1	785.43	1568.85	2	1568.85	0	451	466	0	114.81		17	9.6e-12	R	6.75353	QIVGNGGLEGSVVVNK	V			20111220_MembraneVes_M1.4733.4733.2.dta
M1	M1_1	1	58.58	0.118145	41	MXAN_4895	chaperonin GroEL (groL) {Myxococcus xanthus DK 1622}	71779	57972	1829	82.7	549	684	1	1	469.25	936.49	2	936.49	0	42	50	0	41.65		17	0.00018	K	2.45	SFGSPTITK	D			20111220_MembraneVes_M1.2318.2318.2.dta
M1	M1_1	1	58.58	0.118145	41	MXAN_4895	chaperonin GroEL (groL) {Myxococcus xanthus DK 1622}	71779	57972	1829	82.7	549	12051	1	1	884.45	2650.33	3	2650.33	0	500	524	0	37.59		17	0.00054	R	2.21118	TALQNAASVSSLMLTTEAMVAERPK	E	2 Oxidation (M)	0.0000000000003000003000000.0	20111220_MembraneVes_M1.6784.6784.3.dta
M1	M1_1	1	58.58	0.118145	41	MXAN_4895	chaperonin GroEL (groL) {Myxococcus xanthus DK 1622}	71779	57972	1829	82.7	549	12914	1	1	760.13	3036.51	4	3036.51	0	500	527	1	47.79		17	4.4e-05	R	2.81118	TALQNAASVSSLMLTTEAMVAERPKEEK	D	2 Oxidation (M)	0.0000000000003000003000000000.0	20111220_MembraneVes_M1.6244.6244.4.dta
M1	M1_1	1	58.58	0.118145	41	MXAN_4895	chaperonin GroEL (groL) {Myxococcus xanthus DK 1622}	71779	57972	1829	82.7	549	9555	1	1	1048.03	2094.05	2	2094.06	-0.01	80	100	0	150.14		18	3.2e-15	K	8.34111	TSDVAGDGTTTATVLAQAIFR	E			20111220_MembraneVes_M1.12952.12952.2.dta
M1	M1_1	1	58.58	0.118145	41	MXAN_4895	chaperonin GroEL (groL) {Myxococcus xanthus DK 1622}	71779	57972	1829	82.7	549	12883	1	1	1009.18	3024.51	3	3024.51	0	467	496	1	65.4		17	8.2e-07	K	3.84706	VKESSGPFGFNAATGTYEDLLAAGVIDPAK	V			20111220_MembraneVes_M1.10709.10709.3.dta
M1	M1_2	2	24.7	0.0498155	39	MXAN_4467	chaperonin GroEL (groL) {Myxococcus xanthus DK 1622}	34412	58167	888	81.2	547	6257	1	1	829.45	1656.89	2	1656.88	0	405	421	0	59.21		18	4.1e-06	R	3.28944	AAVEEGIVPGGGVAYLR	A			20111220_MembraneVes_M1.8545.8545.2.dta
M1	M1_2	2	24.7	0.0498155	39	MXAN_4467	chaperonin GroEL (groL) {Myxococcus xanthus DK 1622}	34412	58167	888	81.2	547	2808	1	1	617.32	1232.63	2	1232.64	0	85	97	0	97.54		19	8.3e-10	K	5.13368	AGDGTTTATVLAR	A			20111220_MembraneVes_M1.2317.2317.2.dta
M1	M1_2	2	24.7	0.0498155	39	MXAN_4467	chaperonin GroEL (groL) {Myxococcus xanthus DK 1622}	34412	58167	888	81.2	547	2342	1	1	592.83	1183.66	2	1183.66	0	490	500	1	47.45		18	6.1e-05	K	2.63611	AGVIDPTKVER	T			20111220_MembraneVes_M1.2437.2437.2.dta
M1	M1_2	2	24.7	0.0498155	39	MXAN_4467	chaperonin GroEL (groL) {Myxococcus xanthus DK 1622}	34412	58167	888	81.2	547	11954	1	1	1303.15	2604.3	2	2604.3	0	143	168	0	111.54		18	2.3e-11	K	6.19667	AITQVGTISANGDETIGAIIADAMEK	V	Oxidation (M)	0.00000000000000000000000300.0	20111220_MembraneVes_M1.10315.10315.2.dta
M1	M1_2	2	24.7	0.0498155	39	MXAN_4467	chaperonin GroEL (groL) {Myxococcus xanthus DK 1622}	34412	58167	888	81.2	547	508	1	1	461.75	921.48	2	921.48	0	98	105	0	40.37		14	0.00014	R	2.88357	AIYEEGLK	L			20111220_MembraneVes_M1.2646.2646.2.dta
M1	M1_2	2	24.7	0.0498155	39	MXAN_4467	chaperonin GroEL (groL) {Myxococcus xanthus DK 1622}	34412	58167	888	81.2	547	2853	1	1	413.56	1237.65	3	1237.65	0	394	404	1	34.31		17	0.0011	K	2.01824	ARVEDALHATR	A			20111220_MembraneVes_M1.1267.1267.3.dta
M1	M1_2	2	24.7	0.0498155	39	MXAN_4467	chaperonin GroEL (groL) {Myxococcus xanthus DK 1622}	34412	58167	888	81.2	547	1276	1	1	521.81	1041.61	2	1041.61	0	123	132	0	81.97		15	1.2e-08	K	5.46467	AVEVVVGELK	S			20111220_MembraneVes_M1.4879.4879.2.dta
M1	M1_2	2	24.7	0.0498155	39	MXAN_4467	chaperonin GroEL (groL) {Myxococcus xanthus DK 1622}	34412	58167	888	81.2	547	2552	1	1	603.3	1204.59	2	1204.59	0	328	339	0	50.44		19	4.4e-05	K	2.65474	DNTTVVDGVGTK	A			20111220_MembraneVes_M1.2089.2089.2.dta
M1	M1_2	2	24.7	0.0498155	39	MXAN_4467	chaperonin GroEL (groL) {Myxococcus xanthus DK 1622}	34412	58167	888	81.2	547	2034	1	1	571.76	1141.51	2	1141.52	0	470	480	0	59.29		13	1.4e-06	R	4.56077	EGTGAFGYNAR	T			20111220_MembraneVes_M1.2331.2331.2.dta
M1	M1_2	2	24.7	0.0498155	39	MXAN_4467	chaperonin GroEL (groL) {Myxococcus xanthus DK 1622}	34412	58167	888	81.2	547	1489	1	0	537.79	1073.56	2	1073.56	0	172	181	0	48.86		18	4.2e-05	K	2.71444	EGVITVEEAK	G			20111220_MembraneVes_M1.2492.2492.2.dta
M1	M1_2	2	24.7	0.0498155	39	MXAN_4467	chaperonin GroEL (groL) {Myxococcus xanthus DK 1622}	34412	58167	888	81.2	547	9230	1	1	1014.47	2026.93	2	2026.93	0	59	75	1	57.68		16	3.8e-06	K	3.605	EIDLENKFENMGAQMVK	E	2 Oxidation (M)	0.00000000003000300.0	20111220_MembraneVes_M1.4442.4442.2.dta
M1	M1_2	2	24.7	0.0498155	39	MXAN_4467	chaperonin GroEL (groL) {Myxococcus xanthus DK 1622}	34412	58167	888	81.2	547	1971	1	1	567.79	1133.56	2	1133.56	0	5	13	0	38.76		18	0.00047	K	2.15333	EIFFHQSAR	E			20111220_MembraneVes_M1.2451.2451.2.dta
M1	M1_2	2	24.7	0.0498155	39	MXAN_4467	chaperonin GroEL (groL) {Myxococcus xanthus DK 1622}	34412	58167	888	81.2	547	10717	1	1	1164.59	2327.17	2	2327.17	0	287	308	0	102.36		18	2e-10	K	5.68667	EMLQDIAVLTGGTVVSEDLGHK	F	Oxidation (M)	0.0300000000000000000000.0	20111220_MembraneVes_M1.8773.8773.2.dta
M1	M1_2	2	24.7	0.0498155	39	MXAN_4467	chaperonin GroEL (groL) {Myxococcus xanthus DK 1622}	34412	58167	888	81.2	547	13393	1	1	894.46	3573.82	4	3573.82	0	287	319	1	59.74		17	2.8e-06	K	3.51412	EMLQDIAVLTGGTVVSEDLGHKFETLTLTDLGR	A	Oxidation (M)	0.030000000000000000000000000000000.0	20111220_MembraneVes_M1.12356.12356.4.dta
M1	M1_2	2	24.7	0.0498155	39	MXAN_4467	chaperonin GroEL (groL) {Myxococcus xanthus DK 1622}	34412	58167	888	81.2	547	9372	1	1	684.35	2050.03	3	2050.03	0	209	225	1	56.43		18	8.3e-06	R	3.135	ERMEAVLEDPYILISEK	K	Oxidation (M)	0.00300000000000000.0	20111220_MembraneVes_M1.8039.8039.3.dta
M1	M1_2	2	24.7	0.0498155	39	MXAN_4467	chaperonin GroEL (groL) {Myxococcus xanthus DK 1622}	34412	58167	888	81.2	547	3184	1	1	633.34	1264.67	2	1264.67	0	309	319	0	76.49		15	4.2e-08	K	5.09933	FETLTLTDLGR	A			20111220_MembraneVes_M1.7932.7932.2.dta
M1	M1_2	2	24.7	0.0498155	39	MXAN_4467	chaperonin GroEL (groL) {Myxococcus xanthus DK 1622}	34412	58167	888	81.2	547	7180	1	1	869.3	1736.59	2	1736.59	0	530	547	0	76.98		13	2e-08	K	5.92154	GGGAGAGMPDYGGDDMDY	-	2 Oxidation (M)	0.000000030000000300.0	20111220_MembraneVes_M1.3277.3277.2.dta
M1	M1_2	2	24.7	0.0498155	39	MXAN_4467	chaperonin GroEL (groL) {Myxococcus xanthus DK 1622}	34412	58167	888	81.2	547	7764	1	0	913.44	1824.86	2	1824.86	0	182	197	0	110.64		17	2.7e-11	K	6.50824	GLETTLDVVEGMQFDR	G	Oxidation (M)	0.0000000000030000.0	20111220_MembraneVes_M1.8542.8542.2.dta
M1	M1_2	2	24.7	0.0498155	39	MXAN_4467	chaperonin GroEL (groL) {Myxococcus xanthus DK 1622}	34412	58167	888	81.2	547	796	1	0	480.27	958.53	2	958.53	0	269	277	0	38.73		19	0.00055	R	2.03842	GVLNVCAVK	A			20111220_MembraneVes_M1.3598.3598.2.dta
M1	M1_2	2	24.7	0.0498155	39	MXAN_4467	chaperonin GroEL (groL) {Myxococcus xanthus DK 1622}	34412	58167	888	81.2	547	3655	1	1	651.83	1301.64	2	1301.64	0	198	208	0	51.12		18	3e-05	R	2.84	GYVSPYFVTNR	E			20111220_MembraneVes_M1.5369.5369.2.dta
M1	M1_2	2	24.7	0.0498155	39	MXAN_4467	chaperonin GroEL (groL) {Myxococcus xanthus DK 1622}	34412	58167	888	81.2	547	4828	1	1	721.4	1440.79	2	1440.79	0	453	467	0	97.68		16	4.2e-10	K	6.105	IASNAGVEGAVVINK	V			20111220_MembraneVes_M1.3696.3696.2.dta
M1	M1_2	2	24.7	0.0498155	39	MXAN_4467	chaperonin GroEL (groL) {Myxococcus xanthus DK 1622}	34412	58167	888	81.2	547	11255	1	1	819.43	2455.26	3	2455.26	0	286	308	1	71.25		18	2.8e-07	R	3.95833	KEMLQDIAVLTGGTVVSEDLGHK	F	Oxidation (M)	0.00300000000000000000000.0	20111220_MembraneVes_M1.7469.7469.3.dta
M1	M1_2	2	24.7	0.0498155	39	MXAN_4467	chaperonin GroEL (groL) {Myxococcus xanthus DK 1622}	34412	58167	888	81.2	547	8873	1	1	989.01	1976.01	2	1976.01	0	226	242	1	57.93		18	6.1e-06	K	3.21833	KVSSMQDMIPLLEQVAR	S	2 Oxidation (M)	0.00003003000000000.0	20111220_MembraneVes_M1.6262.6262.2.dta
M1	M1_2	2	24.7	0.0498155	39	MXAN_4467	chaperonin GroEL (groL) {Myxococcus xanthus DK 1622}	34412	58167	888	81.2	547	5899	1	1	800.45	1598.88	2	1598.88	0	429	443	0	65.39		17	7.4e-07	K	3.84647	LKPGGEQDFGVAIIR	R			20111220_MembraneVes_M1.5524.5524.2.dta
M1	M1_2	2	24.7	0.0498155	39	MXAN_4467	chaperonin GroEL (groL) {Myxococcus xanthus DK 1622}	34412	58167	888	81.2	547	3075	1	1	627.83	1253.64	2	1253.64	0	106	117	0	64.28		18	1.2e-06	K	3.57111	LVAAGHSPMDLK	R	Oxidation (M)	0.000000003000.0	20111220_MembraneVes_M1.1325.1325.2.dta
M1	M1_2	2	24.7	0.0498155	39	MXAN_4467	chaperonin GroEL (groL) {Myxococcus xanthus DK 1622}	34412	58167	888	81.2	547	8231	1	0	938	1873.98	2	1873.98	0	372	390	0	111.84		17	2e-11	K	6.57882	LVGGVAVINVGAATETEMK	E	Oxidation (M)	0.0000000000000000030.0	20111220_MembraneVes_M1.9213.9213.2.dta
M1	M1_2	2	24.7	0.0498155	39	MXAN_4467	chaperonin GroEL (groL) {Myxococcus xanthus DK 1622}	34412	58167	888	81.2	547	9854	1	0	1066.57	2131.12	2	2131.12	0	372	392	1	68.37		18	4.8e-07	K	3.79833	LVGGVAVINVGAATETEMKEK	K	Oxidation (M)	0.000000000000000003000.0	20111220_MembraneVes_M1.5619.5619.2.dta
M1	M1_2	2	24.7	0.0498155	39	MXAN_4467	chaperonin GroEL (groL) {Myxococcus xanthus DK 1622}	34412	58167	888	81.2	547	7368	1	1	883.45	1764.89	2	1764.89	0	211	225	0	102.24		18	2.1e-10	R	5.68	MEAVLEDPYILISEK	K	Oxidation (M)	0.300000000000000.0	20111220_MembraneVes_M1.17223.17223.2.dta
M1	M1_2	2	24.7	0.0498155	39	MXAN_4467	chaperonin GroEL (groL) {Myxococcus xanthus DK 1622}	34412	58167	888	81.2	547	684	1	0	469.25	936.49	2	936.49	0	43	51	0	41.65		17	0.00018	K	2.45	SFGSPTITK	D			20111220_MembraneVes_M1.2318.2318.2.dta
M1	M1_2	2	24.7	0.0498155	39	MXAN_4467	chaperonin GroEL (groL) {Myxococcus xanthus DK 1622}	34412	58167	888	81.2	547	11458	1	1	1240.2	2478.4	2	2478.39	0	243	266	0	80.31		13	9.3e-09	R	6.17769	SGKPLIIIADDIEGEALATLVVNK	I			20111220_MembraneVes_M1.13105.13105.2.dta
M1	M1_2	2	24.7	0.0498155	39	MXAN_4467	chaperonin GroEL (groL) {Myxococcus xanthus DK 1622}	34412	58167	888	81.2	547	11838	1	1	1301.2	2600.38	2	2600.38	0	501	525	0	102.6		14	7.7e-11	R	7.32857	TALQNAASVASLLLTTEAMVAERPK	G	Oxidation (M)	0.0000000000000000003000000.0	20111220_MembraneVes_M1.11829.11829.2.dta
M1	M1_2	2	24.7	0.0498155	39	MXAN_4467	chaperonin GroEL (groL) {Myxococcus xanthus DK 1622}	34412	58167	888	81.2	547	1763	1	1	563.27	1124.52	2	1124.52	0	481	489	0	37.67		15	0.00032	R	2.51133	TEVYEDLEK	A			20111220_MembraneVes_M1.3122.3122.2.dta
M1	M1_2	2	24.7	0.0498155	39	MXAN_4467	chaperonin GroEL (groL) {Myxococcus xanthus DK 1622}	34412	58167	888	81.2	547	3385	1	1	636.36	1270.71	2	1270.71	0	22	34	0	84.6		17	9.2e-09	R	4.97647	TLSDAVAVTLGPK	G			20111220_MembraneVes_M1.6168.6168.2.dta
M1	M1_2	2	24.7	0.0498155	39	MXAN_4467	chaperonin GroEL (groL) {Myxococcus xanthus DK 1622}	34412	58167	888	81.2	547	4569	1	1	700.32	1398.63	2	1398.63	0	351	362	0	82.98		14	6.8e-09	R	5.92714	TQIDSVTSDYDR	E			20111220_MembraneVes_M1.2945.2945.2.dta
M1	M1_2	2	24.7	0.0498155	39	MXAN_4467	chaperonin GroEL (groL) {Myxococcus xanthus DK 1622}	34412	58167	888	81.2	547	6240	1	1	828.89	1655.76	2	1655.76	0	351	364	1	65.63		14	4.1e-07	R	4.68786	TQIDSVTSDYDREK	L			20111220_MembraneVes_M1.2359.2359.2.dta
M1	M1_2	2	24.7	0.0498155	39	MXAN_4467	chaperonin GroEL (groL) {Myxococcus xanthus DK 1622}	34412	58167	888	81.2	547	7938	1	1	924.96	1847.9	2	1847.91	-0.01	227	242	0	65.19		17	8.8e-07	K	3.83471	VSSMQDMIPLLEQVAR	S	2 Oxidation (M)	0.0003003000000000.0	20111220_MembraneVes_M1.15529.15529.2.dta
M1	M1_2	2	24.7	0.0498155	39	MXAN_4467	chaperonin GroEL (groL) {Myxococcus xanthus DK 1622}	34412	58167	888	81.2	547	7238	1	1	874.46	1746.9	2	1746.9	0	323	339	1	107.59		20	9.1e-11	R	5.3795	VTVDKDNTTVVDGVGTK	A			20111220_MembraneVes_M1.2339.2339.2.dta
M1	M1_3	3	10.27	0.0207127	18	MXAN_3556	hypothetical protein {Myxococcus xanthus DK 1622}	19014	32602	576	65	294	915	1	1	493.76	985.51	2	985.51	0	98	104	0	28.09		14	0.0023	K	2.00643	DFLLHWR	D			20111220_MembraneVes_M1.7016.7016.2.dta
M1	M1_3	3	10.27	0.0207127	18	MXAN_3556	hypothetical protein {Myxococcus xanthus DK 1622}	19014	32602	576	65	294	10053	1	1	1096.49	2190.96	2	2190.96	0	242	261	0	85.47		13	2.8e-09	R	6.57462	ENMDLAVSMDMVAAYLGASR	M	3 Oxidation (M)	0.00300000303000000000.0	20111220_MembraneVes_M1.7905.7905.2.dta
M1	M1_3	3	10.27	0.0207127	18	MXAN_3556	hypothetical protein {Myxococcus xanthus DK 1622}	19014	32602	576	65	294	6849	1	1	566.6	1696.78	3	1696.78	0	278	293	0	60.64		16	2e-06	K	3.79	HPDAICTLEGAGATER	R			20111220_MembraneVes_M1.3459.3459.3.dta
M1	M1_3	3	10.27	0.0207127	18	MXAN_3556	hypothetical protein {Myxococcus xanthus DK 1622}	19014	32602	576	65	294	8694	1	1	969.99	1937.96	2	1937.96	0	276	293	1	98.6		18	5.2e-10	R	5.47778	IKHPDAICTLEGAGATER	R			20111220_MembraneVes_M1.3162.3162.2.dta
M1	M1_3	3	10.27	0.0207127	18	MXAN_3556	hypothetical protein {Myxococcus xanthus DK 1622}	19014	32602	576	65	294	9159	1	1	1006.54	2011.07	2	2011.06	0	178	195	1	75.65		16	6.4e-08	R	4.72813	KLNEQGHFGPYAVVLSPR	L			20111220_MembraneVes_M1.5239.5239.2.dta
M1	M1_3	3	10.27	0.0207127	18	MXAN_3556	hypothetical protein {Myxococcus xanthus DK 1622}	19014	32602	576	65	294	3613	1	1	649.31	1296.61	2	1296.61	0	143	154	0	98.11		17	4.4e-10	R	5.77118	LGYEGLMTANGR	L	Oxidation (M)	0.000000300000.0	20111220_MembraneVes_M1.3416.3416.2.dta
M1	M1_3	3	10.27	0.0207127	18	MXAN_3556	hypothetical protein {Myxococcus xanthus DK 1622}	19014	32602	576	65	294	8349	1	1	942.49	1882.97	2	1882.97	0	179	195	0	66		18	8.4e-07	K	3.66667	LNEQGHFGPYAVVLSPR	L			20111220_MembraneVes_M1.6302.6302.2.dta
M1	M1_3	3	10.27	0.0207127	18	MXAN_3556	hypothetical protein {Myxococcus xanthus DK 1622}	19014	32602	576	65	294	2064	1	1	571.83	1141.65	2	1141.65	0	27	36	0	72.33		18	1.9e-07	R	4.01833	LNETVIQVAR	R			20111220_MembraneVes_M1.5667.5667.2.dta
M1	M1_3	3	10.27	0.0207127	18	MXAN_3556	hypothetical protein {Myxococcus xanthus DK 1622}	19014	32602	576	65	294	3895	1	1	658.87	1315.72	2	1315.72	0	229	241	1	75.07		18	1.1e-07	R	4.17056	LRGESGVVVSTGR	E			20111220_MembraneVes_M1.1554.1554.2.dta
M1	M1_3	3	10.27	0.0207127	18	MXAN_3556	hypothetical protein {Myxococcus xanthus DK 1622}	19014	32602	576	65	294	10870	1	1	1186.61	2371.21	2	2371.22	0	155	177	0	111.69		18	2.7e-11	R	6.205	LTVPLGDWTSPGGGFQAIVEATR	K			20111220_MembraneVes_M1.12740.12740.2.dta
M1	M1_3	3	10.27	0.0207127	18	MXAN_3556	hypothetical protein {Myxococcus xanthus DK 1622}	19014	32602	576	65	294	4026	1	1	669.33	1336.64	2	1336.64	0	217	228	0	73.92		18	1.4e-07	R	4.10667	QLASDGVYQSNR	L			20111220_MembraneVes_M1.1806.1806.2.dta
M1	M1_3	3	10.27	0.0207127	18	MXAN_3556	hypothetical protein {Myxococcus xanthus DK 1622}	19014	32602	576	65	294	1852	1	1	565.82	1129.63	2	1129.63	0	207	216	0	75.36		16	6.4e-08	K	4.71	TGVLEIETIR	Q			20111220_MembraneVes_M1.14028.14028.2.dta
M1	M1_3	3	10.27	0.0207127	18	MXAN_3556	hypothetical protein {Myxococcus xanthus DK 1622}	19014	32602	576	65	294	13347	1	1	1141.2	3420.57	3	3420.57	0	111	142	0	99.24		13	1.3e-10	R	7.63385	THNMPLDVSAAAGAAALCAQQEDELIFYGDAR	L	Oxidation (M)	0.00030000000000000000000000000000.0	20111220_MembraneVes_M1.10217.10217.3.dta
M1	M1_3	3	10.27	0.0207127	18	MXAN_3556	hypothetical protein {Myxococcus xanthus DK 1622}	19014	32602	576	65	294	548	1	1	463.81	925.6	2	925.6	0	268	275	0	65.37		13	2.9e-07	R	5.02846	VLEALLLR	I			20111220_MembraneVes_M1.7162.7162.2.dta
M1	M1_4	4	9.33	0.0188169	24	MXAN_5040	aldehyde dehydrogenase family protein {Myxococcus xanthus DK 1622}	12421	56176	605	56.7	506	347	1	1	426.2	850.38	2	850.38	0	415	421	0	50.21		18	3.4e-05	K	2.78944	DFDDAIR	Q			20111220_MembraneVes_M1.3430.3430.2.dta
M1	M1_4	4	9.33	0.0188169	24	MXAN_5040	aldehyde dehydrogenase family protein {Myxococcus xanthus DK 1622}	12421	56176	605	56.7	506	7079	1	1	862.41	1722.81	2	1722.81	0	381	395	0	69.08		17	3.4e-07	K	4.06353	DGYYVAPTVFQGHNR	M			20111220_MembraneVes_M1.5117.5117.2.dta
M1	M1_4	4	9.33	0.0188169	24	MXAN_5040	aldehyde dehydrogenase family protein {Myxococcus xanthus DK 1622}	12421	56176	605	56.7	506	7845	1	1	916.45	1830.89	2	1830.89	0	96	111	0	93.81		19	1.9e-09	R	4.93737	EMLAVAETWDNGKPVR	E	Oxidation (M)	0.0300000000000000.0	20111220_MembraneVes_M1.4424.4424.2.dta
M1	M1_4	4	9.33	0.0188169	24	MXAN_5040	aldehyde dehydrogenase family protein {Myxococcus xanthus DK 1622}	12421	56176	605	56.7	506	6624	1	1	841.45	1680.88	2	1680.88	0	112	126	0	93.53		17	1.3e-09	R	5.50176	ETLAADIPLAIDHFR	Y			20111220_MembraneVes_M1.8846.8846.2.dta
M1	M1_4	4	9.33	0.0188169	24	MXAN_5040	aldehyde dehydrogenase family protein {Myxococcus xanthus DK 1622}	12421	56176	605	56.7	506	10557	1	1	1150.06	2298.11	2	2298.11	0	33	52	0	72.07		17	1.8e-07	R	4.23941	GQYFENISPVTGKPFCEVAR	S			20111220_MembraneVes_M1.6862.6862.2.dta
M1	M1_4	4	9.33	0.0188169	24	MXAN_5040	aldehyde dehydrogenase family protein {Myxococcus xanthus DK 1622}	12421	56176	605	56.7	506	1172	1	1	511.3	1020.59	2	1020.59	0	352	360	0	35.62		13	0.00027	K	2.74	ILSYIDIGK	K			20111220_MembraneVes_M1.6090.6090.2.dta
M1	M1_4	4	9.33	0.0188169	24	MXAN_5040	aldehyde dehydrogenase family protein {Myxococcus xanthus DK 1622}	12421	56176	605	56.7	506	2121	1	1	575.35	1148.68	2	1148.68	0	352	361	1	54.37		13	3.7e-06	K	4.18231	ILSYIDIGKK	E			20111220_MembraneVes_M1.4355.4355.2.dta
M1	M1_4	4	9.33	0.0188169	24	MXAN_5040	aldehyde dehydrogenase family protein {Myxococcus xanthus DK 1622}	12421	56176	605	56.7	506	1429	1	1	531.25	1060.49	2	1060.49	0	313	320	0	39.59		16	0.00023	R	2.47438	IYSQFMEK	A	Oxidation (M)	0.00000300.0	20111220_MembraneVes_M1.2436.2436.2.dta
M1	M1_4	4	9.33	0.0188169	24	MXAN_5040	aldehyde dehydrogenase family protein {Myxococcus xanthus DK 1622}	12421	56176	605	56.7	506	12189	1	1	891.44	2671.31	3	2671.31	0	327	351	1	89.01		19	5.5e-09	R	4.68474	KVKPGNPLDTDTMVGAQASNDQLEK	I	Oxidation (M)	0.0000000000003000000000000.0	20111220_MembraneVes_M1.3150.3150.3.dta
M1	M1_4	4	9.33	0.0188169	24	MXAN_5040	aldehyde dehydrogenase family protein {Myxococcus xanthus DK 1622}	12421	56176	605	56.7	506	10194	1	1	1103.1	2204.18	2	2204.18	0	247	266	0	95.33		15	5.7e-10	R	6.35533	LIMQYASENLIPVTLELGGK	S	Oxidation (M)	0.00300000000000000000.0	20111220_MembraneVes_M1.16959.16959.2.dta
M1	M1_4	4	9.33	0.0188169	24	MXAN_5040	aldehyde dehydrogenase family protein {Myxococcus xanthus DK 1622}	12421	56176	605	56.7	506	3557	1	1	646.82	1291.62	2	1291.62	0	1	12	0	67		17	5.3e-07	-	3.94118	MIYAAPNQPGSK	V	Oxidation (M)	0.300000000000.0	20111220_MembraneVes_M1.1673.1673.2.dta
M1	M1_4	4	9.33	0.0188169	24	MXAN_5040	aldehyde dehydrogenase family protein {Myxococcus xanthus DK 1622}	12421	56176	605	56.7	506	1140	1	1	510.79	1019.57	2	1019.57	0	493	501	0	48.58		16	2.8e-05	K	3.03625	NLLVSYSPK	A			20111220_MembraneVes_M1.4382.4382.2.dta
M1	M1_4	4	9.33	0.0188169	24	MXAN_5040	aldehyde dehydrogenase family protein {Myxococcus xanthus DK 1622}	12421	56176	605	56.7	506	7020	1	1	861.43	1720.85	2	1720.85	0	422	437	0	93.22		18	1.6e-09	R	5.17889	QANDTLYGLGAGVWTR	D			20111220_MembraneVes_M1.8494.8494.2.dta
M1	M1_4	4	9.33	0.0188169	24	MXAN_5040	aldehyde dehydrogenase family protein {Myxococcus xanthus DK 1622}	12421	56176	605	56.7	506	11009	1	1	1195.53	2389.05	2	2389.05	0	286	306	0	99.43		13	1.1e-10	K	7.64846	SLEGFAMFALNQGEVCTCPSR	S	Oxidation (M)	0.000000300000000000000.0	20111220_MembraneVes_M1.9310.9310.2.dta
M1	M1_4	4	9.33	0.0188169	24	MXAN_5040	aldehyde dehydrogenase family protein {Myxococcus xanthus DK 1622}	12421	56176	605	56.7	506	10537	1	1	1148.49	2294.97	2	2294.97	0	267	285	0	104.57		13	3.5e-11	K	8.04385	SPNIFFEDVMAQDDDFFDK	S	Oxidation (M)	0.0000000003000000000.0	20111220_MembraneVes_M1.10883.10883.2.dta
M1	M1_4	4	9.33	0.0188169	24	MXAN_5040	aldehyde dehydrogenase family protein {Myxococcus xanthus DK 1622}	12421	56176	605	56.7	506	1767	1	1	563.28	1124.55	2	1124.55	0	236	246	0	78.27		14	2.1e-08	K	5.59071	VAFTGETSTGR	L			20111220_MembraneVes_M1.1827.1827.2.dta
M1	M1_4	4	9.33	0.0188169	24	MXAN_5040	aldehyde dehydrogenase family protein {Myxococcus xanthus DK 1622}	12421	56176	605	56.7	506	121	1	1	401.74	801.46	2	801.46	0	373	380	0	48.37		17	4.1e-05	R	2.84529	VALSGDLK	D			20111220_MembraneVes_M1.2284.2284.2.dta
M1	M1_4	4	9.33	0.0188169	24	MXAN_5040	aldehyde dehydrogenase family protein {Myxococcus xanthus DK 1622}	12421	56176	605	56.7	506	8455	1	1	949.01	1896	2	1896	0	398	414	0	82.31		18	1.9e-08	R	4.57278	VFQEEIFGPVVSVATFK	D			20111220_MembraneVes_M1.11277.11277.2.dta
M1	M1_4	4	9.33	0.0188169	24	MXAN_5040	aldehyde dehydrogenase family protein {Myxococcus xanthus DK 1622}	12421	56176	605	56.7	506	12296	1	1	910.47	2728.38	3	2728.37	0	398	421	1	48.79		19	5.4e-05	R	2.56789	VFQEEIFGPVVSVATFKDFDDAIR	Q			20111220_MembraneVes_M1.11902.11902.3.dta
M1	M1_4	4	9.33	0.0188169	24	MXAN_5040	aldehyde dehydrogenase family protein {Myxococcus xanthus DK 1622}	12421	56176	605	56.7	506	11699	1	1	848.75	2543.21	3	2543.22	0	328	351	0	81.64		19	2.8e-08	K	4.29684	VKPGNPLDTDTMVGAQASNDQLEK	I	Oxidation (M)	0.000000000003000000000000.0	20111220_MembraneVes_M1.4187.4187.3.dta
M1	M1_4	4	9.33	0.0188169	24	MXAN_5040	aldehyde dehydrogenase family protein {Myxococcus xanthus DK 1622}	12421	56176	605	56.7	506	10417	1	1	752.35	2254.04	3	2254.04	0	454	472	0	41.35		16	0.00015	R	2.58438	VWTNCYHIYPAHAAFGGYK	Q			20111220_MembraneVes_M1.5691.5691.3.dta
M1	M1_4	4	9.33	0.0188169	24	MXAN_5040	aldehyde dehydrogenase family protein {Myxococcus xanthus DK 1622}	12421	56176	605	56.7	506	440	1	1	443.72	885.42	2	885.42	0	127	133	0	17.85		17	0.05	R	1.05	YFAGCIR	A			20111220_MembraneVes_M1.2808.2808.2.dta
M1	M1_4	4	9.33	0.0188169	24	MXAN_5040	aldehyde dehydrogenase family protein {Myxococcus xanthus DK 1622}	12421	56176	605	56.7	506	770	1	1	477.74	953.47	2	953.47	0	19	26	0	46.16		18	7.7e-05	R	2.56444	YQNFIGGR	W			20111220_MembraneVes_M1.2877.2877.2.dta
M1	M1_5	5	9.4	0.0189581	23	MXAN_3519	citrate synthase (gltA) [2.3.3.1] {Myxococcus xanthus DK 1622}	8755	49094	273	61.2	433	3023	1	1	624.33	1246.65	2	1246.65	0	2	12	1	47.51		17	5.6e-05	M	2.79471	AKDTLTITDNR	T			20111220_MembraneVes_M1.1652.1652.2.dta
M1	M1_5	5	9.4	0.0189581	23	MXAN_3519	citrate synthase (gltA) [2.3.3.1] {Myxococcus xanthus DK 1622}	8755	49094	273	61.2	433	1307	1	1	524.77	1047.52	2	1047.52	0	4	12	0	31.16		16	0.0018	K	1.9475	DTLTITDNR	T			20111220_MembraneVes_M1.2716.2716.2.dta
M1	M1_5	5	9.4	0.0189581	23	MXAN_3519	citrate synthase (gltA) [2.3.3.1] {Myxococcus xanthus DK 1622}	8755	49094	273	61.2	433	75	1	1	375.71	749.41	2	749.41	0	68	73	0	24.1		19	0.019	K	1.26842	GILEYR	G			20111220_MembraneVes_M1.3532.3532.2.dta
M1	M1_5	5	9.4	0.0189581	23	MXAN_3519	citrate synthase (gltA) [2.3.3.1] {Myxococcus xanthus DK 1622}	8755	49094	273	61.2	433	2113	1	1	574.3	1146.59	2	1146.59	0	74	83	0	56.66		18	7.2e-06	R	3.14778	GYPIEQLAEK	S			20111220_MembraneVes_M1.4739.4739.2.dta
M1	M1_5	5	9.4	0.0189581	23	MXAN_3519	citrate synthase (gltA) [2.3.3.1] {Myxococcus xanthus DK 1622}	8755	49094	273	61.2	433	12744	1	1	973.47	2917.4	3	2917.4	0	182	206	0	70.57		18	3.2e-07	R	3.92056	HTMGLPYIYPDNDLSYVANFLAMIK	R	2 Oxidation (M)	0.0030000000000000000000300.0	20111220_MembraneVes_M1.13863.13863.3.dta
M1	M1_5	5	9.4	0.0189581	23	MXAN_3519	citrate synthase (gltA) [2.3.3.1] {Myxococcus xanthus DK 1622}	8755	49094	273	61.2	433	2721	1	1	613.82	1225.62	2	1225.62	0	348	357	0	51.6		16	1.7e-05	R	3.225	IALEDEYFVK	R			20111220_MembraneVes_M1.6498.6498.2.dta
M1	M1_5	5	9.4	0.0189581	23	MXAN_3519	citrate synthase (gltA) [2.3.3.1] {Myxococcus xanthus DK 1622}	8755	49094	273	61.2	433	4455	1	1	691.87	1381.72	2	1381.72	0	348	358	1	53.2		18	1.6e-05	R	2.95556	IALEDEYFVKR	K			20111220_MembraneVes_M1.5176.5176.2.dta
M1	M1_5	5	9.4	0.0189581	23	MXAN_3519	citrate synthase (gltA) [2.3.3.1] {Myxococcus xanthus DK 1622}	8755	49094	273	61.2	433	68	1	1	373.73	745.44	2	745.44	0	288	293	0	27.4		15	0.003	K	1.82667	IPEFIK	S			20111220_MembraneVes_M1.4354.4354.2.dta
M1	M1_5	5	9.4	0.0189581	23	MXAN_3519	citrate synthase (gltA) [2.3.3.1] {Myxococcus xanthus DK 1622}	8755	49094	273	61.2	433	2265	1	1	586.79	1171.57	2	1171.57	0	172	181	0	53.33		17	1.2e-05	K	3.13706	MPTIAAFSYR	H	Oxidation (M)	0.3000000000.0	20111220_MembraneVes_M1.5187.5187.2.dta
M1	M1_5	5	9.4	0.0189581	23	MXAN_3519	citrate synthase (gltA) [2.3.3.1] {Myxococcus xanthus DK 1622}	8755	49094	273	61.2	433	707	1	1	471.77	941.53	2	941.53	0	154	161	1	19.87		18	0.033	K	1.10389	NIKDPLSR	R			20111220_MembraneVes_M1.1997.1997.2.dta
M1	M1_5	5	9.4	0.0189581	23	MXAN_3519	citrate synthase (gltA) [2.3.3.1] {Myxococcus xanthus DK 1622}	8755	49094	273	61.2	433	4548	1	1	698.4	1394.78	2	1394.78	0	336	347	0	78.53		16	2.9e-08	K	4.90813	NPLLEIAVELER	I			20111220_MembraneVes_M1.10820.10820.2.dta
M1	M1_5	5	9.4	0.0189581	23	MXAN_3519	citrate synthase (gltA) [2.3.3.1] {Myxococcus xanthus DK 1622}	8755	49094	273	61.2	433	405	1	1	438.24	874.47	2	874.47	0	414	421	0	24.38		20	0.019	R	1.219	QVFTGAPR	R			20111220_MembraneVes_M1.1850.1850.2.dta
M1	M1_5	5	9.4	0.0189581	23	MXAN_3519	citrate synthase (gltA) [2.3.3.1] {Myxococcus xanthus DK 1622}	8755	49094	273	61.2	433	4099	1	1	675.36	1348.7	2	1348.7	0	324	335	1	59.81		19	4.2e-06	K	3.14789	RVADEVFEVTGK	N			20111220_MembraneVes_M1.3841.3841.2.dta
M1	M1_5	5	9.4	0.0189581	23	MXAN_3519	citrate synthase (gltA) [2.3.3.1] {Myxococcus xanthus DK 1622}	8755	49094	273	61.2	433	1451	1	1	533.77	1065.53	2	1065.53	0	58	67	0	51.09		17	2.4e-05	K	3.00529	SAITFIDGDK	G			20111220_MembraneVes_M1.5080.5080.2.dta
M1	M1_5	5	9.4	0.0189581	23	MXAN_3519	citrate synthase (gltA) [2.3.3.1] {Myxococcus xanthus DK 1622}	8755	49094	273	61.2	433	7588	1	1	899.47	1796.93	2	1796.93	0	58	73	1	78.44		18	5.6e-08	K	4.35778	SAITFIDGDKGILEYR	G			20111220_MembraneVes_M1.7763.7763.2.dta
M1	M1_5	5	9.4	0.0189581	23	MXAN_3519	citrate synthase (gltA) [2.3.3.1] {Myxococcus xanthus DK 1622}	8755	49094	273	61.2	433	398	1	1	438.19	874.36	2	874.36	0	123	129	0	25.81		13	0.0026	K	1.98538	SFMDGFR	Y	Oxidation (M)	0.0030000.0	20111220_MembraneVes_M1.2982.2982.2.dta
M1	M1_5	5	9.4	0.0189581	23	MXAN_3519	citrate synthase (gltA) [2.3.3.1] {Myxococcus xanthus DK 1622}	8755	49094	273	61.2	433	9787	1	1	1055.06	2108.1	2	2108.1	0	84	102	0	102.16		18	1.9e-10	K	5.67556	SSFLEVAYLLLNGELPSEK	E			20111220_MembraneVes_M1.14507.14507.2.dta
M1	M1_5	5	9.4	0.0189581	23	MXAN_3519	citrate synthase (gltA) [2.3.3.1] {Myxococcus xanthus DK 1622}	8755	49094	273	61.2	433	11202	1	1	1219.52	2437.02	2	2437.02	0	36	57	0	103.56		13	4.4e-11	K	7.96615	TGDDDFGLMGYDPAFLNTANCK	S	Oxidation (M)	0.0000000030000000000000.0	20111220_MembraneVes_M1.9075.9075.2.dta
M1	M1_5	5	9.4	0.0189581	23	MXAN_3519	citrate synthase (gltA) [2.3.3.1] {Myxococcus xanthus DK 1622}	8755	49094	273	61.2	433	13175	1	1	1105.56	3313.65	3	3313.66	-0.01	244	277	0	112.66		17	1.7e-11	R	6.62706	TVGSSEVDPYSAVSAGIGALYGPLHGGANEAVLR	M			20111220_MembraneVes_M1.12837.12837.3.dta
M1	M1_5	5	9.4	0.0189581	23	MXAN_3519	citrate synthase (gltA) [2.3.3.1] {Myxococcus xanthus DK 1622}	8755	49094	273	61.2	433	10311	1	1	1113.97	2225.93	2	2225.94	0	391	408	0	102.7		13	5.4e-11	R	7.9	TVGWCAQWEEMVTDNEQK	I	Oxidation (M)	0.000000000030000000.0	20111220_MembraneVes_M1.7270.7270.2.dta
M1	M1_5	5	9.4	0.0189581	23	MXAN_3519	citrate synthase (gltA) [2.3.3.1] {Myxococcus xanthus DK 1622}	8755	49094	273	61.2	433	4890	1	1	725.85	1449.69	2	1449.69	0	16	27	0	50.31		19	4.1e-05	K	2.64789	TYEVPIENGCIR	T			20111220_MembraneVes_M1.4984.4984.2.dta
M1	M1_5	5	9.4	0.0189581	23	MXAN_3519	citrate synthase (gltA) [2.3.3.1] {Myxococcus xanthus DK 1622}	8755	49094	273	61.2	433	2438	1	1	597.31	1192.6	2	1192.6	0	325	335	0	86.98		18	7.7e-09	R	4.83222	VADEVFEVTGK	N			20111220_MembraneVes_M1.4522.4522.2.dta
M1	M1_5	5	9.4	0.0189581	23	MXAN_3519	citrate synthase (gltA) [2.3.3.1] {Myxococcus xanthus DK 1622}	8755	49094	273	61.2	433	11970	1	1	1304.09	2606.17	2	2606.17	0	130	153	0	50.07		13	9.8e-06	R	3.85154	YDAHPMSMVSSTVAALSSFYPDAK	N	2 Oxidation (M)	0.000003030000000000000000.0	20111220_MembraneVes_M1.8345.8345.2.dta
M1	M1_6	6	11	0.022185	23	MXAN_4451	enolase (eno) [4.2.1.11] {Myxococcus xanthus DK 1622}	7055	46173	240	73.4	432	3097	1	1	627.83	1253.65	2	1253.65	0	121	132	0	53.99		18	1.3e-05	R	2.99944	AAADAHGLPLYR	Y			20111220_MembraneVes_M1.2997.2997.2.dta
M1	M1_6	6	11	0.022185	23	MXAN_4451	enolase (eno) [4.2.1.11] {Myxococcus xanthus DK 1622}	7055	46173	240	73.4	432	7571	1	1	897.95	1793.89	2	1793.89	0	35	52	0	98.83		18	4.5e-10	R	5.49056	AAVPSGASTGEHEAIELR	D			20111220_MembraneVes_M1.3292.3292.2.dta
M1	M1_6	6	11	0.022185	23	MXAN_4451	enolase (eno) [4.2.1.11] {Myxococcus xanthus DK 1622}	7055	46173	240	73.4	432	9445	1	1	1036.02	2070.03	2	2070.03	0	233	251	0	125.58		19	1.2e-12	K	6.60947	AGEQLFLALDVAASEFFDK	G			20111220_MembraneVes_M1.14748.14748.2.dta
M1	M1_6	6	11	0.022185	23	MXAN_4451	enolase (eno) [4.2.1.11] {Myxococcus xanthus DK 1622}	7055	46173	240	73.4	432	5226	1	1	754.85	1507.68	2	1507.68	0	264	275	0	58.86		14	2e-06	K	4.20429	EYDSTGLLEYYR	G			20111220_MembraneVes_M1.7000.7000.2.dta
M1	M1_6	6	11	0.022185	23	MXAN_4451	enolase (eno) [4.2.1.11] {Myxococcus xanthus DK 1622}	7055	46173	240	73.4	432	3671	1	1	651.87	1301.72	2	1301.72	0	327	339	0	76.03		17	6.4e-08	R	4.47235	GIETGTANSILVK	V			20111220_MembraneVes_M1.4376.4376.2.dta
M1	M1_6	6	11	0.022185	23	MXAN_4451	enolase (eno) [4.2.1.11] {Myxococcus xanthus DK 1622}	7055	46173	240	73.4	432	5663	1	1	523.61	1567.79	3	1567.8	0	17	32	0	42.71		19	0.00023	R	2.24789	GNPTVEAEVQLAGGAR	G			20111220_MembraneVes_M1.4970.4970.3.dta
M1	M1_6	6	11	0.022185	23	MXAN_4451	enolase (eno) [4.2.1.11] {Myxococcus xanthus DK 1622}	7055	46173	240	73.4	432	941	1	1	493.77	985.52	2	985.52	0	409	418	0	79		20	6.4e-08	R	3.95	IEGELGAAAR	Y			20111220_MembraneVes_M1.1911.1911.2.dta
M1	M1_6	6	11	0.022185	23	MXAN_4451	enolase (eno) [4.2.1.11] {Myxococcus xanthus DK 1622}	7055	46173	240	73.4	432	11135	1	1	805.74	2414.2	3	2414.2	0	197	220	1	43.69		18	0.00014	R	2.42722	KLATGVGDEGGYAPDLPANEEALK	L			20111220_MembraneVes_M1.5684.5684.3.dta
M1	M1_6	6	11	0.022185	23	MXAN_4451	enolase (eno) [4.2.1.11] {Myxococcus xanthus DK 1622}	7055	46173	240	73.4	432	10510	1	1	1144.06	2286.1	2	2286.1	0	198	220	0	107.85		18	6.2e-11	K	5.99167	LATGVGDEGGYAPDLPANEEALK	L			20111220_MembraneVes_M1.6652.6652.2.dta
M1	M1_6	6	11	0.022185	23	MXAN_4451	enolase (eno) [4.2.1.11] {Myxococcus xanthus DK 1622}	7055	46173	240	73.4	432	4851	1	1	482.27	1443.79	3	1443.79	0	106	120	0	62.98		18	1.8e-06	K	3.49889	LGANAILAVSMAAAR	A	Oxidation (M)	0.000000000030000.0	20111220_MembraneVes_M1.7017.7017.3.dta
M1	M1_6	6	11	0.022185	23	MXAN_4451	enolase (eno) [4.2.1.11] {Myxococcus xanthus DK 1622}	7055	46173	240	73.4	432	4113	1	1	676.35	1350.68	2	1350.69	0	221	232	0	84.82		17	9.7e-09	K	4.98941	LIMEAIDQAGFK	A	Oxidation (M)	0.003000000000.0	20111220_MembraneVes_M1.5705.5705.2.dta
M1	M1_6	6	11	0.022185	23	MXAN_4451	enolase (eno) [4.2.1.11] {Myxococcus xanthus DK 1622}	7055	46173	240	73.4	432	1629	1	1	547.77	1093.53	2	1093.53	0	94	103	0	57.66		17	5.1e-06	R	3.39176	MLELDGTATK	G	Oxidation (M)	0.3000000000.0	20111220_MembraneVes_M1.2527.2527.2.dta
M1	M1_6	6	11	0.022185	23	MXAN_4451	enolase (eno) [4.2.1.11] {Myxococcus xanthus DK 1622}	7055	46173	240	73.4	432	7264	1	1	876.43	1750.85	2	1750.86	0	309	323	0	97.05		18	7.5e-10	R	5.39167	MQLVGDDLFVTNVER	L	Oxidation (M)	0.300000000000000.0	20111220_MembraneVes_M1.7981.7981.2.dta
M1	M1_6	6	11	0.022185	23	MXAN_4451	enolase (eno) [4.2.1.11] {Myxococcus xanthus DK 1622}	7055	46173	240	73.4	432	2301	1	1	589.32	1176.62	2	1176.62	0	1	10	0	62.6		18	2.1e-06	-	3.47778	MTEISQILAR	E	Oxidation (M)	0.3000000000.0	20111220_MembraneVes_M1.5152.5152.2.dta
M1	M1_6	6	11	0.022185	23	MXAN_4451	enolase (eno) [4.2.1.11] {Myxococcus xanthus DK 1622}	7055	46173	240	73.4	432	11602	1	1	1265.63	2529.26	2	2529.25	0	70	93	0	97.17		19	7.8e-10	K	5.11421	NVVDVLAPALVGMDAADQFAVDQR	M	Oxidation (M)	0.000000000000300000000000.0	20111220_MembraneVes_M1.11084.11084.2.dta	emPAI	11
M1	M1_6	6	11	0.022185	23	MXAN_4451	enolase (eno) [4.2.1.11] {Myxococcus xanthus DK 1622}	7055	46173	240	73.4	432	10599	1	1	1154.05	2306.09	2	2306.09	0	369	390	0	115.22		17	9e-12	R	6.77765	SGETEDTTIADLAVALDCGQIK	T			20111220_MembraneVes_M1.10438.10438.2.dta
M1	M1_6	6	11	0.022185	23	MXAN_4451	enolase (eno) [4.2.1.11] {Myxococcus xanthus DK 1622}	7055	46173	240	73.4	432	1214	1	1	515.8	1029.58	2	1029.58	0	2	10	0	54.37		19	1.6e-05	M	2.86158	TEISQILAR	E			20111220_MembraneVes_M1.5054.5054.2.dta
M1	M1_6	6	11	0.022185	23	MXAN_4451	enolase (eno) [4.2.1.11] {Myxococcus xanthus DK 1622}	7055	46173	240	73.4	432	9094	1	1	1003.53	2005.04	2	2005.04	0	141	159	0	77.16		18	7e-08	R	4.28667	TLPVPLMNILNGGAHADTR	V	Oxidation (M)	0.0000003000000000000.0	20111220_MembraneVes_M1.8304.8304.2.dta
M1	M1_6	6	11	0.022185	23	MXAN_4451	enolase (eno) [4.2.1.11] {Myxococcus xanthus DK 1622}	7055	46173	240	73.4	432	10284	1	1	1113.05	2224.08	2	2224.08	0	160	180	0	82.65		17	1.7e-08	R	4.86176	VDVQEFMVVPAGASSFAEGLR	W	Oxidation (M)	0.000000300000000000000.0	20111220_MembraneVes_M1.9803.9803.2.dta
M1	M1_6	6	11	0.022185	23	MXAN_4451	enolase (eno) [4.2.1.11] {Myxococcus xanthus DK 1622}	7055	46173	240	73.4	432	6317	1	1	832.44	1662.86	2	1662.86	0	340	354	0	91.37		17	2.2e-09	K	5.37471	VNQIGTLTETFDAVR	M			20111220_MembraneVes_M1.7966.7966.2.dta
M1	M1_6	6	11	0.022185	23	MXAN_4451	enolase (eno) [4.2.1.11] {Myxococcus xanthus DK 1622}	7055	46173	240	73.4	432	2171	1	1	579.31	1156.6	2	1156.6	0	181	190	0	39.08		18	0.00046	R	2.17111	WGAEVFHALK	K			20111220_MembraneVes_M1.5437.5437.2.dta
M1	M1_6	6	11	0.022185	23	MXAN_4451	enolase (eno) [4.2.1.11] {Myxococcus xanthus DK 1622}	7055	46173	240	73.4	432	10459	1	1	1135.5	2268.99	2	2268.99	0	281	299	0	87.88		13	1.6e-09	R	6.76	YPIISIEDGMAEDDWEGWK	K	Oxidation (M)	0.0000000003000000000.0	20111220_MembraneVes_M1.9899.9899.2.dta
M1	M1_6	6	11	0.022185	23	MXAN_4451	enolase (eno) [4.2.1.11] {Myxococcus xanthus DK 1622}	7055	46173	240	73.4	432	11022	1	1	800.03	2397.08	3	2397.08	0	281	300	1	55.78		14	3.8e-06	R	3.98429	YPIISIEDGMAEDDWEGWKK	L	Oxidation (M)	0.00000000030000000000.0	20111220_MembraneVes_M1.8459.8459.3.dta
M1	M1_7	7	7.71	0.0155497	16	MXAN_4146	alanine dehydrogenase (ald) [1.4.1.1] {Myxococcus xanthus DK 1622}	6979	39607	244	65.5	374	12684	1	1	963.16	2886.46	3	2886.47	-0.01	113	140	0	60.03		16	2.4e-06	K	3.75188	AAAVAYETLQPDDGSLPLLKPMSEVAGK	M	Oxidation (M)	0.0000000000000000000003000000.0	20111220_MembraneVes_M1.8051.8051.3.dta
M1	M1_7	7	7.71	0.0155497	16	MXAN_4146	alanine dehydrogenase (ald) [1.4.1.1] {Myxococcus xanthus DK 1622}	6979	39607	244	65.5	374	7506	1	1	893.41	1784.8	2	1784.8	0	343	358	0	77.53		13	1.9e-08	R	5.96385	AMNTYNGHVTYEAVAK	D	Deamidation (NQ); Oxidation (M)	0.0300010000000000.0	20111220_MembraneVes_M1.2728.2728.2.dta
M1	M1_7	7	7.71	0.0155497	16	MXAN_4146	alanine dehydrogenase (ald) [1.4.1.1] {Myxococcus xanthus DK 1622}	6979	39607	244	65.5	374	6986	1	1	859.89	1717.77	2	1717.77	0	359	374	0	80.25		13	1.1e-08	K	6.17308	DMGYAYMPIADALAGK	-	2 Oxidation (M)	0.0300003000000000.0	20111220_MembraneVes_M1.7854.7854.2.dta
M1	M1_7	7	7.71	0.0155497	16	MXAN_4146	alanine dehydrogenase (ald) [1.4.1.1] {Myxococcus xanthus DK 1622}	6979	39607	244	65.5	374	4620	1	1	704.91	1407.81	2	1407.81	0	232	245	0	77.29		13	1.9e-08	R	5.94538	EADLVVGAVLIPGR	K			20111220_MembraneVes_M1.8582.8582.2.dta
M1	M1_7	7	7.71	0.0155497	16	MXAN_4146	alanine dehydrogenase (ald) [1.4.1.1] {Myxococcus xanthus DK 1622}	6979	39607	244	65.5	374	1253	1	1	519.33	1036.64	2	1036.64	0	158	168	0	40.18		13	9.6e-05	K	3.09077	GILLGGVPGVR	R			20111220_MembraneVes_M1.6791.6791.2.dta
M1	M1_7	7	7.71	0.0155497	16	MXAN_4146	alanine dehydrogenase (ald) [1.4.1.1] {Myxococcus xanthus DK 1622}	6979	39607	244	65.5	374	1201	1	1	513.82	1025.62	2	1025.62	0	325	335	0	65.96		14	3.7e-07	R	4.71143	IANVGLAAAVK	E			20111220_MembraneVes_M1.4053.4053.2.dta
M1	M1_7	7	7.71	0.0155497	16	MXAN_4146	alanine dehydrogenase (ald) [1.4.1.1] {Myxococcus xanthus DK 1622}	6979	39607	244	65.5	374	11508	1	1	1252.16	2502.31	2	2502.32	0	85	106	0	82.6		17	1.4e-08	R	4.85882	IQPGQIIYTYFHLAGVDPELTK	T			20111220_MembraneVes_M1.12046.12046.2.dta
M1	M1_7	7	7.71	0.0155497	16	MXAN_4146	alanine dehydrogenase (ald) [1.4.1.1] {Myxococcus xanthus DK 1622}	6979	39607	244	65.5	374	3832	1	1	656.35	1310.69	2	1310.69	0	205	215	0	73.3		15	9.1e-08	R	4.88667	LTYLDDVFLGR	V			20111220_MembraneVes_M1.9303.9303.2.dta
M1	M1_7	7	7.71	0.0155497	16	MXAN_4146	alanine dehydrogenase (ald) [1.4.1.1] {Myxococcus xanthus DK 1622}	6979	39607	244	65.5	374	87	1	1	380.23	758.44	2	758.44	0	1	7	0	23.13		13	0.0049	-	1.77923	MIVGVPK	E	Oxidation (M)	0.3000000.0	20111220_MembraneVes_M1.2033.2033.2.dta
M1	M1_7	7	7.71	0.0155497	16	MXAN_4146	alanine dehydrogenase (ald) [1.4.1.1] {Myxococcus xanthus DK 1622}	6979	39607	244	65.5	374	8671	1	1	968.48	1934.94	2	1934.94	0	187	204	0	121.74		18	2.3e-12	K	6.76333	VAVGMGAEVTIIDVNMER	L	2 Oxidation (M)	0.000030000000000300.0	20111220_MembraneVes_M1.6673.6673.2.dta
M1	M1_7	7	7.71	0.0155497	16	MXAN_4146	alanine dehydrogenase (ald) [1.4.1.1] {Myxococcus xanthus DK 1622}	6979	39607	244	65.5	374	5273	1	1	758.9	1515.79	2	1515.79	0	53	66	0	76.86		18	8e-08	R	4.27	VGAQIISTADEVWK	R			20111220_MembraneVes_M1.7357.7357.2.dta
M1	M1_7	7	7.71	0.0155497	16	MXAN_4146	alanine dehydrogenase (ald) [1.4.1.1] {Myxococcus xanthus DK 1622}	6979	39607	244	65.5	374	13425	1	1	1203.62	3607.83	3	3607.83	0	16	52	0	55.6		16	5.8e-06	R	3.475	VGMVPAGAAALIAAGHTVLIETNAGVGSGIPDSEYQR	V	Oxidation (M)	0.0030000000000000000000000000000000000.0	20111220_MembraneVes_M1.11247.11247.3.dta
M1	M1_7	7	7.71	0.0155497	16	MXAN_4146	alanine dehydrogenase (ald) [1.4.1.1] {Myxococcus xanthus DK 1622}	6979	39607	244	65.5	374	3924	1	1	660.34	1318.67	2	1318.67	0	216	228	0	82.2		20	3.1e-08	R	4.11	VGVLASDSESISR	S			20111220_MembraneVes_M1.3290.3290.2.dta
M1	M1_7	7	7.71	0.0155497	16	MXAN_4146	alanine dehydrogenase (ald) [1.4.1.1] {Myxococcus xanthus DK 1622}	6979	39607	244	65.5	374	3403	1	1	424.9	1271.69	3	1271.69	0	74	84	1	49.38		20	5.8e-05	K	2.469	VKEPIAPEYAR	I			20111220_MembraneVes_M1.1926.1926.3.dta
M1	M1_7	7	7.71	0.0155497	16	MXAN_4146	alanine dehydrogenase (ald) [1.4.1.1] {Myxococcus xanthus DK 1622}	6979	39607	244	65.5	374	4578	1	1	700.9	1399.78	2	1399.79	0	172	186	0	81.45		16	1.7e-08	R	5.09063	VTVIGGGVVGLCAAK	V			20111220_MembraneVes_M1.6261.6261.2.dta
M1	M1_8	8	12.95	0.0261178	32	MXAN_4327	Glu/Leu/Phe/Val dehydrogenase family protein {Myxococcus xanthus DK 1622}	6686	57106	277	71.5	509	673	1	1	465.27	928.52	2	928.52	0	23	31	0	48.91		19	5.1e-05	R	2.57421	AADLIALDK	R			20111220_MembraneVes_M1.4279.4279.2.dta
M1	M1_8	8	12.95	0.0261178	32	MXAN_4327	Glu/Leu/Phe/Val dehydrogenase family protein {Myxococcus xanthus DK 1622}	6686	57106	277	71.5	509	1571	1	1	543.32	1084.62	2	1084.62	0	23	32	1	49.6		17	3.1e-05	R	2.91765	AADLIALDKR	V			20111220_MembraneVes_M1.3025.3025.2.dta
M1	M1_8	8	12.95	0.0261178	32	MXAN_4327	Glu/Leu/Phe/Val dehydrogenase family protein {Myxococcus xanthus DK 1622}	6686	57106	277	71.5	509	1236	1	1	518.76	1035.51	2	1035.51	0	157	165	0	45.66		18	0.00011	K	2.53667	ALAAEMTWK	T	Oxidation (M)	0.000003000.0	20111220_MembraneVes_M1.2653.2653.2.dta
M1	M1_8	8	12.95	0.0261178	32	MXAN_4327	Glu/Leu/Phe/Val dehydrogenase family protein {Myxococcus xanthus DK 1622}	6686	57106	277	71.5	509	1365	1	1	529.8	1057.58	2	1057.58	0	95	104	0	70.04		20	5.6e-07	R	3.502	ALLGSDVDIR	Q			20111220_MembraneVes_M1.5236.5236.2.dta
M1	M1_8	8	12.95	0.0261178	32	MXAN_4327	Glu/Leu/Phe/Val dehydrogenase family protein {Myxococcus xanthus DK 1622}	6686	57106	277	71.5	509	8664	1	1	968.43	1934.85	2	1934.85	0	262	278	0	94.99		13	3.5e-10	K	7.30692	ATGQGVAFCIEDYYADR	G			20111220_MembraneVes_M1.7856.7856.2.dta
M1	M1_8	8	12.95	0.0261178	32	MXAN_4327	Glu/Leu/Phe/Val dehydrogenase family protein {Myxococcus xanthus DK 1622}	6686	57106	277	71.5	509	11194	1	1	812.71	2435.1	3	2435.11	0	262	283	1	43.9		13	4.7e-05	K	3.37692	ATGQGVAFCIEDYYADRGESVK	G			20111220_MembraneVes_M1.6960.6960.3.dta
M1	M1_8	8	12.95	0.0261178	32	MXAN_4327	Glu/Leu/Phe/Val dehydrogenase family protein {Myxococcus xanthus DK 1622}	6686	57106	277	71.5	509	12308	1	1	1369.2	2736.4	2	2736.4	0	358	383	0	60.66		18	2.8e-06	K	3.37	DLWDVQADILVPAALGGEITADVAER	L			20111220_MembraneVes_M1.14085.14085.2.dta
M1	M1_8	8	12.95	0.0261178	32	MXAN_4327	Glu/Leu/Phe/Val dehydrogenase family protein {Myxococcus xanthus DK 1622}	6686	57106	277	71.5	509	1481	1	1	537.3	1072.58	2	1072.58	0	190	198	0	45.38		18	0.00011	R	2.52111	EEIEAITLR	F			20111220_MembraneVes_M1.4894.4894.2.dta
M1	M1_8	8	12.95	0.0261178	32	MXAN_4327	Glu/Leu/Phe/Val dehydrogenase family protein {Myxococcus xanthus DK 1622}	6686	57106	277	71.5	509	6837	1	1	848.47	1694.93	2	1694.93	0	79	94	0	76.95		13	2.5e-08	K	5.91923	EGLELLANGNIILNGR	A			20111220_MembraneVes_M1.9577.9577.2.dta
M1	M1_8	8	12.95	0.0261178	32	MXAN_4327	Glu/Leu/Phe/Val dehydrogenase family protein {Myxococcus xanthus DK 1622}	6686	57106	277	71.5	509	737	1	1	475.76	949.51	2	949.51	0	149	156	0	43.62		15	8.5e-05	R	2.908	EVSLDLFK	A			20111220_MembraneVes_M1.7385.7385.2.dta
M1	M1_8	8	12.95	0.0261178	32	MXAN_4327	Glu/Leu/Phe/Val dehydrogenase family protein {Myxococcus xanthus DK 1622}	6686	57106	277	71.5	509	5752	1	1	789.91	1577.8	2	1577.8	0	186	198	1	50.83		18	3.1e-05	R	2.82389	EYGREEIEAITLR	F			20111220_MembraneVes_M1.5450.5450.2.dta
M1	M1_8	8	12.95	0.0261178	32	MXAN_4327	Glu/Leu/Phe/Val dehydrogenase family protein {Myxococcus xanthus DK 1622}	6686	57106	277	71.5	509	358	1	1	428.24	854.46	2	854.46	0	178	185	0	41.4		18	0.00028	K	2.3	GGIQIDPR	E			20111220_MembraneVes_M1.2493.2493.2.dta
M1	M1_8	8	12.95	0.0261178	32	MXAN_4327	Glu/Leu/Phe/Val dehydrogenase family protein {Myxococcus xanthus DK 1622}	6686	57106	277	71.5	509	12639	1	1	955.17	2862.47	3	2862.48	-0.01	409	434	0	54.45		16	7.9e-06	R	3.40313	GIELIPDIIANAGGVTVSYYEWIQNK	R			20111220_MembraneVes_M1.14418.14418.3.dta
M1	M1_8	8	12.95	0.0261178	32	MXAN_4327	Glu/Leu/Phe/Val dehydrogenase family protein {Myxococcus xanthus DK 1622}	6686	57106	277	71.5	509	4603	1	1	703.85	1405.69	2	1405.69	0	498	509	0	64.33		18	1.3e-06	R	3.57389	IEAHYLLEGFSQ	-			20111220_MembraneVes_M1.7616.7616.2.dta
M1	M1_8	8	12.95	0.0261178	32	MXAN_4327	Glu/Leu/Phe/Val dehydrogenase family protein {Myxococcus xanthus DK 1622}	6686	57106	277	71.5	509	12647	1	1	955.84	2864.49	3	2864.49	-0.01	357	383	1	80.33		15	1.7e-08	K	5.35533	KDLWDVQADILVPAALGGEITADVAER	L			20111220_MembraneVes_M1.12523.12523.3.dta
M1	M1_8	8	12.95	0.0261178	32	MXAN_4327	Glu/Leu/Phe/Val dehydrogenase family protein {Myxococcus xanthus DK 1622}	6686	57106	277	71.5	509	9745	1	1	1048.51	2095.01	2	2095.01	0	35	51	0	70.39		18	3.6e-07	R	3.91056	LELEEPDYEHIFYVTAK	L			20111220_MembraneVes_M1.8807.8807.2.dta
M1	M1_8	8	12.95	0.0261178	32	MXAN_4327	Glu/Leu/Phe/Val dehydrogenase family protein {Myxococcus xanthus DK 1622}	6686	57106	277	71.5	509	12988	1	1	1031.52	3091.54	3	3091.53	0	310	339	0	84.36		18	1.2e-08	R	4.68667	LLAVNDADGTIFNGDGIDVTALSAYVQDPK	N			20111220_MembraneVes_M1.12383.12383.3.dta
M1	M1_8	8	12.95	0.0261178	32	MXAN_4327	Glu/Leu/Phe/Val dehydrogenase family protein {Myxococcus xanthus DK 1622}	6686	57106	277	71.5	509	5887	1	1	799.89	1597.76	2	1597.76	0	388	403	0	91.33		17	2e-09	K	5.37235	LVAEGANGPTTPEADR	I	Deamidation (NQ)	0.0000001000000000.0	20111220_MembraneVes_M1.2255.2255.2.dta
M1	M1_8	8	12.95	0.0261178	32	MXAN_4327	Glu/Leu/Phe/Val dehydrogenase family protein {Myxococcus xanthus DK 1622}	6686	57106	277	71.5	509	8688	1	1	646.7	1937.07	3	1937.07	0	77	94	1	54.66		14	4.4e-06	R	3.90429	NKEGLELLANGNIILNGR	A			20111220_MembraneVes_M1.7870.7870.3.dta
M1	M1_8	8	12.95	0.0261178	32	MXAN_4327	Glu/Leu/Phe/Val dehydrogenase family protein {Myxococcus xanthus DK 1622}	6686	57106	277	71.5	509	3960	1	1	662.8	1323.58	2	1323.58	0	477	487	0	25.23		13	0.003	R	1.94077	QYCIGETVDTR	C	Gln->pyro-Glu (N-term Q)	2.00000000000.0	20111220_MembraneVes_M1.5555.5555.2.dta
M1	M1_8	8	12.95	0.0261178	32	MXAN_4327	Glu/Leu/Phe/Val dehydrogenase family protein {Myxococcus xanthus DK 1622}	6686	57106	277	71.5	509	5643	1	1	521.6	1561.79	3	1561.79	0	497	509	1	30.87		19	0.0035	K	1.62474	RIEAHYLLEGFSQ	-			20111220_MembraneVes_M1.6336.6336.3.dta
M1	M1_8	8	12.95	0.0261178	32	MXAN_4327	Glu/Leu/Phe/Val dehydrogenase family protein {Myxococcus xanthus DK 1622}	6686	57106	277	71.5	509	6378	1	1	556.94	1667.81	3	1667.81	0	10	22	1	31.39		17	0.0022	K	1.84647	RTVYTEAMEIFHR	A	Oxidation (M)	0.0000000300000.0	20111220_MembraneVes_M1.4867.4867.3.dta
M1	M1_8	8	12.95	0.0261178	32	MXAN_4327	Glu/Leu/Phe/Val dehydrogenase family protein {Myxococcus xanthus DK 1622}	6686	57106	277	71.5	509	12349	1	1	920.13	2757.37	3	2757.37	0	205	230	0	62.71		19	2.3e-06	K	3.30053	SMIGPDIDIPAPDVGTNPGIMALLYR	Q	2 Oxidation (M)	0.03000000000000000000300000.0	20111220_MembraneVes_M1.11373.11373.3.dta
M1	M1_8	8	12.95	0.0261178	32	MXAN_4327	Glu/Leu/Phe/Val dehydrogenase family protein {Myxococcus xanthus DK 1622}	6686	57106	277	71.5	509	1218	1	1	516.29	1030.56	2	1030.56	0	344	353	0	47.7		18	6.5e-05	R	2.65	SVLGFPGAQR	I			20111220_MembraneVes_M1.4592.4592.2.dta
M1	M1_8	8	12.95	0.0261178	32	MXAN_4327	Glu/Leu/Phe/Val dehydrogenase family protein {Myxococcus xanthus DK 1622}	6686	57106	277	71.5	509	2104	1	1	573.81	1145.61	2	1145.61	0	166	177	0	61.66		19	3e-06	K	3.24526	TAIAEVPFGGGK	G			20111220_MembraneVes_M1.4872.4872.2.dta
M1	M1_8	8	12.95	0.0261178	32	MXAN_4327	Glu/Leu/Phe/Val dehydrogenase family protein {Myxococcus xanthus DK 1622}	6686	57106	277	71.5	509	11535	1	1	1253.14	2504.26	2	2504.26	0	286	309	0	81.93		18	2.1e-08	K	4.55167	TFIIQGFGNVGSHAANILSQMGAR	L	Oxidation (M)	0.000000000000000000003000.0	20111220_MembraneVes_M1.8908.8908.2.dta
M1	M1_8	8	12.95	0.0261178	32	MXAN_4327	Glu/Leu/Phe/Val dehydrogenase family protein {Myxococcus xanthus DK 1622}	6686	57106	277	71.5	509	3545	1	1	646.34	1290.66	2	1290.66	0	66	76	0	45.21		19	0.00013	R	2.37947	TFSNLPETQVR	N			20111220_MembraneVes_M1.3941.3941.2.dta
M1	M1_8	8	12.95	0.0261178	32	MXAN_4327	Glu/Leu/Phe/Val dehydrogenase family protein {Myxococcus xanthus DK 1622}	6686	57106	277	71.5	509	5251	1	1	756.86	1511.71	2	1511.71	0	11	22	0	58.18		14	2.2e-06	R	4.15571	TVYTEAMEIFHR	A	Oxidation (M)	0.000000300000.0	20111220_MembraneVes_M1.6314.6314.2.dta
M1	M1_8	8	12.95	0.0261178	32	MXAN_4327	Glu/Leu/Phe/Val dehydrogenase family protein {Myxococcus xanthus DK 1622}	6686	57106	277	71.5	509	10804	1	1	784.4	2350.18	3	2350.18	0	33	51	1	52.57		19	2.2e-05	R	2.76684	VRLELEEPDYEHIFYVTAK	L			20111220_MembraneVes_M1.8393.8393.3.dta
M1	M1_8	8	12.95	0.0261178	32	MXAN_4327	Glu/Leu/Phe/Val dehydrogenase family protein {Myxococcus xanthus DK 1622}	6686	57106	277	71.5	509	3427	1	1	638.34	1274.66	2	1274.66	0	115	125	0	38.66		20	0.00081	K	1.933	VYQLVPGESQR	F			20111220_MembraneVes_M1.3454.3454.2.dta
M1	M1_8	8	12.95	0.0261178	32	MXAN_4327	Glu/Leu/Phe/Val dehydrogenase family protein {Myxococcus xanthus DK 1622}	6686	57106	277	71.5	509	1738	1	1	560.26	1118.5	2	1118.5	0	439	447	0	57.06		16	4.6e-06	R	3.56625	WSEAEVDQR	L			20111220_MembraneVes_M1.2177.2177.2.dta
M1	M1_9	9	3.98	0.00802694	38	MXAN_1450	TonB-dependent receptor {Myxococcus xanthus DK 1622}	6212	122659	187	58.9	1132	5293	1	1	760.41	1518.8	2	1518.79	0	616	629	0	85.92		18	9.6e-09	K	4.77333	AGVDVELLSFDQVK	A			20111220_MembraneVes_M1.9136.9136.2.dta
M1	M1_9	9	3.98	0.00802694	38	MXAN_1450	TonB-dependent receptor {Myxococcus xanthus DK 1622}	6212	122659	187	58.9	1132	12516	1	1	1408.69	2815.37	2	2815.37	0	549	574	0	91.62		18	2.5e-09	R	5.09	ALTLFEALPEGQEGACGSTPEEQLLR	C			20111220_MembraneVes_M1.10599.10599.2.dta
M1	M1_9	9	3.98	0.00802694	38	MXAN_1450	TonB-dependent receptor {Myxococcus xanthus DK 1622}	6212	122659	187	58.9	1132	9910	1	1	1076.03	2150.04	2	2150.05	-0.01	833	852	0	104.45		18	1.2e-10	K	5.80278	AQSSDEIVVGAEYEVLANTR	L			20111220_MembraneVes_M1.8873.8873.2.dta
M1	M1_9	9	3.98	0.00802694	38	MXAN_1450	TonB-dependent receptor {Myxococcus xanthus DK 1622}	6212	122659	187	58.9	1132	5528	1	1	774.43	1546.85	2	1546.85	0	602	615	0	82.76		15	9.3e-09	K	5.51733	ATYLLNALGTHVFK	A			20111220_MembraneVes_M1.7831.7831.2.dta
M1	M1_9	9	3.98	0.00802694	38	MXAN_1450	TonB-dependent receptor {Myxococcus xanthus DK 1622}	6212	122659	187	58.9	1132	12261	1	1	904.42	2710.25	3	2710.25	0	630	656	0	106.26		15	4.1e-11	K	7.084	AYGGGVFFQEGSNYGVAGQGPAVHDAR	R			20111220_MembraneVes_M1.6398.6398.3.dta
M1	M1_9	9	3.98	0.00802694	38	MXAN_1450	TonB-dependent receptor {Myxococcus xanthus DK 1622}	6212	122659	187	58.9	1132	10322	1	1	1115.5	2228.98	2	2228.98	0	575	595	0	95.58		13	2.8e-10	R	7.35231	CPVTGYGVGGPGFMSDQTLDR	Y	Oxidation (M)	0.000000000000030000000.0	20111220_MembraneVes_M1.5885.5885.2.dta
M1	M1_9	9	3.98	0.00802694	38	MXAN_1450	TonB-dependent receptor {Myxococcus xanthus DK 1622}	6212	122659	187	58.9	1132	11555	1	1	1258.08	2514.14	2	2514.15	0	872	895	0	85.3		16	7.4e-09	R	5.33125	DDGNTYFLGNPGSGFAGEFPTPVR	N			20111220_MembraneVes_M1.10366.10366.2.dta
M1	M1_9	9	3.98	0.00802694	38	MXAN_1450	TonB-dependent receptor {Myxococcus xanthus DK 1622}	6212	122659	187	58.9	1132	4421	1	1	689.81	1377.6	2	1377.6	0	1098	1110	0	67.4		13	1.9e-07	R	5.18462	DEPFGSVDGDVNK	N			20111220_MembraneVes_M1.4008.4008.2.dta
M1	M1_9	9	3.98	0.00802694	38	MXAN_1450	TonB-dependent receptor {Myxococcus xanthus DK 1622}	6212	122659	187	58.9	1132	8789	1	1	980.53	1959.04	2	1959.04	0	1070	1088	0	84.11		16	9.5e-09	R	5.25687	DIKPIPGGTPADLENLPGR	V			20111220_MembraneVes_M1.6574.6574.2.dta
M1	M1_9	9	3.98	0.00802694	38	MXAN_1450	TonB-dependent receptor {Myxococcus xanthus DK 1622}	6212	122659	187	58.9	1132	12892	1	1	758.4	3029.55	4	3029.56	0	1070	1097	1	44.96		18	0.00011	R	2.49778	DIKPIPGGTPADLENLPGRVEFQDQAPR	D			20111220_MembraneVes_M1.7903.7903.4.dta
M1	M1_9	9	3.98	0.00802694	38	MXAN_1450	TonB-dependent receptor {Myxococcus xanthus DK 1622}	6212	122659	187	58.9	1132	7534	1	1	597.31	1788.9	3	1788.9	0	370	384	1	37.91		19	0.00079	K	1.99526	DKLWFFAGFAPSFTR	Y			20111220_MembraneVes_M1.11403.11403.3.dta
M1	M1_9	9	3.98	0.00802694	38	MXAN_1450	TonB-dependent receptor {Myxococcus xanthus DK 1622}	6212	122659	187	58.9	1132	12662	1	1	1435.75	2869.48	2	2869.48	0	342	369	0	110.42		16	1.9e-11	R	6.90125	EEGTVITGQNQLQNLGDFGATLGGPILK	D			20111220_MembraneVes_M1.11060.11060.2.dta
M1	M1_9	9	3.98	0.00802694	38	MXAN_1450	TonB-dependent receptor {Myxococcus xanthus DK 1622}	6212	122659	187	58.9	1132	7654	1	1	907.46	1812.91	2	1812.9	0.01	974	990	0	64.87		18	1.1e-06	K	3.60389	EFNISNALSASVGVSYR	G			20111220_MembraneVes_M1.9455.9455.2.dta
M1	M1_9	9	3.98	0.00802694	38	MXAN_1450	TonB-dependent receptor {Myxococcus xanthus DK 1622}	6212	122659	187	58.9	1132	7095	1	1	862.43	1722.85	2	1722.85	0	816	832	0	77.69		18	5.4e-08	R	4.31611	FYTGGTVGGTPVDPDIK	A			20111220_MembraneVes_M1.5726.5726.2.dta
M1	M1_9	9	3.98	0.00802694	38	MXAN_1450	TonB-dependent receptor {Myxococcus xanthus DK 1622}	6212	122659	187	58.9	1132	12817	1	1	989.81	2966.39	3	2966.4	0	991	1016	0	65.27		16	7.1e-07	R	4.07937	GSSGTPINYWGSHWAYLQDESFVLPR	G			20111220_MembraneVes_M1.10737.10737.3.dta
M1	M1_9	9	3.98	0.00802694	38	MXAN_1450	TonB-dependent receptor {Myxococcus xanthus DK 1622}	6212	122659	187	58.9	1132	2785	1	1	615.83	1229.64	2	1229.64	0	728	739	0	48.44		19	6.2e-05	R	2.54947	IGAIVDPFANGR	A	Deamidation (NQ)	0.000000000100.0	20111220_MembraneVes_M1.7428.7428.2.dta
M1	M1_9	9	3.98	0.00802694	38	MXAN_1450	TonB-dependent receptor {Myxococcus xanthus DK 1622}	6212	122659	187	58.9	1132	4348	1	1	685.38	1368.74	2	1368.74	0	143	154	0	49.56		17	2.8e-05	R	2.91529	IPQLPPGDYTLR	F			20111220_MembraneVes_M1.6301.6301.2.dta
M1	M1_9	9	3.98	0.00802694	38	MXAN_1450	TonB-dependent receptor {Myxococcus xanthus DK 1622}	6212	122659	187	58.9	1132	12271	1	1	1356.22	2710.43	2	2710.43	0	462	488	0	58.27		16	3.6e-06	K	3.64188	LSVNPQSGGLPGVLATRPGDFGLTETK	A			20111220_MembraneVes_M1.8781.8781.2.dta
M1	M1_9	9	3.98	0.00802694	38	MXAN_1450	TonB-dependent receptor {Myxococcus xanthus DK 1622}	6212	122659	187	58.9	1132	12523	1	1	940.15	2817.43	3	2817.43	0	435	461	0	60.94		17	2.1e-06	K	3.58471	LTYLINQDHNVSFALNGTPTSTGGLGK	L			20111220_MembraneVes_M1.7967.7967.3.dta
M1	M1_9	9	3.98	0.00802694	38	MXAN_1450	TonB-dependent receptor {Myxococcus xanthus DK 1622}	6212	122659	187	58.9	1132	13558	1	1	1274.65	3820.93	3	3820.93	0	923	955	0	77.64		16	4.2e-08	R	4.8525	LYGNYPGLFRPETGQLDPNILSDFDLIELLENR	T			20111220_MembraneVes_M1.14171.14171.3.dta	emPAI	3.98
M1	M1_9	9	3.98	0.00802694	38	MXAN_1450	TonB-dependent receptor {Myxococcus xanthus DK 1622}	6212	122659	187	58.9	1132	1297	1	1	523.27	1044.53	2	1044.54	0	1114	1122	0	58.92		19	6.3e-06	K	3.10105	NPLSYQAPR	Q			20111220_MembraneVes_M1.2487.2487.2.dta
M1	M1_9	9	3.98	0.00802694	38	MXAN_1450	TonB-dependent receptor {Myxococcus xanthus DK 1622}	6212	122659	187	58.9	1132	4356	1	1	685.84	1369.66	2	1369.66	0	896	906	0	55.45		16	7.1e-06	R	3.46563	NYDNVTVYLNR	T			20111220_MembraneVes_M1.5453.5453.2.dta
M1	M1_9	9	3.98	0.00802694	38	MXAN_1450	TonB-dependent receptor {Myxococcus xanthus DK 1622}	6212	122659	187	58.9	1132	13037	1	1	1043.85	3128.53	3	3128.54	0	113	142	0	88.43		18	4.9e-09	R	4.91278	QPAADVVVTATSPNLQGEQTVVTDAQGNYR	I			20111220_MembraneVes_M1.7406.7406.3.dta
M1	M1_9	9	3.98	0.00802694	38	MXAN_1450	TonB-dependent receptor {Myxococcus xanthus DK 1622}	6212	122659	187	58.9	1132	10255	1	1	739.7	2216.08	3	2216.09	0	657	676	1	74.06		19	1.8e-07	R	3.89789	RYGYQTGPDSAVTQFTQVAK	T			20111220_MembraneVes_M1.5573.5573.3.dta
M1	M1_9	9	3.98	0.00802694	38	MXAN_1450	TonB-dependent receptor {Myxococcus xanthus DK 1622}	6212	122659	187	58.9	1132	11245	1	1	817.71	2450.12	3	2450.13	0	315	337	0	41.45		14	9.3e-05	R	2.96071	SGSNEFHGSVFANWTPGTLEGTR	K			20111220_MembraneVes_M1.7757.7757.3.dta
M1	M1_9	9	3.98	0.00802694	38	MXAN_1450	TonB-dependent receptor {Myxococcus xanthus DK 1622}	6212	122659	187	58.9	1132	8388	1	1	943.94	1885.87	2	1885.87	0	907	922	0	73.34		16	1e-07	R	4.58375	TFADGWLAQANYTWSR	L			20111220_MembraneVes_M1.9727.9727.2.dta
M1	M1_9	9	3.98	0.00802694	38	MXAN_1450	TonB-dependent receptor {Myxococcus xanthus DK 1622}	6212	122659	187	58.9	1132	504	1	1	459.76	917.5	2	917.5	0	956	963	0	39.78		20	0.00056	R	1.989	TGLLPFDR	T			20111220_MembraneVes_M1.6288.6288.2.dta
M1	M1_9	9	3.98	0.00802694	38	MXAN_1450	TonB-dependent receptor {Myxococcus xanthus DK 1622}	6212	122659	187	58.9	1132	8012	1	1	931.97	1861.93	2	1861.93	0	1022	1037	0	99.56		19	4.5e-10	R	5.24	TPWINTIDSNIGVNYR	V			20111220_MembraneVes_M1.8479.8479.2.dta
M1	M1_9	9	3.98	0.00802694	38	MXAN_1450	TonB-dependent receptor {Myxococcus xanthus DK 1622}	6212	122659	187	58.9	1132	9343	1	1	1021	2039.99	2	2039.99	0	677	695	0	96.73		18	6.8e-10	K	5.37389	TTSTTVGGFLQDSWSIANR	V			20111220_MembraneVes_M1.9385.9385.2.dta
M1	M1_9	9	3.98	0.00802694	38	MXAN_1450	TonB-dependent receptor {Myxococcus xanthus DK 1622}	6212	122659	187	58.9	1132	12022	1	1	1318.62	2635.23	2	2635.22	0	396	420	1	79.63		17	2.9e-08	R	4.68412	VDDEGNTIKDETDFTVADAIPGSAR	K			20111220_MembraneVes_M1.7176.7176.2.dta
M1	M1_9	9	3.98	0.00802694	38	MXAN_1450	TonB-dependent receptor {Myxococcus xanthus DK 1622}	6212	122659	187	58.9	1132	1595	1	1	545.27	1088.53	2	1088.53	0	1089	1097	0	63.52		18	1.6e-06	R	3.52889	VEFQDQAPR	D			20111220_MembraneVes_M1.1960.1960.2.dta
M1	M1_9	9	3.98	0.00802694	38	MXAN_1450	TonB-dependent receptor {Myxococcus xanthus DK 1622}	6212	122659	187	58.9	1132	356	1	1	426.74	851.47	2	851.47	0	742	748	0	47.11		18	6.4e-05	K	2.61722	VFVNFAR	Y			20111220_MembraneVes_M1.4523.4523.2.dta
M1	M1_9	9	3.98	0.00802694	38	MXAN_1450	TonB-dependent receptor {Myxococcus xanthus DK 1622}	6212	122659	187	58.9	1132	12576	1	1	947.47	2839.38	3	2839.39	-0.01	507	533	0	61.11		19	3.6e-06	K	3.21632	VLVDANLGWFHQTASTLPGDGSNLGDR	T			20111220_MembraneVes_M1.9121.9121.3.dta
M1	M1_9	9	3.98	0.00802694	38	MXAN_1450	TonB-dependent receptor {Myxococcus xanthus DK 1622}	6212	122659	187	58.9	1132	390	1	1	436.27	870.53	2	870.53	0	696	703	0	57.49		18	5.8e-06	R	3.19389	VTLNLGVR	Y			20111220_MembraneVes_M1.4340.4340.2.dta
M1	M1_9	9	3.98	0.00802694	38	MXAN_1450	TonB-dependent receptor {Myxococcus xanthus DK 1622}	6212	122659	187	58.9	1132	12025	1	1	1318.66	2635.3	2	2635.3	0	704	727	0	77.9		19	6.6e-08	R	4.1	YDVQALYGGNGDLSLLLGNQWSPR	I			20111220_MembraneVes_M1.11795.11795.2.dta
M1	M1_9	9	3.98	0.00802694	38	MXAN_1450	TonB-dependent receptor {Myxococcus xanthus DK 1622}	6212	122659	187	58.9	1132	9402	1	1	1031	2059.98	2	2059.99	0	658	676	0	106.18		17	6.5e-11	R	6.24588	YGYQTGPDSAVTQFTQVAK	T			20111220_MembraneVes_M1.6833.6833.2.dta
M1	M1_9	9	3.98	0.00802694	38	MXAN_1450	TonB-dependent receptor {Myxococcus xanthus DK 1622}	6212	122659	187	58.9	1132	5576	1	1	778.87	1555.73	2	1555.73	0	749	760	0	52.6		17	1.4e-05	R	3.09412	YYEQVPLNLMDR	A	Oxidation (M)	0.000000000300.0	20111220_MembraneVes_M1.5876.5876.2.dta
M1	M1_10	10	3.36	0.00677652	35	MXAN_1363	aconitate hydratase 1 (acnA) [4.2.1.3] {Myxococcus xanthus DK 1622}	6112	98439	234	50.6	909	13005	1	1	1035.83	3104.47	3	3104.48	-0.01	295	322	0	63.02		14	7.7e-07	R	4.50143	ATIANMAPEYGATIGFFPVDEESLNYLR	F	Oxidation (M)	0.0000030000000000000000000000.0	20111220_MembraneVes_M1.11595.11595.3.dta
M1	M1_10	10	3.36	0.00677652	35	MXAN_1363	aconitate hydratase 1 (acnA) [4.2.1.3] {Myxococcus xanthus DK 1622}	6112	98439	234	50.6	909	4802	1	1	720.37	1438.72	2	1438.72	0	71	83	0	56.44		17	7e-06	K	3.32	ATPDVEISFHPAR	V			20111220_MembraneVes_M1.4455.4455.2.dta
M1	M1_10	10	3.36	0.00677652	35	MXAN_1363	aconitate hydratase 1 (acnA) [4.2.1.3] {Myxococcus xanthus DK 1622}	6112	98439	234	50.6	909	13058	1	1	1052.86	3155.56	3	3155.57	0	672	702	0	72.67		18	1.7e-07	K	4.03722	ATQDIHGAHVMALLGDSVTTDHISPAGNIAK	T	Oxidation (M)	0.0000000000300000000000000000000.0	20111220_MembraneVes_M1.5702.5702.3.dta
M1	M1_10	10	3.36	0.00677652	35	MXAN_1363	aconitate hydratase 1 (acnA) [4.2.1.3] {Myxococcus xanthus DK 1622}	6112	98439	234	50.6	909	12603	1	1	1422.7	2843.39	2	2843.4	0	347	373	0	69.94		18	3.5e-07	R	3.88556	DDAEDPIFSDTLELDLSTVVPSLAGPK	R			20111220_MembraneVes_M1.13975.13975.2.dta
M1	M1_10	10	3.36	0.00677652	35	MXAN_1363	aconitate hydratase 1 (acnA) [4.2.1.3] {Myxococcus xanthus DK 1622}	6112	98439	234	50.6	909	7213	1	1	871.44	1740.87	2	1740.87	0	602	615	0	88.01		18	5.1e-09	K	4.88944	DIWPTNEEIQEVIR	T			20111220_MembraneVes_M1.9766.9766.2.dta
M1	M1_10	10	3.36	0.00677652	35	MXAN_1363	aconitate hydratase 1 (acnA) [4.2.1.3] {Myxococcus xanthus DK 1622}	6112	98439	234	50.6	909	1994	2	1	569.25	1136.49	2	1136.5	0	142	150	0	26.1		13	0.0025	K	2.00769	ENAELEFER	N	Deamidation (NQ)	0.010000000.0	20111220_MembraneVes_M1.3270.3270.2.dta
M1	M1_10	10	3.36	0.00677652	35	MXAN_1363	aconitate hydratase 1 (acnA) [4.2.1.3] {Myxococcus xanthus DK 1622}	6112	98439	234	50.6	909	5194	1	1	751.9	1501.78	2	1501.78	0	850	863	0	80.43		19	3.9e-08	K	4.23316	FDITGVAQDLAPQK	K			20111220_MembraneVes_M1.8107.8107.2.dta
M1	M1_10	10	3.36	0.00677652	35	MXAN_1363	aconitate hydratase 1 (acnA) [4.2.1.3] {Myxococcus xanthus DK 1622}	6112	98439	234	50.6	909	6033	1	1	815.94	1629.87	2	1629.87	0	850	864	1	108.3		17	4e-11	K	6.37059	FDITGVAQDLAPQKK	L			20111220_MembraneVes_M1.6914.6914.2.dta
M1	M1_10	10	3.36	0.00677652	35	MXAN_1363	aconitate hydratase 1 (acnA) [4.2.1.3] {Myxococcus xanthus DK 1622}	6112	98439	234	50.6	909	8043	1	1	933.98	1865.95	2	1865.95	0	323	339	0	83.34		17	1.4e-08	R	4.90235	FTGRPDDLVALTEAYAK	E			20111220_MembraneVes_M1.8249.8249.2.dta
M1	M1_10	10	3.36	0.00677652	35	MXAN_1363	aconitate hydratase 1 (acnA) [4.2.1.3] {Myxococcus xanthus DK 1622}	6112	98439	234	50.6	909	2102	1	1	573.8	1145.58	2	1145.58	0	278	287	0	35.01		18	0.0011	K	1.945	FVEFYGSGLK	N			20111220_MembraneVes_M1.5874.5874.2.dta
M1	M1_10	10	3.36	0.00677652	35	MXAN_1363	aconitate hydratase 1 (acnA) [4.2.1.3] {Myxococcus xanthus DK 1622}	6112	98439	234	50.6	909	6283	1	1	831.87	1661.73	2	1661.73	0	645	658	0	73.65		13	4.3e-08	K	5.66538	GSTFQWDDTSTYVR	K			20111220_MembraneVes_M1.6512.6512.2.dta
M1	M1_10	10	3.36	0.00677652	35	MXAN_1363	aconitate hydratase 1 (acnA) [4.2.1.3] {Myxococcus xanthus DK 1622}	6112	98439	234	50.6	909	2157	1	1	578.33	1154.66	2	1154.66	0	895	904	0	58.73		16	3.1e-06	R	3.67062	HGGILQYVLR	Q			20111220_MembraneVes_M1.6315.6315.2.dta
M1	M1_10	10	3.36	0.00677652	35	MXAN_1363	aconitate hydratase 1 (acnA) [4.2.1.3] {Myxococcus xanthus DK 1622}	6112	98439	234	50.6	909	4564	1	1	699.83	1397.64	2	1397.65	0	884	894	0	59.54		15	1.9e-06	R	3.96933	IDTPNELDYYR	H			20111220_MembraneVes_M1.5170.5170.2.dta
M1	M1_10	10	3.36	0.00677652	35	MXAN_1363	aconitate hydratase 1 (acnA) [4.2.1.3] {Myxococcus xanthus DK 1622}	6112	98439	234	50.6	909	2519	1	1	601.83	1201.65	2	1201.65	0	659	668	0	44.5		17	0.0001	R	2.61765	KPPFFDNLPK	E			20111220_MembraneVes_M1.4957.4957.2.dta
M1	M1_10	10	3.36	0.00677652	35	MXAN_1363	aconitate hydratase 1 (acnA) [4.2.1.3] {Myxococcus xanthus DK 1622}	6112	98439	234	50.6	909	8923	1	1	994.05	1986.08	2	1986.08	0	252	270	0	100.2		15	1.6e-10	K	6.68	LPAGATATDLVLTVTQMLR	K	Oxidation (M)	0.0000000000000000300.0	20111220_MembraneVes_M1.11777.11777.2.dta
M1	M1_10	10	3.36	0.00677652	35	MXAN_1363	aconitate hydratase 1 (acnA) [4.2.1.3] {Myxococcus xanthus DK 1622}	6112	98439	234	50.6	909	49	1	1	352.72	703.43	2	703.43	0	36	41	0	28.66		13	0.0014	R	2.20462	LPFSLK	V			20111220_MembraneVes_M1.5218.5218.2.dta
M1	M1_10	10	3.36	0.00677652	35	MXAN_1363	aconitate hydratase 1 (acnA) [4.2.1.3] {Myxococcus xanthus DK 1622}	6112	98439	234	50.6	909	408	1	1	438.72	875.42	2	875.42	0	64	70	0	29.35		20	0.0059	K	1.4675	MLAWDPK	A	Oxidation (M)	0.3000000.0	20111220_MembraneVes_M1.3588.3588.2.dta
M1	M1_10	10	3.36	0.00677652	35	MXAN_1363	aconitate hydratase 1 (acnA) [4.2.1.3] {Myxococcus xanthus DK 1622}	6112	98439	234	50.6	909	7991	1	1	929.53	1857.05	2	1857.05	0	745	762	0	71.14		13	7.7e-08	K	5.47231	NLLVPGVEGGVTVHIPTR	E			20111220_MembraneVes_M1.7808.7808.2.dta
M1	M1_10	10	3.36	0.00677652	35	MXAN_1363	aconitate hydratase 1 (acnA) [4.2.1.3] {Myxococcus xanthus DK 1622}	6112	98439	234	50.6	909	11222	1	1	1223.62	2445.22	2	2445.22	0	119	141	0	110.85		17	2.2e-11	R	6.52059	NPADLVIDHSVQIDSFATSAAFK	E			20111220_MembraneVes_M1.9703.9703.2.dta
M1	M1_10	10	3.36	0.00677652	35	MXAN_1363	aconitate hydratase 1 (acnA) [4.2.1.3] {Myxococcus xanthus DK 1622}	6112	98439	234	50.6	909	12845	1	1	1000.84	2999.5	3	2999.5	0	346	373	1	48.73		17	4.1e-05	R	2.86647	RDDAEDPIFSDTLELDLSTVVPSLAGPK	R			20111220_MembraneVes_M1.12650.12650.3.dta
M1	M1_10	10	3.36	0.00677652	35	MXAN_1363	aconitate hydratase 1 (acnA) [4.2.1.3] {Myxococcus xanthus DK 1622}	6112	98439	234	50.6	909	1318	1	1	525.78	1049.54	2	1049.54	0	391	400	0	60.47		16	2.1e-06	K	3.77937	SLVEMLSAGK	S	Oxidation (M)	0.0000300000.0	20111220_MembraneVes_M1.4102.4102.2.dta
M1	M1_10	10	3.36	0.00677652	35	MXAN_1363	aconitate hydratase 1 (acnA) [4.2.1.3] {Myxococcus xanthus DK 1622}	6112	98439	234	50.6	909	12863	1	1	1004.84	3011.5	3	3011.5	0	821	849	0	62.9		17	1.4e-06	R	3.7	SNLVGMGVLPLQFEAGQDAQSLGLTGHEK	F	Oxidation (M)	0.00000300000000000000000000000.0	20111220_MembraneVes_M1.9387.9387.3.dta
M1	M1_10	10	3.36	0.00677652	35	MXAN_1363	aconitate hydratase 1 (acnA) [4.2.1.3] {Myxococcus xanthus DK 1622}	6112	98439	234	50.6	909	10270	1	1	1111.53	2221.05	2	2221.05	0	625	644	0	98.23		17	4.5e-10	R	5.77824	SQYANAMEGDALWQQLPVGK	G	Oxidation (M)	0.00000030000000000000.0	20111220_MembraneVes_M1.8150.8150.2.dta
M1	M1_10	10	3.36	0.00677652	35	MXAN_1363	aconitate hydratase 1 (acnA) [4.2.1.3] {Myxococcus xanthus DK 1622}	6112	98439	234	50.6	909	4161	1	1	679.35	1356.69	2	1356.69	0	13	25	0	92.72		19	2.6e-09	K	4.88	VGSATYDLFSLGK	L			20111220_MembraneVes_M1.7924.7924.2.dta
M1	M1_10	10	3.36	0.00677652	35	MXAN_1363	aconitate hydratase 1 (acnA) [4.2.1.3] {Myxococcus xanthus DK 1622}	6112	98439	234	50.6	909	844	1	1	485.31	968.6	2	968.6	0	42	49	0	56.99		13	2e-06	K	4.38385	VLLENLLR	H			20111220_MembraneVes_M1.7744.7744.2.dta
M1	M1_10	10	3.36	0.00677652	35	MXAN_1363	aconitate hydratase 1 (acnA) [4.2.1.3] {Myxococcus xanthus DK 1622}	6112	98439	234	50.6	909	9292	1	1	1016.05	2030.09	2	2030.09	0	84	102	0	84.99		16	7.3e-09	R	5.31187	VLLQDFTGVPAVVDLAAMR	E	Oxidation (M)	0.0000000000000000030.0	20111220_MembraneVes_M1.13069.13069.2.dta
M1	M1_10	10	3.36	0.00677652	35	MXAN_1363	aconitate hydratase 1 (acnA) [4.2.1.3] {Myxococcus xanthus DK 1622}	6112	98439	234	50.6	909	377	1	1	433.24	864.47	2	864.47	0	491	497	0	39.88		17	0.00027	R	2.34588	VVSEYLR	D			20111220_MembraneVes_M1.2723.2723.2.dta
M1	M1_10	10	3.36	0.00677652	35	MXAN_1363	aconitate hydratase 1 (acnA) [4.2.1.3] {Myxococcus xanthus DK 1622}	6112	98439	234	50.6	909	18	1	1	335.19	668.36	2	668.36	0	155	159	0	25.91		13	0.0026	R	1.99308	YAFLR	W			20111220_MembraneVes_M1.3644.3644.2.dta
M1	M1_10	10	3.36	0.00677652	35	MXAN_1363	aconitate hydratase 1 (acnA) [4.2.1.3] {Myxococcus xanthus DK 1622}	6112	98439	234	50.6	909	1997	1	1	569.28	1136.55	2	1136.55	0	709	718	0	43.47		16	0.0001	K	2.71687	YLMANGVEPK	D	Oxidation (M)	0.0030000000.0	20111220_MembraneVes_M1.2149.2149.2.dta
M1	M1_10	10	3.36	0.00677652	35	MXAN_1363	aconitate hydratase 1 (acnA) [4.2.1.3] {Myxococcus xanthus DK 1622}	6112	98439	234	50.6	909	10305	1	1	1113.56	2225.1	2	2225.1	0	774	795	0	100.51		18	3.4e-10	K	5.58389	YQAEGTPLVVLAGAEYGTGSSR	D			20111220_MembraneVes_M1.8436.8436.2.dta
M1	M1_11	11	2.83	0.0057076	35	MXAN_7039	putative lipoprotein {Myxococcus xanthus DK 1622}	5870	108008	175	56.2	1015	1495	1	1	538.27	1074.53	2	1074.53	0	791	800	0	48.87		19	5.5e-05	R	2.57211	ALDTDTLNGR	L			20111220_MembraneVes_M1.2235.2235.2.dta
M1	M1_11	11	2.83	0.0057076	35	MXAN_7039	putative lipoprotein {Myxococcus xanthus DK 1622}	5870	108008	175	56.2	1015	6939	1	1	856.44	1710.86	2	1710.86	0	877	891	0	67.15		18	7.4e-07	R	3.73056	APGTPEFYEFITLAR	T			20111220_MembraneVes_M1.10681.10681.2.dta
M1	M1_11	11	2.83	0.0057076	35	MXAN_7039	putative lipoprotein {Myxococcus xanthus DK 1622}	5870	108008	175	56.2	1015	8396	1	1	944.94	1887.86	2	1887.86	0	652	669	0	111.22		15	1.2e-11	R	7.41467	ASCAGISEDAPVVVDENR	D			20111220_MembraneVes_M1.4576.4576.2.dta
M1	M1_11	11	2.83	0.0057076	35	MXAN_7039	putative lipoprotein {Myxococcus xanthus DK 1622}	5870	108008	175	56.2	1015	6003	1	1	812.41	1622.81	2	1622.81	0	507	520	0	86.99		18	6.5e-09	K	4.83278	DINLAWAFTTQSTR	S			20111220_MembraneVes_M1.9776.9776.2.dta
M1	M1_11	11	2.83	0.0057076	35	MXAN_7039	putative lipoprotein {Myxococcus xanthus DK 1622}	5870	108008	175	56.2	1015	8850	1	1	985.99	1969.97	2	1969.97	0	98	115	0	84.12		18	1.4e-08	R	4.67333	DYVNTLNGFPTTVTATTR	I			20111220_MembraneVes_M1.7781.7781.2.dta
M1	M1_11	11	2.83	0.0057076	35	MXAN_7039	putative lipoprotein {Myxococcus xanthus DK 1622}	5870	108008	175	56.2	1015	3676	1	1	652.35	1302.68	2	1302.68	0	118	130	0	69.57		20	5.8e-07	R	3.4785	GLEAGTVNTNTVK	I			20111220_MembraneVes_M1.2283.2283.2.dta
M1	M1_11	11	2.83	0.0057076	35	MXAN_7039	putative lipoprotein {Myxococcus xanthus DK 1622}	5870	108008	175	56.2	1015	9837	1	1	1066.04	2130.06	2	2130.06	0	327	347	0	91.17		19	3.5e-09	K	4.79842	GLNTLDGWSTTAPIVSENGAK	R			20111220_MembraneVes_M1.7945.7945.2.dta
M1	M1_11	11	2.83	0.0057076	35	MXAN_7039	putative lipoprotein {Myxococcus xanthus DK 1622}	5870	108008	175	56.2	1015	5342	1	1	764.9	1527.79	2	1527.79	0	349	363	0	111.01		18	2.7e-11	R	6.16722	GPIDTGSLLDANTVR	M			20111220_MembraneVes_M1.6503.6503.2.dta
M1	M1_11	11	2.83	0.0057076	35	MXAN_7039	putative lipoprotein {Myxococcus xanthus DK 1622}	5870	108008	175	56.2	1015	5217	1	1	753.86	1505.71	2	1505.71	0	551	565	0	91.99		17	1.9e-09	K	5.41118	GTMAGLTLDNDAVGR	V	Oxidation (M)	0.003000000000000.0	20111220_MembraneVes_M1.3922.3922.2.dta
M1	M1_11	11	2.83	0.0057076	35	MXAN_7039	putative lipoprotein {Myxococcus xanthus DK 1622}	5870	108008	175	56.2	1015	10834	1	1	1181.59	2361.17	2	2361.18	0	971	992	0	68.6		19	6.4e-07	R	3.61053	HAFFGIVDPSLDPSSAASQFLR	S			20111220_MembraneVes_M1.10856.10856.2.dta
M1	M1_11	11	2.83	0.0057076	35	MXAN_7039	putative lipoprotein {Myxococcus xanthus DK 1622}	5870	108008	175	56.2	1015	3572	1	1	431.57	1291.68	3	1291.68	0	780	790	0	38.95		17	0.00036	R	2.29118	HHVVDFAQLAR	A			20111220_MembraneVes_M1.3221.3221.3.dta
M1	M1_11	11	2.83	0.0057076	35	MXAN_7039	putative lipoprotein {Myxococcus xanthus DK 1622}	5870	108008	175	56.2	1015	4533	1	1	697.33	1392.64	2	1392.64	0	366	377	0	54.05		17	1e-05	K	3.17941	IGFTPDTEEEQK	T			20111220_MembraneVes_M1.3126.3126.2.dta
M1	M1_11	11	2.83	0.0057076	35	MXAN_7039	putative lipoprotein {Myxococcus xanthus DK 1622}	5870	108008	175	56.2	1015	13464	1	1	1218.63	3652.86	3	3652.85	0.01	801	838	0	24.36		16	0.0073	R	1.5225	LAAAGAGTLNTSQFSYVGQSLGGMQGVLSASVSPVVGR	T	Oxidation (M)	0.00000000000000000000000300000000000000.0	20111220_MembraneVes_M1.10333.10333.3.dta
M1	M1_11	11	2.83	0.0057076	35	MXAN_7039	putative lipoprotein {Myxococcus xanthus DK 1622}	5870	108008	175	56.2	1015	1301	1	1	523.29	1044.56	2	1044.56	0	237	246	0	49.85		20	6e-05	R	2.4925	LADQTASALR	L			20111220_MembraneVes_M1.1764.1764.2.dta
M1	M1_11	11	2.83	0.0057076	35	MXAN_7039	putative lipoprotein {Myxococcus xanthus DK 1622}	5870	108008	175	56.2	1015	12011	1	1	879.15	2634.42	3	2634.43	0	526	550	0	59.29		13	1.4e-06	R	4.56077	LNAAPTQVPVPADPVYLLDQTATIK	G			20111220_MembraneVes_M1.10992.10992.3.dta
M1	M1_11	11	2.83	0.0057076	35	MXAN_7039	putative lipoprotein {Myxococcus xanthus DK 1622}	5870	108008	175	56.2	1015	4152	1	1	678.86	1355.7	2	1355.7	0	385	397	0	67.76		18	6.4e-07	K	3.76444	LTNPTSGTNPQVK	L			20111220_MembraneVes_M1.1645.1645.2.dta
M1	M1_11	11	2.83	0.0057076	35	MXAN_7039	putative lipoprotein {Myxococcus xanthus DK 1622}	5870	108008	175	56.2	1015	1244	1	1	518.79	1035.56	2	1035.56	0	260	268	0	41.44		14	0.00011	K	2.96	LVSEQFSVK	R			20111220_MembraneVes_M1.3388.3388.2.dta
M1	M1_11	11	2.83	0.0057076	35	MXAN_7039	putative lipoprotein {Myxococcus xanthus DK 1622}	5870	108008	175	56.2	1015	2279	1	1	587.3	1172.58	2	1172.59	0	460	470	0	43.47		19	0.00021	R	2.28789	MVNPLVDANGK	S	Oxidation (M)	0.30000000000.0	20111220_MembraneVes_M1.2746.2746.2.dta
M1	M1_11	11	2.83	0.0057076	35	MXAN_7039	putative lipoprotein {Myxococcus xanthus DK 1622}	5870	108008	175	56.2	1015	13577	1	1	1286.33	3855.98	3	3855.98	0	917	952	0	110.08		15	1.6e-11	R	7.33867	NAFIQYIEGDMVIPNAVTEGLISAANRPLVGVSEPR	T	Oxidation (M)	0.000000000030000000000000000000000000.0	20111220_MembraneVes_M1.12915.12915.3.dta
M1	M1_11	11	2.83	0.0057076	35	MXAN_7039	putative lipoprotein {Myxococcus xanthus DK 1622}	5870	108008	175	56.2	1015	11047	1	1	1203.63	2405.25	2	2405.25	0	304	326	0	47.93		16	4e-05	R	2.99562	NPETGLLALPEPTEAGPAQMLIK	G	Oxidation (M)	0.00000000000000000003000.0	20111220_MembraneVes_M1.9620.9620.2.dta
M1	M1_11	11	2.83	0.0057076	35	MXAN_7039	putative lipoprotein {Myxococcus xanthus DK 1622}	5870	108008	175	56.2	1015	9763	1	1	700.7	2099.06	3	2099.06	0	996	1015	0	60.63		17	2.6e-06	R	3.56647	NTAQNQVIQFLNTGVASPTP	-			20111220_MembraneVes_M1.10318.10318.3.dta
M1	M1_11	11	2.83	0.0057076	35	MXAN_7039	putative lipoprotein {Myxococcus xanthus DK 1622}	5870	108008	175	56.2	1015	6781	1	1	842.95	1683.89	2	1683.89	0	348	363	1	36.13		19	0.001	K	1.90158	RGPIDTGSLLDANTVR	M			20111220_MembraneVes_M1.5283.5283.2.dta
M1	M1_11	11	2.83	0.0057076	35	MXAN_7039	putative lipoprotein {Myxococcus xanthus DK 1622}	5870	108008	175	56.2	1015	4057	1	1	672.31	1342.61	2	1342.62	0	865	876	0	52.41		15	9.2e-06	R	3.494	SGFFETLENSGR	A			20111220_MembraneVes_M1.6734.6734.2.dta
M1	M1_11	11	2.83	0.0057076	35	MXAN_7039	putative lipoprotein {Myxococcus xanthus DK 1622}	5870	108008	175	56.2	1015	2744	1	1	614.34	1226.66	2	1226.66	0	471	482	0	53.56		17	1.4e-05	K	3.15059	SQVAAVPDTLAR	D			20111220_MembraneVes_M1.3613.3613.2.dta
M1	M1_11	11	2.83	0.0057076	35	MXAN_7039	putative lipoprotein {Myxococcus xanthus DK 1622}	5870	108008	175	56.2	1015	11300	1	1	1231.66	2461.31	2	2461.31	0	839	862	0	144.87		17	9e-15	R	8.52176	TALNAVGGDLVDILLTATDSTFVR	Y			20111220_MembraneVes_M1.15278.15278.2.dta
M1	M1_11	11	2.83	0.0057076	35	MXAN_7039	putative lipoprotein {Myxococcus xanthus DK 1622}	5870	108008	175	56.2	1015	836	1	1	485.27	968.53	2	968.53	0	892	900	0	21.71		18	0.025	R	1.20611	TILDPASPR	N			20111220_MembraneVes_M1.2872.2872.2.dta
M1	M1_11	11	2.83	0.0057076	35	MXAN_7039	putative lipoprotein {Myxococcus xanthus DK 1622}	5870	108008	175	56.2	1015	12792	1	1	983.83	2948.48	3	2948.48	0	624	651	0	74.27		18	1.5e-07	R	4.12611	TNILTVANNFNAAGYAVAAIDTVFHGER	A			20111220_MembraneVes_M1.13843.13843.3.dta
M1	M1_11	11	2.83	0.0057076	35	MXAN_7039	putative lipoprotein {Myxococcus xanthus DK 1622}	5870	108008	175	56.2	1015	3009	1	1	623.33	1244.65	2	1244.65	0	448	459	0	51.85		17	2e-05	R	3.05	TVAPTAAQALMR	M	Oxidation (M)	0.000000000030.0	20111220_MembraneVes_M1.2856.2856.2.dta
M1	M1_11	11	2.83	0.0057076	35	MXAN_7039	putative lipoprotein {Myxococcus xanthus DK 1622}	5870	108008	175	56.2	1015	8886	1	1	990.99	1979.96	2	1979.96	0	953	970	0	71.65		18	2.5e-07	R	3.98056	TVQTYLAEDGMGLPTNVR	H	Oxidation (M)	0.000000000030000000.0	20111220_MembraneVes_M1.6294.6294.2.dta
M1	M1_11	11	2.83	0.0057076	35	MXAN_7039	putative lipoprotein {Myxococcus xanthus DK 1622}	5870	108008	175	56.2	1015	10852	1	1	790.06	2367.16	3	2367.16	0	566	586	0	69.25		18	4.7e-07	R	3.84722	VFIGAYHSPFFLDDAQGTLNR	A			20111220_MembraneVes_M1.9053.9053.3.dta
M1	M1_11	11	2.83	0.0057076	35	MXAN_7039	putative lipoprotein {Myxococcus xanthus DK 1622}	5870	108008	175	56.2	1015	7315	1	1	880.97	1759.93	2	1759.93	0	489	505	0	56.98		18	6.4e-06	R	3.16556	VGMKPLFDGLEAAGIAR	K	Oxidation (M)	0.00300000000000000.0	20111220_MembraneVes_M1.6832.6832.2.dta
M1	M1_11	11	2.83	0.0057076	35	MXAN_7039	putative lipoprotein {Myxococcus xanthus DK 1622}	5870	108008	175	56.2	1015	13001	1	1	1035.53	3103.57	3	3103.56	0.01	594	623	0	70.58		16	2.1e-07	R	4.41125	VPFMLFTPAGAAPADGYPVVIYGHGLTGNR	T	Oxidation (M)	0.000300000000000000000000000000.0	20111220_MembraneVes_M1.10605.10605.3.dta
M1	M1_11	11	2.83	0.0057076	35	MXAN_7039	putative lipoprotein {Myxococcus xanthus DK 1622}	5870	108008	175	56.2	1015	3652	1	1	651.83	1301.64	2	1301.64	0	905	916	0	49.3		18	4.1e-05	R	2.73889	YLENAPSAPANR	N			20111220_MembraneVes_M1.1897.1897.2.dta
M1	M1_12	12	4.62	0.00931771	20	MXAN_4219	alpha keto acid dehydrogenase complex, E3 component, lipoamide dehydrogenase (lpdA) [1.8.1.4] {Myxo	2894	49984	112	59.4	465	9486	1	1	1039.55	2077.08	2	2077.08	0	2	22	0	91.85		17	2e-09	M	5.40294	AETFDVVIIGSGPGGYVGAIR	A			20111220_MembraneVes_M1.9957.9957.2.dta
M1	M1_12	12	4.62	0.00931771	20	MXAN_4219	alpha keto acid dehydrogenase complex, E3 component, lipoamide dehydrogenase (lpdA) [1.8.1.4] {Myxo	2894	49984	112	59.4	465	2834	1	1	619.31	1236.6	2	1236.6	0	386	397	0	77.91		18	5.2e-08	K	4.32833	ASISNEATGMIK	I	Oxidation (M)	0.000000000300.0	20111220_MembraneVes_M1.1967.1967.2.dta
M1	M1_12	12	4.62	0.00931771	20	MXAN_4219	alpha keto acid dehydrogenase complex, E3 component, lipoamide dehydrogenase (lpdA) [1.8.1.4] {Myxo	2894	49984	112	59.4	465	10342	1	1	1118.02	2234.03	2	2234.03	0	66	86	0	85.36		15	5.2e-09	R	5.69067	EAADFGVDVSSPAINWPNAMK	H	Oxidation (M)	0.000000000000000000030.0	20111220_MembraneVes_M1.8717.8717.2.dta
M1	M1_12	12	4.62	0.00931771	20	MXAN_4219	alpha keto acid dehydrogenase complex, E3 component, lipoamide dehydrogenase (lpdA) [1.8.1.4] {Myxo	2894	49984	112	59.4	465	1526	1	1	541.27	1080.53	2	1080.53	0	95	104	0	47.86		16	3.8e-05	K	2.99125	GANGIDFLMK	K	Oxidation (M)	0.0000000030.0	20111220_MembraneVes_M1.5255.5255.2.dta
M1	M1_12	12	4.62	0.00931771	20	MXAN_4219	alpha keto acid dehydrogenase complex, E3 component, lipoamide dehydrogenase (lpdA) [1.8.1.4] {Myxo	2894	49984	112	59.4	465	2587	1	1	606.81	1211.61	2	1211.61	0	229	240	0	64.74		17	9.4e-07	R	3.80824	GIDVHTGSAVEK	V			20111220_MembraneVes_M1.1428.1428.2.dta
M1	M1_12	12	4.62	0.00931771	20	MXAN_4219	alpha keto acid dehydrogenase complex, E3 component, lipoamide dehydrogenase (lpdA) [1.8.1.4] {Myxo	2894	49984	112	59.4	465	13495	1	1	738.18	3685.87	5	3685.87	0	430	463	0	28.18		16	0.0033	K	1.76125	LEITTEELANTIHAHPTLSEIVHEGAEATLGHPR	H			20111220_MembraneVes_M1.11025.11025.5.dta
M1	M1_12	12	4.62	0.00931771	20	MXAN_4219	alpha keto acid dehydrogenase complex, E3 component, lipoamide dehydrogenase (lpdA) [1.8.1.4] {Myxo	2894	49984	112	59.4	465	1714	1	1	556.84	1111.66	2	1111.66	0	139	149	0	78.49		13	1.5e-08	K	6.03769	NIILATGSVPK	S			20111220_MembraneVes_M1.4524.4524.2.dta
M1	M1_12	12	4.62	0.00931771	20	MXAN_4219	alpha keto acid dehydrogenase complex, E3 component, lipoamide dehydrogenase (lpdA) [1.8.1.4] {Myxo	2894	49984	112	59.4	465	13026	1	1	1043.17	3126.48	3	3126.49	0	337	364	0	78.1		16	3.6e-08	K	4.88125	NPQPINYDLTPSATYCYPEVASVGLTEK	K			20111220_MembraneVes_M1.9352.9352.3.dta
M1	M1_12	12	4.62	0.00931771	20	MXAN_4219	alpha keto acid dehydrogenase complex, E3 component, lipoamide dehydrogenase (lpdA) [1.8.1.4] {Myxo	2894	49984	112	59.4	465	4328	1	1	456.91	1367.72	3	1367.72	0	228	240	1	28.65		19	0.0056	R	1.50789	RGIDVHTGSAVEK	V			20111220_MembraneVes_M1.966.966.3.dta
M1	M1_12	12	4.62	0.00931771	20	MXAN_4219	alpha keto acid dehydrogenase complex, E3 component, lipoamide dehydrogenase (lpdA) [1.8.1.4] {Myxo	2894	49984	112	59.4	465	11147	1	1	807.09	2418.24	3	2418.24	0	176	199	0	55.96		18	8.4e-06	K	3.10889	SIIVLGAGAVGCEFASVFNHVGSK	T			20111220_MembraneVes_M1.11571.11571.3.dta
M1	M1_12	12	4.62	0.00931771	20	MXAN_4219	alpha keto acid dehydrogenase complex, E3 component, lipoamide dehydrogenase (lpdA) [1.8.1.4] {Myxo	2894	49984	112	59.4	465	5949	1	1	402.97	1607.86	4	1607.86	0	53	65	0	21.31		17	0.019	K	1.25353	SLLWTAELFHHVR	E			20111220_MembraneVes_M1.7595.7595.4.dta
M1	M1_12	12	4.62	0.00931771	20	MXAN_4219	alpha keto acid dehydrogenase complex, E3 component, lipoamide dehydrogenase (lpdA) [1.8.1.4] {Myxo	2894	49984	112	59.4	465	1682	1	1	553.3	1104.59	2	1104.59	0	150	159	0	18.29		17	0.042	K	1.07588	SLPNVPVDHK	R			20111220_MembraneVes_M1.2157.2157.2.dta
M1	M1_12	12	4.62	0.00931771	20	MXAN_4219	alpha keto acid dehydrogenase complex, E3 component, lipoamide dehydrogenase (lpdA) [1.8.1.4] {Myxo	2894	49984	112	59.4	465	2179	1	1	580.29	1158.57	2	1158.58	0	273	283	0	59.83		18	3.9e-06	R	3.32389	SPVTEDVGLDK	T			20111220_MembraneVes_M1.3102.3102.2.dta
M1	M1_12	12	4.62	0.00931771	20	MXAN_4219	alpha keto acid dehydrogenase complex, E3 component, lipoamide dehydrogenase (lpdA) [1.8.1.4] {Myxo	2894	49984	112	59.4	465	8856	1	1	658	1970.99	3	1970.99	0	273	290	1	68.89	17	20	7.3e-07	R	3.4445	SPVTEDVGLDKTNIQAER	G			20111220_MembraneVes_M1.3997.3997.3.dta
M1	M1_12	12	4.62	0.00931771	20	MXAN_4219	alpha keto acid dehydrogenase complex, E3 component, lipoamide dehydrogenase (lpdA) [1.8.1.4] {Myxo	2894	49984	112	59.4	465	4368	1	1	686.4	1370.78	2	1370.78	0	260	272	0	85.6		14	4e-09	K	6.11429	TLEAEILLSAVGR	S			20111220_MembraneVes_M1.9800.9800.2.dta
M1	M1_12	12	4.62	0.00931771	20	MXAN_4219	alpha keto acid dehydrogenase complex, E3 component, lipoamide dehydrogenase (lpdA) [1.8.1.4] {Myxo	2894	49984	112	59.4	465	10265	1	1	741.05	2220.12	3	2220.12	0	200	219	0	59.85		18	3.5e-06	K	3.325	TSIVEYMPALLPIEDADISK	E	Oxidation (M)	0.00000030000000000000.0	20111220_MembraneVes_M1.9919.9919.3.dta
M1	M1_12	12	4.62	0.00931771	20	MXAN_4219	alpha keto acid dehydrogenase complex, E3 component, lipoamide dehydrogenase (lpdA) [1.8.1.4] {Myxo	2894	49984	112	59.4	465	12279	1	1	1360.7	2719.39	2	2719.39	0	200	223	1	61.94		17	2e-06	K	3.64353	TSIVEYMPALLPIEDADISKELEK	I	Oxidation (M)	0.000000300000000000000000.0	20111220_MembraneVes_M1.10146.10146.2.dta
M1	M1_12	12	4.62	0.00931771	20	MXAN_4219	alpha keto acid dehydrogenase complex, E3 component, lipoamide dehydrogenase (lpdA) [1.8.1.4] {Myxo	2894	49984	112	59.4	465	1412	1	1	530.3	1058.58	2	1058.58	0	375	385	0	32.98		15	0.00086	K	2.19867	VGIAPMGAVTK	A	Oxidation (M)	0.00000300000.0	20111220_MembraneVes_M1.2023.2023.2.dta
M1	M1_12	12	4.62	0.00931771	20	MXAN_4219	alpha keto acid dehydrogenase complex, E3 component, lipoamide dehydrogenase (lpdA) [1.8.1.4] {Myxo	2894	49984	112	59.4	465	4387	1	1	686.87	1371.73	2	1371.74	0	161	172	0	58.79		19	5.9e-06	R	3.09421	VLNSDSILQIDR	V			20111220_MembraneVes_M1.6377.6377.2.dta
M1	M1_13	13	1.13	0.00227901	29	MXAN_0962	putative lipoprotein {Myxococcus xanthus DK 1622}	2702	119586	67	45.9	1130	5628	1	1	780.42	1558.83	2	1558.83	0	770	785	0	64.26		19	1.6e-06	R	3.38211	AVINLLASSGGTAETR	F			20111220_MembraneVes_M1.6042.6042.2.dta
M1	M1_13	13	1.13	0.00227901	29	MXAN_0962	putative lipoprotein {Myxococcus xanthus DK 1622}	2702	119586	67	45.9	1130	11335	1	1	825.73	2474.17	3	2474.18	0	947	969	0	80.43		19	3.7e-08	R	4.23316	AVSFYGGCRPQNAGTTQAALSYR	Y			20111220_MembraneVes_M1.4826.4826.3.dta
M1	M1_13	13	1.13	0.00227901	29	MXAN_0962	putative lipoprotein {Myxococcus xanthus DK 1622}	2702	119586	67	45.9	1130	9526	1	1	1045.98	2089.95	2	2089.95	0	529	546	0	113.12		16	9.8e-12	R	7.07	DFQQTFNTWDGYAALSAR	Y			20111220_MembraneVes_M1.10049.10049.2.dta
M1	M1_13	13	1.13	0.00227901	29	MXAN_0962	putative lipoprotein {Myxococcus xanthus DK 1622}	2702	119586	67	45.9	1130	5354	1	1	765.88	1529.75	2	1529.75	0	479	493	0	81.49		17	2.2e-08	R	4.79353	DGNNAVGIIGWDATK	Q			20111220_MembraneVes_M1.7252.7252.2.dta
M1	M1_13	13	1.13	0.00227901	29	MXAN_0962	putative lipoprotein {Myxococcus xanthus DK 1622}	2702	119586	67	45.9	1130	11016	1	1	798.76	2393.24	3	2393.24	0	880	902	0	45.55		18	9.8e-05	R	2.53056	DSNAITTTINAIIDSVIASVGYR	T			20111220_MembraneVes_M1.17110.17110.3.dta
M1	M1_13	13	1.13	0.00227901	29	MXAN_0962	putative lipoprotein {Myxococcus xanthus DK 1622}	2702	119586	67	45.9	1130	5630	1	1	520.91	1559.72	3	1559.72	0	111	125	1	32.5		16	0.0013	R	2.03125	DTDGDGIRDGVEVGR	T			20111220_MembraneVes_M1.2388.2388.3.dta
M1	M1_13	13	1.13	0.00227901	29	MXAN_0962	putative lipoprotein {Myxococcus xanthus DK 1622}	2702	119586	67	45.9	1130	4993	1	1	732.81	1463.6	2	1463.6	0	211	224	0	46.12		13	2.4e-05	R	3.54769	DTDGDGLDDGLESR	T			20111220_MembraneVes_M1.3355.3355.2.dta
M1	M1_13	13	1.13	0.00227901	29	MXAN_0962	putative lipoprotein {Myxococcus xanthus DK 1622}	2702	119586	67	45.9	1130	5820	1	1	795.35	1588.68	2	1588.68	0	320	334	0	79.77		13	1.1e-08	R	6.13615	LADTDCDGLQDGPGR	N			20111220_MembraneVes_M1.2474.2474.2.dta
M1	M1_13	13	1.13	0.00227901	29	MXAN_0962	putative lipoprotein {Myxococcus xanthus DK 1622}	2702	119586	67	45.9	1130	4695	1	1	709.89	1417.76	2	1417.76	0	463	475	0	68.04		18	5e-07	R	3.78	LALPSTFTDANLR	T			20111220_MembraneVes_M1.7532.7532.2.dta
M1	M1_13	13	1.13	0.00227901	29	MXAN_0962	putative lipoprotein {Myxococcus xanthus DK 1622}	2702	119586	67	45.9	1130	9543	1	1	1047.51	2093.01	2	2093.01	0	688	707	0	110.2		18	3.5e-11	R	6.12222	LAMVSTTYTYGSGSNSGLLR	G	Oxidation (M)	0.00300000000000000000.0	20111220_MembraneVes_M1.5967.5967.2.dta
M1	M1_13	13	1.13	0.00227901	29	MXAN_0962	putative lipoprotein {Myxococcus xanthus DK 1622}	2702	119586	67	45.9	1130	3507	1	1	643.8	1285.59	2	1285.59	0	249	260	0	56.1		15	4.1e-06	R	3.74	NGIVDGNETDPR	V			20111220_MembraneVes_M1.1675.1675.2.dta
M1	M1_13	13	1.13	0.00227901	29	MXAN_0962	putative lipoprotein {Myxococcus xanthus DK 1622}	2702	119586	67	45.9	1130	2740	1	1	614.3	1226.59	2	1226.59	0	197	208	0	25.68		17	0.0085	R	1.51059	NGVVSPGETDPR	K			20111220_MembraneVes_M1.1479.1479.2.dta
M1	M1_13	13	1.13	0.00227901	29	MXAN_0962	putative lipoprotein {Myxococcus xanthus DK 1622}	2702	119586	67	45.9	1130	13252	1	1	1120.21	3357.61	3	3357.6	0	646	678	0	75.64		16	6.7e-08	R	4.7275	QAVVDFIFVVDDSGSMASSQQSLANAATAVADK	L	Oxidation (M)	0.000000000000000300000000000000000.0	20111220_MembraneVes_M1.11449.11449.3.dta
M1	M1_13	13	1.13	0.00227901	29	MXAN_0962	putative lipoprotein {Myxococcus xanthus DK 1622}	2702	119586	67	45.9	1130	679	1	1	468.28	934.55	2	934.55	0	494	501	0	17.52		13	0.018	K	1.34769	QVTLIAYK	R			20111220_MembraneVes_M1.4058.4058.2.dta
M1	M1_13	13	1.13	0.00227901	29	MXAN_0962	putative lipoprotein {Myxococcus xanthus DK 1622}	2702	119586	67	45.9	1130	12358	1	1	920.39	2758.15	3	2758.16	0	170	196	1	96.76		13	2.1e-10	R	7.44308	RDPGETDPNAIDSDGDGLSDGAEDANR	N			20111220_MembraneVes_M1.3501.3501.3.dta
M1	M1_13	13	1.13	0.00227901	29	MXAN_0962	putative lipoprotein {Myxococcus xanthus DK 1622}	2702	119586	67	45.9	1130	6403	1	1	836.47	1670.92	2	1670.92	0	594	609	0	51.34		17	2.2e-05	R	3.02	SDQSVVVVLAITPTSR	Y			20111220_MembraneVes_M1.7997.7997.2.dta
M1	M1_13	13	1.13	0.00227901	29	MXAN_0962	putative lipoprotein {Myxococcus xanthus DK 1622}	2702	119586	67	45.9	1130	12833	1	1	998.17	2991.47	3	2991.48	0	565	593	0	58.01		17	4.5e-06	R	3.41235	SLVPGSTGELTGTAGITGPFTMQAQYVHR	S	Oxidation (M)	0.00000000000000000000030000000.0	20111220_MembraneVes_M1.8401.8401.3.dta
M1	M1_13	13	1.13	0.00227901	29	MXAN_0962	putative lipoprotein {Myxococcus xanthus DK 1622}	2702	119586	67	45.9	1130	2529	1	1	602.29	1202.57	2	1202.57	0	936	946	0	33.94		17	0.0012	R	1.99647	THGFDVDGISR	A			20111220_MembraneVes_M1.2924.2924.2.dta
M1	M1_13	13	1.13	0.00227901	29	MXAN_0962	putative lipoprotein {Myxococcus xanthus DK 1622}	2702	119586	67	45.9	1130	2013	1	1	380.56	1138.67	3	1138.67	0	903	913	0	37.99		13	0.00018	R	2.92231	TQKPPIGASLK	V			20111220_MembraneVes_M1.1475.1475.3.dta
M1	M1_13	13	1.13	0.00227901	29	MXAN_0962	putative lipoprotein {Myxococcus xanthus DK 1622}	2702	119586	67	45.9	1130	10466	1	1	1135.54	2269.07	2	2269.07	0	145	166	0	103.54		18	1.7e-10	R	5.75222	TSPVLADTDGDGIPDGLEDLNR	N			20111220_MembraneVes_M1.8480.8480.2.dta
M1	M1_13	13	1.13	0.00227901	29	MXAN_0962	putative lipoprotein {Myxococcus xanthus DK 1622}	2702	119586	67	45.9	1130	9502	1	1	1043.49	2084.96	2	2084.96	0	914	933	0	92.2		16	1.4e-09	K	5.7625	VAMDAVANASQCPTPGDLPR	S	Oxidation (M)	0.00300000000000000000.0	20111220_MembraneVes_M1.4232.4232.2.dta
M1	M1_13	13	1.13	0.00227901	29	MXAN_0962	putative lipoprotein {Myxococcus xanthus DK 1622}	2702	119586	67	45.9	1130	11323	1	1	824.37	2470.08	3	2470.08	0	420	444	0	80.15		13	9.7e-09	R	6.16538	VDAGELNPNDSADGAANTPAGQACR	T			20111220_MembraneVes_M1.3568.3568.3.dta
M1	M1_13	13	1.13	0.00227901	29	MXAN_0962	putative lipoprotein {Myxococcus xanthus DK 1622}	2702	119586	67	45.9	1130	13237	1	1	1112.86	3335.56	3	3335.56	0	348	380	0	66.66		14	2.9e-07	R	4.76143	VDPGETDPTNPDTDGDGLLDGLELGVTTAQAPR	Q			20111220_MembraneVes_M1.10554.10554.3.dta
M1	M1_13	13	1.13	0.00227901	29	MXAN_0962	putative lipoprotein {Myxococcus xanthus DK 1622}	2702	119586	67	45.9	1130	5205	1	1	752.35	1502.7	2	1502.7	0	505	519	0	88.88		14	1.9e-09	R	6.34857	VGSSSNPTNDEAGIR	S			20111220_MembraneVes_M1.1541.1541.2.dta
M1	M1_13	13	1.13	0.00227901	29	MXAN_0962	putative lipoprotein {Myxococcus xanthus DK 1622}	2702	119586	67	45.9	1130	1722	1	1	557.85	1113.68	2	1113.68	0	792	801	0	68.82		13	1.4e-07	K	5.29385	VVVVILTDTR	D			20111220_MembraneVes_M1.5902.5902.2.dta
M1	M1_13	13	1.13	0.00227901	29	MXAN_0962	putative lipoprotein {Myxococcus xanthus DK 1622}	2702	119586	67	45.9	1130	13142	1	1	1089.16	3264.45	3	3264.45	-0.01	610	641	0	71.05		13	7.9e-08	R	5.46538	YNEAGSLFTTADTAGGSALAQFGDADAVQCEK	F			20111220_MembraneVes_M1.9971.9971.3.dta
M1	M1_14	14	3.06	0.00617147	29	MXAN_2073	polyribonucleotide nucleotidyltransferase (pnpA) [2.7.7.8] {Myxococcus xanthus DK 1622}	2617	77976	93	49	722	10516	1	1	763.38	2287.12	3	2287.12	0	697	721	0	76.93		18	6.8e-08	R	4.27389	AAQQGAAAGEAAAQPAPAPTQPDAK	A			20111220_MembraneVes_M1.1983.1983.3.dta
M1	M1_14	14	3.06	0.00617147	29	MXAN_2073	polyribonucleotide nucleotidyltransferase (pnpA) [2.7.7.8] {Myxococcus xanthus DK 1622}	2617	77976	93	49	722	2096	1	1	571.83	1141.65	2	1141.65	0	459	470	0	79		16	3.1e-08	K	4.9375	APVAGIAMGLVK	E	Oxidation (M)	0.000000030000.0	20111220_MembraneVes_M1.5019.5019.2.dta
M1	M1_14	14	3.06	0.00617147	29	MXAN_2073	polyribonucleotide nucleotidyltransferase (pnpA) [2.7.7.8] {Myxococcus xanthus DK 1622}	2617	77976	93	49	722	6920	1	1	855.43	1708.86	2	1708.86	0	49	62	0	72.26		18	2.1e-07	K	4.01444	DIDFLPLTVEYQEK	L			20111220_MembraneVes_M1.10477.10477.2.dta
M1	M1_14	14	3.06	0.00617147	29	MXAN_2073	polyribonucleotide nucleotidyltransferase (pnpA) [2.7.7.8] {Myxococcus xanthus DK 1622}	2617	77976	93	49	722	814	1	1	482.25	962.48	2	962.48	0	547	554	0	26.73		20	0.011	K	1.3365	EISQYAPR	I			20111220_MembraneVes_M1.1956.1956.2.dta
M1	M1_14	14	3.06	0.00617147	29	MXAN_2073	polyribonucleotide nucleotidyltransferase (pnpA) [2.7.7.8] {Myxococcus xanthus DK 1622}	2617	77976	93	49	722	5087	1	1	739.86	1477.71	2	1477.71	0	167	179	0	93.48		17	1.2e-09	R	5.49882	EQSDLDLVMAVSR	K	Oxidation (M)	0.0000000030000.0	20111220_MembraneVes_M1.6121.6121.2.dta
M1	M1_14	14	3.06	0.00617147	29	MXAN_2073	polyribonucleotide nucleotidyltransferase (pnpA) [2.7.7.8] {Myxococcus xanthus DK 1622}	2617	77976	93	49	722	9188	1	1	1010.49	2018.97	2	2018.98	0	346	364	0	128.82		17	3.9e-13	R	7.57765	GETQALVVTTLGTSDDEQR	L			20111220_MembraneVes_M1.5936.5936.2.dta
M1	M1_14	14	3.06	0.00617147	29	MXAN_2073	polyribonucleotide nucleotidyltransferase (pnpA) [2.7.7.8] {Myxococcus xanthus DK 1622}	2617	77976	93	49	722	13029	1	1	1043.84	3128.49	3	3128.5	-0.01	346	374	1	70.31		17	2.5e-07	R	4.13588	GETQALVVTTLGTSDDEQRLEMLGGMAFK	R	2 Oxidation (M)	0.00000000000000000000030003000.0	20111220_MembraneVes_M1.9429.9429.3.dta
M1	M1_14	14	3.06	0.00617147	29	MXAN_2073	polyribonucleotide nucleotidyltransferase (pnpA) [2.7.7.8] {Myxococcus xanthus DK 1622}	2617	77976	93	49	722	1746	1	1	561.3	1120.58	2	1120.58	0	501	510	0	43.43		16	9.8e-05	K	2.71437	GITSIQMDIK	I	Oxidation (M)	0.0000003000.0	20111220_MembraneVes_M1.3599.3599.2.dta
M1	M1_14	14	3.06	0.00617147	29	MXAN_2073	polyribonucleotide nucleotidyltransferase (pnpA) [2.7.7.8] {Myxococcus xanthus DK 1622}	2617	77976	93	49	722	10333	1	1	1117.04	2232.06	2	2232.06	0	475	494	0	73.6		17	1.3e-07	K	4.32941	IAILSDILGDEDHLGDMDFK	V	Oxidation (M)	0.00000000000000003000.0	20111220_MembraneVes_M1.10383.10383.2.dta
M1	M1_14	14	3.06	0.00617147	29	MXAN_2073	polyribonucleotide nucleotidyltransferase (pnpA) [2.7.7.8] {Myxococcus xanthus DK 1622}	2617	77976	93	49	722	3521	1	1	644.84	1287.67	2	1287.67	0	8	19	0	91.18		20	4.6e-09	K	4.559	IGESELSIEVGR	L			20111220_MembraneVes_M1.5313.5313.2.dta
M1	M1_14	14	3.06	0.00617147	29	MXAN_2073	polyribonucleotide nucleotidyltransferase (pnpA) [2.7.7.8] {Myxococcus xanthus DK 1622}	2617	77976	93	49	722	138	1	1	406.22	810.43	2	810.43	0	69	75	0	13.73		13	0.042	R	1.05615	IPGSYFK	R			20111220_MembraneVes_M1.3194.3194.2.dta
M1	M1_14	14	3.06	0.00617147	29	MXAN_2073	polyribonucleotide nucleotidyltransferase (pnpA) [2.7.7.8] {Myxococcus xanthus DK 1622}	2617	77976	93	49	722	2838	1	1	619.33	1236.64	2	1236.64	0	511	521	0	61.06		18	2.5e-06	K	3.39222	ITGLTTEIMSR	A	Oxidation (M)	0.00000000300.0	20111220_MembraneVes_M1.3831.3831.2.dta
M1	M1_14	14	3.06	0.00617147	29	MXAN_2073	polyribonucleotide nucleotidyltransferase (pnpA) [2.7.7.8] {Myxococcus xanthus DK 1622}	2617	77976	93	49	722	4961	1	1	729.94	1457.86	2	1457.86	0	555	566	0	42.62		13	5.5e-05	R	3.27846	ITTIQIRPEFIK	N			20111220_MembraneVes_M1.6277.6277.2.dta
M1	M1_14	14	3.06	0.00617147	29	MXAN_2073	polyribonucleotide nucleotidyltransferase (pnpA) [2.7.7.8] {Myxococcus xanthus DK 1622}	2617	77976	93	49	722	1470	1	1	357.21	1068.6	3	1068.6	0	531	539	0	36.63		15	0.00037	R	2.442	LHILGEMLK	T	Oxidation (M)	0.000000300.0	20111220_MembraneVes_M1.3782.3782.3.dta
M1	M1_14	14	3.06	0.00617147	29	MXAN_2073	polyribonucleotide nucleotidyltransferase (pnpA) [2.7.7.8] {Myxococcus xanthus DK 1622}	2617	77976	93	49	722	6815	1	1	845.46	1688.9	2	1688.9	0	278	292	1	83.86		18	1.5e-08	K	4.65889	LKEQLGDGYTPLVEK	H			20111220_MembraneVes_M1.4462.4462.2.dta
M1	M1_14	14	3.06	0.00617147	29	MXAN_2073	polyribonucleotide nucleotidyltransferase (pnpA) [2.7.7.8] {Myxococcus xanthus DK 1622}	2617	77976	93	49	722	13101	1	1	1071.19	3210.54	3	3210.55	0	427	458	0	38.29		16	0.00033	R	2.39312	LVSDILESNGSSSMASVCGGTLALMDAGVPLK	A	2 Oxidation (M)	0.00000000000003000000000030000000.0	20111220_MembraneVes_M1.9702.9702.3.dta	emPAI	3.06
M1	M1_14	14	3.06	0.00617147	29	MXAN_2073	polyribonucleotide nucleotidyltransferase (pnpA) [2.7.7.8] {Myxococcus xanthus DK 1622}	2617	77976	93	49	722	7229	1	1	873.43	1744.84	2	1744.84	0	165	179	1	64.16		17	1.2e-06	K	3.77412	QREQSDLDLVMAVSR	K	Gln->pyro-Glu (N-term Q); Oxidation (M)	2.000000000030000.0	20111220_MembraneVes_M1.6345.6345.2.dta
M1	M1_14	14	3.06	0.00617147	29	MXAN_2073	polyribonucleotide nucleotidyltransferase (pnpA) [2.7.7.8] {Myxococcus xanthus DK 1622}	2617	77976	93	49	722	1565	1	1	543.27	1084.52	2	1084.52	0	418	426	0	21.28		16	0.016	K	1.33	SESFPYTVR	L			20111220_MembraneVes_M1.3915.3915.2.dta
M1	M1_14	14	3.06	0.00617147	29	MXAN_2073	polyribonucleotide nucleotidyltransferase (pnpA) [2.7.7.8] {Myxococcus xanthus DK 1622}	2617	77976	93	49	722	4683	1	1	709.87	1417.72	2	1417.72	0	228	240	0	66.99		19	9.5e-07	R	3.52579	SFEKPAAVDEGLR	A			20111220_MembraneVes_M1.2957.2957.2.dta
M1	M1_14	14	3.06	0.00617147	29	MXAN_2073	polyribonucleotide nucleotidyltransferase (pnpA) [2.7.7.8] {Myxococcus xanthus DK 1622}	2617	77976	93	49	722	2788	1	0	615.83	1229.64	2	1229.64	0	326	336	0	40.56		20	0.00046	R	2.028	SITCEVGVLPR	T			20111220_MembraneVes_M1.4919.4919.2.dta
M1	M1_14	14	3.06	0.00617147	29	MXAN_2073	polyribonucleotide nucleotidyltransferase (pnpA) [2.7.7.8] {Myxococcus xanthus DK 1622}	2617	77976	93	49	722	5926	1	1	801.91	1601.81	2	1601.81	0	661	675	0	83.91		19	1.8e-08	K	4.41632	SVSDVLNEGDEVLVK	V			20111220_MembraneVes_M1.7450.7450.2.dta
M1	M1_14	14	3.06	0.00617147	29	MXAN_2073	polyribonucleotide nucleotidyltransferase (pnpA) [2.7.7.8] {Myxococcus xanthus DK 1622}	2617	77976	93	49	722	2532	1	1	602.3	1202.59	2	1202.59	0	583	594	0	74.05		18	1.4e-07	R	4.11389	TGAAINIEDSGR	V			20111220_MembraneVes_M1.2612.2612.2.dta
M1	M1_14	14	3.06	0.00617147	29	MXAN_2073	polyribonucleotide nucleotidyltransferase (pnpA) [2.7.7.8] {Myxococcus xanthus DK 1622}	2617	77976	93	49	722	2280	1	1	587.31	1172.6	2	1172.6	0	595	606	0	48.03		18	6.2e-05	R	2.66833	VDIASANGEAVK	A			20111220_MembraneVes_M1.2063.2063.2.dta
M1	M1_14	14	3.06	0.00617147	29	MXAN_2073	polyribonucleotide nucleotidyltransferase (pnpA) [2.7.7.8] {Myxococcus xanthus DK 1622}	2617	77976	93	49	722	2151	1	1	577.83	1153.65	2	1153.65	0	153	164	0	53.26		15	9e-06	R	3.55067	VGGQLVANPTAK	Q			20111220_MembraneVes_M1.2282.2282.2.dta
M1	M1_14	14	3.06	0.00617147	29	MXAN_2073	polyribonucleotide nucleotidyltransferase (pnpA) [2.7.7.8] {Myxococcus xanthus DK 1622}	2617	77976	93	49	722	5260	1	1	756.89	1511.77	2	1511.77	0	32	45	0	81.54		19	3e-08	R	4.29158	YGDTMLLVTAVSAR	E	Oxidation (M)	0.00003000000000.0	20111220_MembraneVes_M1.6689.6689.2.dta
M1	M1_15	15	4.64	0.00935805	23	MXAN_6923	ATP synthase F1, beta subunit (atpD) [3.6.3.14] {Myxococcus xanthus DK 1622}	2527	51734	73	73.4	481	3107	1	1	628.82	1255.62	2	1255.62	0	123	133	0	29		17	0.004	R	1.70588	APPPFTEQDVR	V			20111220_MembraneVes_M1.3417.3417.2.dta
M1	M1_15	15	4.64	0.00935805	23	MXAN_6923	ATP synthase F1, beta subunit (atpD) [3.6.3.14] {Myxococcus xanthus DK 1622}	2527	51734	73	73.4	481	2410	1	1	397.2	1188.57	3	1188.57	0	114	122	0	21.74		18	0.021	K	1.20778	AQEYWSIHR	A			20111220_MembraneVes_M1.2831.2831.3.dta
M1	M1_15	15	4.64	0.00935805	23	MXAN_6923	ATP synthase F1, beta subunit (atpD) [3.6.3.14] {Myxococcus xanthus DK 1622}	2527	51734	73	73.4	481	4103	1	1	675.87	1349.73	2	1349.73	0	255	265	0	64.79		14	4.5e-07	R	4.62786	DVLLFVDNIFR	F			20111220_MembraneVes_M1.12642.12642.2.dta
M1	M1_15	15	4.64	0.00935805	23	MXAN_6923	ATP synthase F1, beta subunit (atpD) [3.6.3.14] {Myxococcus xanthus DK 1622}	2527	51734	73	73.4	481	2332	1	1	592.33	1182.64	2	1182.64	0	418	427	0	51.95		15	1e-05	R	3.46333	FLSQPFFVAK	V			20111220_MembraneVes_M1.7478.7478.2.dta
M1	M1_15	15	4.64	0.00935805	23	MXAN_6923	ATP synthase F1, beta subunit (atpD) [3.6.3.14] {Myxococcus xanthus DK 1622}	2527	51734	73	73.4	481	2322	1	1	591.8	1181.58	2	1181.58	0	182	193	0	65.6		17	7.3e-07	R	3.85882	GGFSVFAGVGER	T			20111220_MembraneVes_M1.6582.6582.2.dta
M1	M1_15	15	4.64	0.00935805	23	MXAN_6923	ATP synthase F1, beta subunit (atpD) [3.6.3.14] {Myxococcus xanthus DK 1622}	2527	51734	73	73.4	481	6236	1	1	828.44	1654.87	2	1654.87	0	76	92	0	91.73		19	2.9e-09	R	4.82789	GMAVTNTGAPIQVPVGK	A	Oxidation (M)	0.03000000000000000.0	20111220_MembraneVes_M1.4532.4532.2.dta
M1	M1_15	15	4.64	0.00935805	23	MXAN_6923	ATP synthase F1, beta subunit (atpD) [3.6.3.14] {Myxococcus xanthus DK 1622}	2527	51734	73	73.4	481	13527	1	1	1237.97	3710.88	3	3710.88	0	307	342	0	79.27		16	2.7e-08	K	4.95437	GSITSVQAIYVPADDLTDPAPATAFAHLDATTVLNR	S			20111220_MembraneVes_M1.11423.11423.3.dta
M1	M1_15	15	4.64	0.00935805	23	MXAN_6923	ATP synthase F1, beta subunit (atpD) [3.6.3.14] {Myxococcus xanthus DK 1622}	2527	51734	73	73.4	481	11767	1	1	861.05	2580.14	3	2580.14	0	454	476	0	57.79		14	2.2e-06	K	4.12786	HDDIPEGAFYMTGSIDEVVENAR	K	Oxidation (M)	0.00000000003000000000000.0	20111220_MembraneVes_M1.8124.8124.3.dta
M1	M1_15	15	4.64	0.00935805	23	MXAN_6923	ATP synthase F1, beta subunit (atpD) [3.6.3.14] {Myxococcus xanthus DK 1622}	2527	51734	73	73.4	481	879	1	1	488.28	974.56	2	974.55	0	156	166	0	41.07		16	0.00018	K	2.56688	IGLFGGAGVGK	T			20111220_MembraneVes_M1.5384.5384.2.dta
M1	M1_15	15	4.64	0.00935805	23	MXAN_6923	ATP synthase F1, beta subunit (atpD) [3.6.3.14] {Myxococcus xanthus DK 1622}	2527	51734	73	73.4	481	12328	1	1	1375.77	2749.53	2	2749.53	0	11	36	0	80.3		13	9.3e-09	R	6.17692	IIQVLGPVVDVEFPPGGLPEVYTALK	V			20111220_MembraneVes_M1.13201.13201.2.dta
M1	M1_15	15	4.64	0.00935805	23	MXAN_6923	ATP synthase F1, beta subunit (atpD) [3.6.3.14] {Myxococcus xanthus DK 1622}	2527	51734	73	73.4	481	6595	1	1	840.96	1679.9	2	1679.9	0	362	377	0	70.21		16	2.3e-07	R	4.38812	ILDPAVIGAEHYGVAR	K			20111220_MembraneVes_M1.5988.5988.2.dta
M1	M1_15	15	4.64	0.00935805	23	MXAN_6923	ATP synthase F1, beta subunit (atpD) [3.6.3.14] {Myxococcus xanthus DK 1622}	2527	51734	73	73.4	481	6959	1	1	857.44	1712.86	2	1712.87	0	98	113	0	63.05		18	1.6e-06	R	3.50278	ILNVTGEPVDEMGPVK	A	Oxidation (M)	0.0000000000030000.0	20111220_MembraneVes_M1.5082.5082.2.dta
M1	M1_15	15	4.64	0.00935805	23	MXAN_6923	ATP synthase F1, beta subunit (atpD) [3.6.3.14] {Myxococcus xanthus DK 1622}	2527	51734	73	73.4	481	10339	1	1	1117.56	2233.1	2	2233.1	0	280	300	0	70.68		17	2.7e-07	R	4.15765	IPSAVGYQPTLATEMGGLQER	I	Oxidation (M)	0.000000000000003000000.0	20111220_MembraneVes_M1.6312.6312.2.dta
M1	M1_15	15	4.64	0.00935805	23	MXAN_6923	ATP synthase F1, beta subunit (atpD) [3.6.3.14] {Myxococcus xanthus DK 1622}	2527	51734	73	73.4	481	1314	1	1	525.29	1048.56	2	1048.56	0	439	447	0	29.85		18	0.0038	K	1.65833	LQDTIQGFK	E			20111220_MembraneVes_M1.3549.3549.2.dta
M1	M1_15	15	4.64	0.00935805	23	MXAN_6923	ATP synthase F1, beta subunit (atpD) [3.6.3.14] {Myxococcus xanthus DK 1622}	2527	51734	73	73.4	481	9031	1	1	668.02	2001.04	3	2001.04	0	343	361	0	67.61		17	4.6e-07	R	3.97706	SIAELAIFPAVDPLDSTSR	I			20111220_MembraneVes_M1.11353.11353.3.dta
M1	M1_15	15	4.64	0.00935805	23	MXAN_6923	ATP synthase F1, beta subunit (atpD) [3.6.3.14] {Myxococcus xanthus DK 1622}	2527	51734	73	73.4	481	3199	1	1	633.8	1265.59	2	1265.59	0	64	75	0	64.18		16	8.6e-07	R	4.01125	TIAMDSTEGLGR	G	Oxidation (M)	0.000300000000.0	20111220_MembraneVes_M1.2054.2054.2.dta
M1	M1_15	15	4.64	0.00935805	23	MXAN_6923	ATP synthase F1, beta subunit (atpD) [3.6.3.14] {Myxococcus xanthus DK 1622}	2527	51734	73	73.4	481	1561	1	1	542.84	1083.67	2	1083.67	0	167	175	0	59.47		13	1.1e-06	K	4.57462	TVLLQELIR	N			20111220_MembraneVes_M1.8419.8419.2.dta
M1	M1_15	15	4.64	0.00935805	23	MXAN_6923	ATP synthase F1, beta subunit (atpD) [3.6.3.14] {Myxococcus xanthus DK 1622}	2527	51734	73	73.4	481	5128	1	1	744.38	1486.75	2	1486.75	0	237	249	0	74.19		19	1.6e-07	R	3.90474	VALSALTMAEYFR	D	Oxidation (M)	0.0000000300000.0	20111220_MembraneVes_M1.8052.8052.2.dta
M1	M1_15	15	4.64	0.00935805	23	MXAN_6923	ATP synthase F1, beta subunit (atpD) [3.6.3.14] {Myxococcus xanthus DK 1622}	2527	51734	73	73.4	481	2190	1	1	580.84	1159.66	2	1159.66	0	143	152	0	61.52		14	1.1e-06	K	4.39429	VIDLLAPYTR	G			20111220_MembraneVes_M1.7682.7682.2.dta
M1	M1_15	15	4.64	0.00935805	23	MXAN_6923	ATP synthase F1, beta subunit (atpD) [3.6.3.14] {Myxococcus xanthus DK 1622}	2527	51734	73	73.4	481	12520	1	1	939.47	2815.38	3	2815.38	0	209	234	0	45.54		18	9.1e-05	K	2.53	VIQTDNLEASQAVLVYGQMNEPPGAR	A	Oxidation (M)	0.00000000000000000030000000.0	20111220_MembraneVes_M1.7539.7539.3.dta
M1	M1_15	15	4.64	0.00935805	23	MXAN_6923	ATP synthase F1, beta subunit (atpD) [3.6.3.14] {Myxococcus xanthus DK 1622}	2527	51734	73	73.4	481	1461	1	1	534.77	1067.53	2	1067.53	0	134	142	0	44.15		17	0.00011	R	2.59706	VQMFETGIK	V	Oxidation (M)	0.003000000.0	20111220_MembraneVes_M1.2654.2654.2.dta
M1	M1_15	15	4.64	0.00935805	23	MXAN_6923	ATP synthase F1, beta subunit (atpD) [3.6.3.14] {Myxococcus xanthus DK 1622}	2527	51734	73	73.4	481	12539	1	1	706.12	2820.44	4	2820.44	0	37	63	0	76.67		18	8e-08	K	4.25944	VTNANLSAAADNLTLEVAQHLGENTVR	T			20111220_MembraneVes_M1.10223.10223.4.dta
M1	M1_16	16	3.96	0.00798661	13	MXAN_2667	pyruvate dehydrogenase complex, E1 component, pyruvate dehydrogenase, beta subunit (pdhB) [1.2.4.1]	2522	35578	65	56.1	328	8008	1	1	931.96	1861.9	2	1861.9	0	160	175	1	33.88		18	0.0014	K	1.88222	AAIRDENPVLMFEGER	L	Oxidation (M)	0.0000000000300000.0	20111220_MembraneVes_M1.5484.5484.2.dta
M1	M1_16	16	3.96	0.00798661	13	MXAN_2667	pyruvate dehydrogenase complex, E1 component, pyruvate dehydrogenase, beta subunit (pdhB) [1.2.4.1]	2522	35578	65	56.1	328	3017	1	1	624.3	1246.58	2	1246.58	0	280	290	0	37.83		16	0.0004	K	2.36437	AFDDLDAPVER	V			20111220_MembraneVes_M1.4718.4718.2.dta
M1	M1_16	16	3.96	0.00798661	13	MXAN_2667	pyruvate dehydrogenase complex, E1 component, pyruvate dehydrogenase, beta subunit (pdhB) [1.2.4.1]	2522	35578	65	56.1	328	11075	1	1	804.44	2410.31	3	2410.31	0	256	279	0	107.98		14	2.1e-11	R	7.71286	AVIVEEGWALAGVGASVVDIIQSK	A			20111220_MembraneVes_M1.14279.14279.3.dta
M1	M1_16	16	3.96	0.00798661	13	MXAN_2667	pyruvate dehydrogenase complex, E1 component, pyruvate dehydrogenase, beta subunit (pdhB) [1.2.4.1]	2522	35578	65	56.1	328	4762	1	1	718.36	1434.7	2	1434.7	0	21	33	0	36.11		19	0.00098	R	1.90053	DANVYLIGEEVGR	Y	Deamidation (NQ)	0.0010000000000.0	20111220_MembraneVes_M1.6959.6959.2.dta
M1	M1_16	16	3.96	0.00798661	13	MXAN_2667	pyruvate dehydrogenase complex, E1 component, pyruvate dehydrogenase, beta subunit (pdhB) [1.2.4.1]	2522	35578	65	56.1	328	4898	1	1	726.33	1450.64	2	1450.64	0	164	175	0	55.53		13	2.8e-06	R	4.27154	DENPVLMFEGER	L	Oxidation (M)	0.000000300000.0	20111220_MembraneVes_M1.6283.6283.2.dta
M1	M1_16	16	3.96	0.00798661	13	MXAN_2667	pyruvate dehydrogenase complex, E1 component, pyruvate dehydrogenase, beta subunit (pdhB) [1.2.4.1]	2522	35578	65	56.1	328	5283	1	1	760.36	1518.7	2	1518.7	0	8	20	0	76.23		15	3.8e-08	R	5.082	EALNQALAEEMER	D	Oxidation (M)	0.0000000000300.0	20111220_MembraneVes_M1.3824.3824.2.dta
M1	M1_16	16	3.96	0.00798661	13	MXAN_2667	pyruvate dehydrogenase complex, E1 component, pyruvate dehydrogenase, beta subunit (pdhB) [1.2.4.1]	2522	35578	65	56.1	328	2778	1	1	615.34	1228.66	2	1228.67	0	226	236	0	62.06		19	3e-06	K	3.26632	EGISVEVLDLR	T			20111220_MembraneVes_M1.8058.8058.2.dta
M1	M1_16	16	3.96	0.00798661	13	MXAN_2667	pyruvate dehydrogenase complex, E1 component, pyruvate dehydrogenase, beta subunit (pdhB) [1.2.4.1]	2522	35578	65	56.1	328	4204	2	0	682.35	1362.68	2	1362.68	0	200	211	0	29.41		19	0.0053	R	1.54789	EGSDVTIITWSR	M			20111220_MembraneVes_M1.6589.6589.2.dta
M1	M1_16	16	3.96	0.00798661	13	MXAN_2667	pyruvate dehydrogenase complex, E1 component, pyruvate dehydrogenase, beta subunit (pdhB) [1.2.4.1]	2522	35578	65	56.1	328	4871	1	1	723.88	1445.75	2	1445.75	0	181	194	0	52.21		19	2.9e-05	K	2.74789	GEVPEGEHVVPLGK	A			20111220_MembraneVes_M1.3151.3151.2.dta
M1	M1_16	16	3.96	0.00798661	13	MXAN_2667	pyruvate dehydrogenase complex, E1 component, pyruvate dehydrogenase, beta subunit (pdhB) [1.2.4.1]	2522	35578	65	56.1	328	10075	1	1	733.37	2197.09	3	2197.09	0	125	144	0	61.33		18	2.5e-06	R	3.40722	LSSQHSQALEANYAHFPGLK	V			20111220_MembraneVes_M1.4917.4917.3.dta
M1	M1_16	16	3.96	0.00798661	13	MXAN_2667	pyruvate dehydrogenase complex, E1 component, pyruvate dehydrogenase, beta subunit (pdhB) [1.2.4.1]	2522	35578	65	56.1	328	6774	1	1	841.97	1681.93	2	1681.94	0	237	251	0	54.25		16	8.1e-06	R	3.39062	TLRPLDEEAILASVR	K			20111220_MembraneVes_M1.7568.7568.2.dta
M1	M1_16	16	3.96	0.00798661	13	MXAN_2667	pyruvate dehydrogenase complex, E1 component, pyruvate dehydrogenase, beta subunit (pdhB) [1.2.4.1]	2522	35578	65	56.1	328	1325	1	1	527.3	1052.59	2	1052.59	0	145	155	0	44.3		14	5.6e-05	K	3.16429	VIAPATPADAK	G			20111220_MembraneVes_M1.1884.1884.2.dta
M1	M1_16	16	3.96	0.00798661	13	MXAN_2667	pyruvate dehydrogenase complex, E1 component, pyruvate dehydrogenase, beta subunit (pdhB) [1.2.4.1]	2522	35578	65	56.1	328	11666	1	1	1268.1	2534.19	2	2534.2	0	291	314	0	90.22		18	3e-09	R	5.01222	VTGLDVNMSYAANLENATQPDAPK	I	Oxidation (M)	0.000000030000000000000000.0	20111220_MembraneVes_M1.7003.7003.2.dta
M1	M1_17	17	4.42	0.00891435	3	MXAN_3076	ribosomal protein L7/L12 (rplL) {Myxococcus xanthus DK 1622}	2306	12496	37	50	122	11115	1	1	1206.66	2411.32	2	2411.32	0	2	24	0	152.91		14	6.7e-16	M	10.9221	ADLNAIVDQLSSLTVLEAAELVK	Q			20111220_MembraneVes_M1.15450.15450.2.dta
M1	M1_17	17	4.42	0.00891435	3	MXAN_3076	ribosomal protein L7/L12 (rplL) {Myxococcus xanthus DK 1622}	2306	12496	37	50	122	4756	1	1	717.88	1433.75	2	1433.75	0	54	67	0	98.76		18	4.6e-10	K	5.48667	TEFTVVLANAGANK	I			20111220_MembraneVes_M1.6027.6027.2.dta
M1	M1_17	17	4.42	0.00891435	3	MXAN_3076	ribosomal protein L7/L12 (rplL) {Myxococcus xanthus DK 1622}	2306	12496	37	50	122	9930	1	1	1082.57	2163.13	2	2163.13	0	30	53	0	105.86		16	5.3e-11	K	6.61625	WGVSAAAVAVAAGPAAAAAPVEEK	T			20111220_MembraneVes_M1.8338.8338.2.dta
M1	M1_18	18	1.13	0.00227901	18	MXAN_2906	penicillin acylase family protein {Myxococcus xanthus DK 1622}	2148	89114	46	38.8	823	7409	1	1	590.32	1767.95	3	1767.95	0	680	696	0	71.59		17	2e-07	R	4.21118	AGLALDLPLGEAQFTPR	V			20111220_MembraneVes_M1.10151.10151.3.dta
M1	M1_18	18	1.13	0.00227901	18	MXAN_2906	penicillin acylase family protein {Myxococcus xanthus DK 1622}	2148	89114	46	38.8	823	12764	1	1	978.82	2933.43	3	2933.43	0	417	443	0	50.99		16	1.7e-05	R	3.18688	AGNTWYTDATPTPNLSQAALTTWNIAR	Q			20111220_MembraneVes_M1.10815.10815.3.dta
M1	M1_18	18	1.13	0.00227901	18	MXAN_2906	penicillin acylase family protein {Myxococcus xanthus DK 1622}	2148	89114	46	38.8	823	10402	1	1	1125.54	2249.07	2	2249.07	0	372	391	0	97.46		18	5.7e-10	R	5.41444	DANLENDTLLAQFLGMNQAR	S	Oxidation (M)	0.00000000000000030000.0	20111220_MembraneVes_M1.11282.11282.2.dta
M1	M1_18	18	1.13	0.00227901	18	MXAN_2906	penicillin acylase family protein {Myxococcus xanthus DK 1622}	2148	89114	46	38.8	823	5929	1	1	802.38	1602.75	2	1602.75	0	403	416	0	50.67		17	2.3e-05	R	2.98059	EQGIPWVNTMAADR	A	Oxidation (M)	0.00000000030000.0	20111220_MembraneVes_M1.5860.5860.2.dta
M1	M1_18	18	1.13	0.00227901	18	MXAN_2906	penicillin acylase family protein {Myxococcus xanthus DK 1622}	2148	89114	46	38.8	823	8548	1	1	956.93	1911.84	2	1911.85	0	93	110	0	101.84		14	8.5e-11	R	7.27429	FLGMGPGSTYAGSDFAYR	S	Oxidation (M)	0.000300000000000000.0	20111220_MembraneVes_M1.6665.6665.2.dta
M1	M1_18	18	1.13	0.00227901	18	MXAN_2906	penicillin acylase family protein {Myxococcus xanthus DK 1622}	2148	89114	46	38.8	823	7256	1	1	583.97	1748.88	3	1748.88	0	515	530	0	35.17		19	0.0012	K	1.85105	GFSPLHGLEDVPQTPR	T			20111220_MembraneVes_M1.6104.6104.3.dta
M1	M1_18	18	1.13	0.00227901	18	MXAN_2906	penicillin acylase family protein {Myxococcus xanthus DK 1622}	2148	89114	46	38.8	823	5361	1	1	765.91	1529.81	2	1529.81	0	567	580	0	106.11		17	7.7e-11	R	6.24176	GMIAELLIDDVVAR	C	Oxidation (M)	0.03000000000000.0	20111220_MembraneVes_M1.10262.10262.2.dta
M1	M1_18	18	1.13	0.00227901	18	MXAN_2906	penicillin acylase family protein {Myxococcus xanthus DK 1622}	2148	89114	46	38.8	823	9983	1	1	724.38	2170.12	3	2170.12	0	702	723	0	43.87		16	0.0001	R	2.74187	IPIHGGGNYDGAANIVGFGTLK	S			20111220_MembraneVes_M1.7196.7196.3.dta
M1	M1_18	18	1.13	0.00227901	18	MXAN_2906	penicillin acylase family protein {Myxococcus xanthus DK 1622}	2148	89114	46	38.8	823	1288	1	1	522.31	1042.61	2	1042.61	0	670	679	0	77.02		15	3.8e-08	K	5.13467	LAQAVTALTR	A			20111220_MembraneVes_M1.3346.3346.2.dta
M1	M1_18	18	1.13	0.00227901	18	MXAN_2906	penicillin acylase family protein {Myxococcus xanthus DK 1622}	2148	89114	46	38.8	823	10607	1	1	1155.55	2309.09	2	2309.1	0	533	555	0	107.97		17	4.5e-11	R	6.35118	LNAVMLTEQGEGGASGADGLFTR	T	Oxidation (M)	0.00003000000000000000000.0	20111220_MembraneVes_M1.7740.7740.2.dta
M1	M1_18	18	1.13	0.00227901	18	MXAN_2906	penicillin acylase family protein {Myxococcus xanthus DK 1622}	2148	89114	46	38.8	823	13063	1	1	1054.17	3159.48	3	3159.49	0	345	371	0	80.14		15	1.6e-08	R	5.34267	MYSSHYGPIISIPDTAEWTEQSVLTYR	D	Oxidation (M)	0.300000000000000000000000000.0	20111220_MembraneVes_M1.10422.10422.3.dta
M1	M1_18	18	1.13	0.00227901	18	MXAN_2906	penicillin acylase family protein {Myxococcus xanthus DK 1622}	2148	89114	46	38.8	823	12336	1	1	919.81	2756.4	3	2756.4	0	799	823	0	38.9		16	0.0003	K	2.43125	QWRPILFTSEEIAAAPAEQITLTGD	-			20111220_MembraneVes_M1.11335.11335.3.dta
M1	M1_18	18	1.13	0.00227901	18	MXAN_2906	penicillin acylase family protein {Myxococcus xanthus DK 1622}	2148	89114	46	38.8	823	3533	1	1	645.82	1289.62	2	1289.62	0	724	736	0	76.73		18	6.8e-08	K	4.26278	STTPNAEVGSATR	T			20111220_MembraneVes_M1.1118.1118.2.dta
M1	M1_18	18	1.13	0.00227901	18	MXAN_2906	penicillin acylase family protein {Myxococcus xanthus DK 1622}	2148	89114	46	38.8	823	10985	1	1	1192.58	2383.15	2	2383.15	0	494	514	0	122		17	1.9e-12	R	7.17647	TDFVFNANDSYWLTNPAAPLK	G			20111220_MembraneVes_M1.10885.10885.2.dta
M1	M1_18	18	1.13	0.00227901	18	MXAN_2906	penicillin acylase family protein {Myxococcus xanthus DK 1622}	2148	89114	46	38.8	823	3131	1	1	630.33	1258.65	2	1258.65	0	556	566	0	55.52		20	1.4e-05	R	2.776	TELQDAILSNR	G			20111220_MembraneVes_M1.4900.4900.2.dta
M1	M1_18	18	1.13	0.00227901	18	MXAN_2906	penicillin acylase family protein {Myxococcus xanthus DK 1622}	2148	89114	46	38.8	823	4428	1	1	690.35	1378.69	2	1378.69	0	610	621	0	77.91		17	5e-08	R	4.58294	YDVDSVGAIVWR	E			20111220_MembraneVes_M1.8270.8270.2.dta
M1	M1_19	19	3.09	0.00623197	19	MXAN_3465	histidine ammonia-lyase (hutH) [4.3.1.3] {Myxococcus xanthus DK 1622}	2129	54489	57	52	508	1754	1	1	562.84	1123.66	2	1123.66	0	181	191	0	38.51		13	0.00014	R	2.96231	AGLQPVVLEAK	E			20111220_MembraneVes_M1.4760.4760.2.dta
M1	M1_19	19	3.09	0.00623197	19	MXAN_3465	histidine ammonia-lyase (hutH) [4.3.1.3] {Myxococcus xanthus DK 1622}	2129	54489	57	52	508	37	1	1	349.75	697.49	2	697.49	0	101	106	0	33.72		13	0.00042	R	2.59385	ALLLLR	C			20111220_MembraneVes_M1.5654.5654.2.dta
M1	M1_19	19	3.09	0.00623197	19	MXAN_3465	histidine ammonia-lyase (hutH) [4.3.1.3] {Myxococcus xanthus DK 1622}	2129	54489	57	52	508	8908	1	1	993.03	1984.05	2	1984.05	0	486	504	0	108.59		18	5.1e-11	R	6.03278	DIEAVSQLVDSGELLAAVR	S			20111220_MembraneVes_M1.12185.12185.2.dta
M1	M1_19	19	3.09	0.00623197	19	MXAN_3465	histidine ammonia-lyase (hutH) [4.3.1.3] {Myxococcus xanthus DK 1622}	2129	54489	57	52	508	10743	1	1	777.74	2330.21	3	2330.21	0	192	213	0	37.12		16	0.00049	K	2.32	EGLALVNGTQAMCAVGTLLQLR	A	Oxidation (M)	0.0000000000030000000000.0	20111220_MembraneVes_M1.11263.11263.3.dta
M1	M1_19	19	3.09	0.00623197	19	MXAN_3465	histidine ammonia-lyase (hutH) [4.3.1.3] {Myxococcus xanthus DK 1622}	2129	54489	57	52	508	10744	1	1	1166.59	2331.16	2	2331.16	0	304	324	0	127.37		19	7.9e-13	R	6.70368	ILEVEVNSATDNPLVFADTER	I			20111220_MembraneVes_M1.9502.9502.2.dta
M1	M1_19	19	3.09	0.00623197	19	MXAN_3465	histidine ammonia-lyase (hutH) [4.3.1.3] {Myxococcus xanthus DK 1622}	2129	54489	57	52	508	950	1	1	494.29	986.56	2	986.56	0	6	14	0	35.45		17	0.0009	R	2.08529	ILIDGDTLK	L			20111220_MembraneVes_M1.4876.4876.2.dta
M1	M1_19	19	3.09	0.00623197	19	MXAN_3465	histidine ammonia-lyase (hutH) [4.3.1.3] {Myxococcus xanthus DK 1622}	2129	54489	57	52	508	9332	1	1	680.4	2038.17	3	2038.17	0	6	23	1	61.84		13	6.5e-07	R	4.75692	ILIDGDTLKLEEILQVAR	N			20111220_MembraneVes_M1.11086.11086.3.dta
M1	M1_19	19	3.09	0.00623197	19	MXAN_3465	histidine ammonia-lyase (hutH) [4.3.1.3] {Myxococcus xanthus DK 1622}	2129	54489	57	52	508	1476	1	1	535.81	1069.61	2	1069.61	0	15	23	0	56.66		17	6.3e-06	K	3.33294	LEEILQVAR	N			20111220_MembraneVes_M1.5160.5160.2.dta
M1	M1_19	19	3.09	0.00623197	19	MXAN_3465	histidine ammonia-lyase (hutH) [4.3.1.3] {Myxococcus xanthus DK 1622}	2129	54489	57	52	508	5313	1	1	761.88	1521.75	2	1521.75	0	119	131	0	93.13		18	1.8e-09	R	5.17389	METLALALDMLNR	D	2 Oxidation (M)	0.3000000003000.0	20111220_MembraneVes_M1.8276.8276.2.dta
M1	M1_19	19	3.09	0.00623197	19	MXAN_3465	histidine ammonia-lyase (hutH) [4.3.1.3] {Myxococcus xanthus DK 1622}	2129	54489	57	52	508	5049	1	1	737.36	1472.71	2	1472.71	0	24	37	0	73.82		18	1.4e-07	R	4.10111	NEATVELSPDAATR	V			20111220_MembraneVes_M1.3259.3259.2.dta
M1	M1_19	19	3.09	0.00623197	19	MXAN_3465	histidine ammonia-lyase (hutH) [4.3.1.3] {Myxococcus xanthus DK 1622}	2129	54489	57	52	508	10774	1	1	1170.09	2338.16	2	2338.16	0	376	398	0	147.09		17	6.2e-15	K	8.65235	NSGLNSGFMIAQVTSAALVAESR	V	Oxidation (M)	0.00000000300000000000000.0	20111220_MembraneVes_M1.10040.10040.2.dta
M1	M1_19	19	3.09	0.00623197	19	MXAN_3465	histidine ammonia-lyase (hutH) [4.3.1.3] {Myxococcus xanthus DK 1622}	2129	54489	57	52	508	11480	1	1	830.09	2487.26	3	2487.26	0	303	324	1	58		19	6.5e-06	R	3.05263	RILEVEVNSATDNPLVFADTER	I			20111220_MembraneVes_M1.8313.8313.3.dta
M1	M1_19	19	3.09	0.00623197	19	MXAN_3465	histidine ammonia-lyase (hutH) [4.3.1.3] {Myxococcus xanthus DK 1622}	2129	54489	57	52	508	9747	1	1	699.4	2095.18	3	2095.18	0	357	375	1	44.68		13	3.4e-05	R	3.43692	RVEQLVNPSLSNLPAFLAK	N			20111220_MembraneVes_M1.9095.9095.3.dta
M1	M1_19	19	3.09	0.00623197	19	MXAN_3465	histidine ammonia-lyase (hutH) [4.3.1.3] {Myxococcus xanthus DK 1622}	2129	54489	57	52	508	10007	1	1	1090.55	2179.09	2	2179.09	0	48	69	0	109.26		18	4e-11	R	6.07	VAAGDTPAYGINTGFGTLAEVR	I			20111220_MembraneVes_M1.8562.8562.2.dta
M1	M1_19	19	3.09	0.00623197	19	MXAN_3465	histidine ammonia-lyase (hutH) [4.3.1.3] {Myxococcus xanthus DK 1622}	2129	54489	57	52	508	8702	1	1	970.54	1939.07	2	1939.08	0	358	375	0	64.24		13	3.8e-07	R	4.94154	VEQLVNPSLSNLPAFLAK	N			20111220_MembraneVes_M1.10321.10321.2.dta
M1	M1_19	19	3.09	0.00623197	19	MXAN_3465	histidine ammonia-lyase (hutH) [4.3.1.3] {Myxococcus xanthus DK 1622}	2129	54489	57	52	508	6585	1	1	840.44	1678.86	2	1678.86	0	399	415	0	87.24		18	6.8e-09	R	4.84667	VLSHPASVDSIPSSAGR	E			20111220_MembraneVes_M1.2766.2766.2.dta
M1	M1_19	19	3.09	0.00623197	19	MXAN_3465	histidine ammonia-lyase (hutH) [4.3.1.3] {Myxococcus xanthus DK 1622}	2129	54489	57	52	508	883	1	1	489.26	976.5	2	976.5	0	278	285	0	36.51		21	0.0014	K	1.73857	VQDPYSLR	C			20111220_MembraneVes_M1.2605.2605.2.dta
M1	M1_21	21	0.97	0.00195632	35	MXAN_3077	DNA-directed RNA polymerase, beta subunit (rpoB) [2.7.7.6] {Myxococcus xanthus DK 1622}	2066	157834	79	39.1	1408	10400	1	1	1125.08	2248.15	2	2248.15	0	758	778	0	115.06		19	1.3e-11	K	6.05579	ADVPASLSDVTSEVDIYNLLK	Y			20111220_MembraneVes_M1.11986.11986.2.dta
M1	M1_21	21	0.97	0.00195632	35	MXAN_3077	DNA-directed RNA polymerase, beta subunit (rpoB) [2.7.7.6] {Myxococcus xanthus DK 1622}	2066	157834	79	39.1	1408	4018	1	1	667.81	1333.61	2	1333.61	0	669	680	0	65.22		17	8.3e-07	R	3.83647	AEDVDLMDVSPK	Q	Oxidation (M)	0.000000300000.0	20111220_MembraneVes_M1.3704.3704.2.dta
M1	M1_21	21	0.97	0.00195632	35	MXAN_3077	DNA-directed RNA polymerase, beta subunit (rpoB) [2.7.7.6] {Myxococcus xanthus DK 1622}	2066	157834	79	39.1	1408	3546	1	0	646.34	1290.66	2	1290.66	0	477	487	0	47.63		19	7.5e-05	R	2.50684	AVGELLENQYR	I			20111220_MembraneVes_M1.4509.4509.2.dta
M1	M1_21	21	0.97	0.00195632	35	MXAN_3077	DNA-directed RNA polymerase, beta subunit (rpoB) [2.7.7.6] {Myxococcus xanthus DK 1622}	2066	157834	79	39.1	1408	2335	1	1	592.81	1183.61	2	1183.61	0	876	886	0	16.59		16	0.047	R	1.03687	DIPNVGEEALK	D			20111220_MembraneVes_M1.5071.5071.2.dta
M1	M1_21	21	0.97	0.00195632	35	MXAN_3077	DNA-directed RNA polymerase, beta subunit (rpoB) [2.7.7.6] {Myxococcus xanthus DK 1622}	2066	157834	79	39.1	1408	10032	1	1	728.38	2182.11	3	2182.11	0	876	895	1	26.22		17	0.0074	R	1.54235	DIPNVGEEALKDLDESGIIR	I			20111220_MembraneVes_M1.10785.10785.3.dta
M1	M1_21	21	0.97	0.00195632	35	MXAN_3077	DNA-directed RNA polymerase, beta subunit (rpoB) [2.7.7.6] {Myxococcus xanthus DK 1622}	2066	157834	79	39.1	1408	1680	1	1	553.3	1104.58	2	1104.58	0	49	58	0	43.99		16	9.4e-05	R	2.74938	EDLGLQGVFK	S			20111220_MembraneVes_M1.6745.6745.2.dta
M1	M1_21	21	0.97	0.00195632	35	MXAN_3077	DNA-directed RNA polymerase, beta subunit (rpoB) [2.7.7.6] {Myxococcus xanthus DK 1622}	2066	157834	79	39.1	1408	9778	1	1	1055.06	2108.1	2	2108.1	0	1367	1385	0	66.93		17	5.9e-07	K	3.93706	ELQSLALDVELLESAPPER	Q			20111220_MembraneVes_M1.10872.10872.2.dta
M1	M1_21	21	0.97	0.00195632	35	MXAN_3077	DNA-directed RNA polymerase, beta subunit (rpoB) [2.7.7.6] {Myxococcus xanthus DK 1622}	2066	157834	79	39.1	1408	12715	1	1	968.14	2901.38	3	2901.39	0	125	149	0	46.39		17	6.2e-05	K	2.72882	EQEVYFGEIPLMTQNGTFIINGTER	V	Oxidation (M)	0.0000000000030000000000000.0	20111220_MembraneVes_M1.10535.10535.3.dta
M1	M1_21	21	0.97	0.00195632	35	MXAN_3077	DNA-directed RNA polymerase, beta subunit (rpoB) [2.7.7.6] {Myxococcus xanthus DK 1622}	2066	157834	79	39.1	1408	11325	1	1	824.41	2470.2	3	2470.2	0	371	390	1	46.16		18	8.2e-05	R	2.56444	ETLMLDKLETPEQSIMEIYR	R	2 Oxidation (M)	0.00030000000000030000.0	20111220_MembraneVes_M1.8711.8711.3.dta
M1	M1_21	21	0.97	0.00195632	35	MXAN_3077	DNA-directed RNA polymerase, beta subunit (rpoB) [2.7.7.6] {Myxococcus xanthus DK 1622}	2066	157834	79	39.1	1408	5624	1	1	780.42	1558.82	2	1558.82	0	431	444	0	51.99		18	2.2e-05	K	2.88833	FGLEEPLDGQILTK	R			20111220_MembraneVes_M1.8398.8398.2.dta
M1	M1_21	21	0.97	0.00195632	35	MXAN_3077	DNA-directed RNA polymerase, beta subunit (rpoB) [2.7.7.6] {Myxococcus xanthus DK 1622}	2066	157834	79	39.1	1408	8645	1	1	966.01	1930	2	1930	0	1349	1366	0	55.05		18	1.1e-05	K	3.05833	GDNVLESGLPESFNVLLK	E			20111220_MembraneVes_M1.10999.10999.2.dta
M1	M1_21	21	0.97	0.00195632	35	MXAN_3077	DNA-directed RNA polymerase, beta subunit (rpoB) [2.7.7.6] {Myxococcus xanthus DK 1622}	2066	157834	79	39.1	1408	12870	1	1	754.14	3012.52	4	3012.53	-0.01	1217	1244	0	65.53		17	7.6e-07	R	3.85471	GIHVATPVFDGAQETEIHALLDEGQLPR	S			20111220_MembraneVes_M1.9566.9566.4.dta
M1	M1_21	21	0.97	0.00195632	35	MXAN_3077	DNA-directed RNA polymerase, beta subunit (rpoB) [2.7.7.6] {Myxococcus xanthus DK 1622}	2066	157834	79	39.1	1408	4442	1	1	691.41	1380.8	2	1380.8	0	896	909	0	37.49		13	0.00018	R	2.88385	IGAEVKPGDVLVGK	I			20111220_MembraneVes_M1.3995.3995.2.dta
M1	M1_21	21	0.97	0.00195632	35	MXAN_3077	DNA-directed RNA polymerase, beta subunit (rpoB) [2.7.7.6] {Myxococcus xanthus DK 1622}	2066	157834	79	39.1	1408	4539	1	1	697.42	1392.83	2	1392.83	0	21	32	0	59.63		13	1.1e-06	K	4.58692	IIDIPNLINIQK	Q			20111220_MembraneVes_M1.9534.9534.2.dta
M1	M1_21	21	0.97	0.00195632	35	MXAN_3077	DNA-directed RNA polymerase, beta subunit (rpoB) [2.7.7.6] {Myxococcus xanthus DK 1622}	2066	157834	79	39.1	1408	12680	1	1	961.45	2881.34	3	2881.36	-0.01	1308	1332	0	44.72		15	6.4e-05	R	2.98133	LGEMEVWAMEAYGAAYTLQEFLTVK	S	2 Oxidation (M)	0.0003000030000000000000000.0	20111220_MembraneVes_M1.14563.14563.3.dta
M1	M1_21	21	0.97	0.00195632	35	MXAN_3077	DNA-directed RNA polymerase, beta subunit (rpoB) [2.7.7.6] {Myxococcus xanthus DK 1622}	2066	157834	79	39.1	1408	12621	1	1	952.82	2855.45	3	2855.46	-0.01	392	416	0	59.67		17	3.2e-06	R	3.51	LRPGDPPTPETAINLFTNLFFNPER	Y			20111220_MembraneVes_M1.13818.13818.3.dta
M1	M1_21	21	0.97	0.00195632	35	MXAN_3077	DNA-directed RNA polymerase, beta subunit (rpoB) [2.7.7.6] {Myxococcus xanthus DK 1622}	2066	157834	79	39.1	1408	7585	1	1	599.98	1796.92	3	1796.92	0	1148	1163	0	18.39		18	0.051	R	1.02167	MNIGQILETHLGWAAK	G	Oxidation (M)	0.3000000000000000.0	20111220_MembraneVes_M1.8619.8619.3.dta
M1	M1_21	21	0.97	0.00195632	35	MXAN_3077	DNA-directed RNA polymerase, beta subunit (rpoB) [2.7.7.6] {Myxococcus xanthus DK 1622}	2066	157834	79	39.1	1408	9986	1	1	724.71	2171.12	3	2171.12	0	681	700	0	59.46		19	5.2e-06	K	3.12947	QLVSVAASLIPFLENDDANR	A			20111220_MembraneVes_M1.12077.12077.3.dta
M1	M1_21	21	0.97	0.00195632	35	MXAN_3077	DNA-directed RNA polymerase, beta subunit (rpoB) [2.7.7.6] {Myxococcus xanthus DK 1622}	2066	157834	79	39.1	1408	5179	1	1	750.32	1498.63	2	1498.63	0	1388	1402	0	83.61		13	4.4e-09	R	6.43154	SFGGDFLGGGDGEER	K			20111220_MembraneVes_M1.5807.5807.2.dta
M1	M1_21	21	0.97	0.00195632	35	MXAN_3077	DNA-directed RNA polymerase, beta subunit (rpoB) [2.7.7.6] {Myxococcus xanthus DK 1622}	2066	157834	79	39.1	1408	6176	1	1	822.95	1643.88	2	1643.89	-0.01	1285	1300	0	48.84		18	4.6e-05	R	2.71333	SIGPYSLVTQQPLGGK	A			20111220_MembraneVes_M1.7107.7107.2.dta
M1	M1_21	21	0.97	0.00195632	35	MXAN_3077	DNA-directed RNA polymerase, beta subunit (rpoB) [2.7.7.6] {Myxococcus xanthus DK 1622}	2066	157834	79	39.1	1408	5571	1	1	777.95	1553.88	2	1553.88	0	717	732	0	100.95		15	1.3e-10	R	6.73	TAAPLVGTGIESIVAR	D			20111220_MembraneVes_M1.8053.8053.2.dta
M1	M1_21	21	0.97	0.00195632	35	MXAN_3077	DNA-directed RNA polymerase, beta subunit (rpoB) [2.7.7.6] {Myxococcus xanthus DK 1622}	2066	157834	79	39.1	1408	9399	1	1	1030.99	2059.96	2	2059.96	0	1255	1272	0	51.98		15	1.2e-05	R	3.46533	TGEPFDQNVTVGVMYMLK	L	2 Oxidation (M)	0.000000000000030300.0	20111220_MembraneVes_M1.7439.7439.2.dta
M1	M1_21	21	0.97	0.00195632	35	MXAN_3077	DNA-directed RNA polymerase, beta subunit (rpoB) [2.7.7.6] {Myxococcus xanthus DK 1622}	2066	157834	79	39.1	1408	4187	1	1	681.86	1361.71	2	1361.71	0	306	317	0	29.4		18	0.004	K	1.63333	TLPIDADELFTK	V			20111220_MembraneVes_M1.8457.8457.2.dta
M1	M1_21	21	0.97	0.00195632	35	MXAN_3077	DNA-directed RNA polymerase, beta subunit (rpoB) [2.7.7.6] {Myxococcus xanthus DK 1622}	2066	157834	79	39.1	1408	11219	1	1	815.07	2442.18	3	2442.18	0	1188	1208	1	18.51		16	0.034	K	1.15688	VIYSDPAFGEFLDKLDDEEIK	Q			20111220_MembraneVes_M1.10828.10828.3.dta
M1	M1_21	21	0.97	0.00195632	35	MXAN_3077	DNA-directed RNA polymerase, beta subunit (rpoB) [2.7.7.6] {Myxococcus xanthus DK 1622}	2066	157834	79	39.1	1408	6051	1	1	816.96	1631.9	2	1631.9	0	357	370	0	55.02		16	6.8e-06	K	3.43875	VLFIDNLNVGPYLR	E			20111220_MembraneVes_M1.10705.10705.2.dta
M1	M1_21	21	0.97	0.00195632	35	MXAN_3077	DNA-directed RNA polymerase, beta subunit (rpoB) [2.7.7.6] {Myxococcus xanthus DK 1622}	2066	157834	79	39.1	1408	958	1	1	496.76	991.51	2	991.51	0	989	997	0	27.56		16	0.0044	K	1.7225	VLQDSAFGR	I			20111220_MembraneVes_M1.2615.2615.2.dta
M1	M1_21	21	0.97	0.00195632	35	MXAN_3077	DNA-directed RNA polymerase, beta subunit (rpoB) [2.7.7.6] {Myxococcus xanthus DK 1622}	2066	157834	79	39.1	1408	4946	1	1	729.36	1456.7	2	1456.7	0	603	614	0	54.55		16	7.9e-06	R	3.40937	VNEFGFVETPYR	K			20111220_MembraneVes_M1.7059.7059.2.dta
M1	M1_21	21	0.97	0.00195632	35	MXAN_3077	DNA-directed RNA polymerase, beta subunit (rpoB) [2.7.7.6] {Myxococcus xanthus DK 1622}	2066	157834	79	39.1	1408	3063	1	1	625.88	1249.74	2	1249.74	0	943	955	0	26.41		13	0.0023	R	2.03154	VPPGVVGTVINAK	V			20111220_MembraneVes_M1.5042.5042.2.dta
M1	M1_21	21	0.97	0.00195632	35	MXAN_3077	DNA-directed RNA polymerase, beta subunit (rpoB) [2.7.7.6] {Myxococcus xanthus DK 1622}	2066	157834	79	39.1	1408	4453	1	1	691.83	1381.65	2	1381.65	0	1172	1183	0	61.91		17	2e-06	R	3.64176	YVEANWSSDAIK	E			20111220_MembraneVes_M1.4565.4565.2.dta
M1	M1_21	21	0.97	0.00195632	35	MXAN_3077	DNA-directed RNA polymerase, beta subunit (rpoB) [2.7.7.6] {Myxococcus xanthus DK 1622}	2066	157834	79	39.1	1408	5867	1	1	797.38	1592.75	2	1592.75	0	1038	1051	0	70.3		16	1.9e-07	K	4.39375	YWGEISVGDPLDSR	L			20111220_MembraneVes_M1.8282.8282.2.dta
M1	M1_22	22	2.71	0.00546558	24	MXAN_0657	hypothetical protein {Myxococcus xanthus DK 1622}	2051	75927	77	50.4	681	2577	1	1	606.33	1210.65	2	1210.65	0	500	509	0	40.25		17	0.00024	R	2.36765	AQVLYVEHPR	Q			20111220_MembraneVes_M1.2012.2012.2.dta
M1	M1_22	22	2.71	0.00546558	24	MXAN_0657	hypothetical protein {Myxococcus xanthus DK 1622}	2051	75927	77	50.4	681	5850	1	1	796.35	1590.69	2	1590.7	0	517	530	0	60.54		14	1.3e-06	K	4.32429	DAPEPAETTDGFWR	F			20111220_MembraneVes_M1.6212.6212.2.dta
M1	M1_22	22	2.71	0.00546558	24	MXAN_0657	hypothetical protein {Myxococcus xanthus DK 1622}	2051	75927	77	50.4	681	5018	1	1	734.86	1467.71	2	1467.71	0	343	356	0	74.05		17	1.2e-07	R	4.35588	EAMETSAAVTTLTK	E	Oxidation (M)	0.00300000000000.0	20111220_MembraneVes_M1.2886.2886.2.dta
M1	M1_22	22	2.71	0.00546558	24	MXAN_0657	hypothetical protein {Myxococcus xanthus DK 1622}	2051	75927	77	50.4	681	5635	1	1	780.9	1559.78	2	1559.78	0	534	548	0	91.28		18	2.7e-09	R	5.07111	ELAAGAQDSLTVTER	T			20111220_MembraneVes_M1.4001.4001.2.dta
M1	M1_22	22	2.71	0.00546558	24	MXAN_0657	hypothetical protein {Myxococcus xanthus DK 1622}	2051	75927	77	50.4	681	6602	1	1	841.44	1680.87	2	1680.88	0	203	216	0	54.93		17	8.7e-06	R	3.23118	ELFVSYVVESPVWK	T			20111220_MembraneVes_M1.10575.10575.2.dta
M1	M1_22	22	2.71	0.00546558	24	MXAN_0657	hypothetical protein {Myxococcus xanthus DK 1622}	2051	75927	77	50.4	681	4580	1	1	467.9	1400.69	3	1400.69	0	590	601	1	21.4		17	0.021	R	1.25882	EQVDALAKDEQR	L			20111220_MembraneVes_M1.1397.1397.3.dta
M1	M1_22	22	2.71	0.00546558	24	MXAN_0657	hypothetical protein {Myxococcus xanthus DK 1622}	2051	75927	77	50.4	681	9517	1	1	696.69	2087.04	3	2087.04	0	357	374	0	21.72		19	0.031	K	1.14316	EVGDLFEYGVDRPVTVHR	N			20111220_MembraneVes_M1.6211.6211.3.dta
M1	M1_22	22	2.71	0.00546558	24	MXAN_0657	hypothetical protein {Myxococcus xanthus DK 1622}	2051	75927	77	50.4	681	13128	1	1	1079.54	3235.59	3	3235.59	0	221	249	0	59.24		17	3.3e-06	R	3.48471	ILLDEGEPPLLQGWALVDNTGDEDWVDVK	L			20111220_MembraneVes_M1.13472.13472.3.dta
M1	M1_22	22	2.71	0.00546558	24	MXAN_0657	hypothetical protein {Myxococcus xanthus DK 1622}	2051	75927	77	50.4	681	5568	1	1	777.94	1553.87	2	1553.87	0	93	107	0	85.26		13	3.4e-09	R	6.55846	IPEDGSLTALLGQIK	G			20111220_MembraneVes_M1.10003.10003.2.dta
M1	M1_22	22	2.71	0.00546558	24	MXAN_0657	hypothetical protein {Myxococcus xanthus DK 1622}	2051	75927	77	50.4	681	1635	1	1	547.79	1093.57	2	1093.57	0	672	681	0	30.51		17	0.0024	R	1.79471	IQALSYTADL	-			20111220_MembraneVes_M1.7907.7907.2.dta
M1	M1_22	22	2.71	0.00546558	24	MXAN_0657	hypothetical protein {Myxococcus xanthus DK 1622}	2051	75927	77	50.4	681	1669	1	1	551.8	1101.59	2	1101.59	0	647	656	0	40.29		18	0.00033	R	2.23833	LEAIASELEK	L			20111220_MembraneVes_M1.4278.4278.2.dta
M1	M1_22	22	2.71	0.00546558	24	MXAN_0657	hypothetical protein {Myxococcus xanthus DK 1622}	2051	75927	77	50.4	681	8919	1	1	663	1985.99	3	1985.99	0	640	656	1	61.3		19	3.1e-06	K	3.22632	LNEQEDRLEAIASELEK	L			20111220_MembraneVes_M1.7896.7896.3.dta
M1	M1_22	22	2.71	0.00546558	24	MXAN_0657	hypothetical protein {Myxococcus xanthus DK 1622}	2051	75927	77	50.4	681	9795	1	1	1056.08	2110.15	2	2110.16	-0.01	250	268	0	70.62		14	1.3e-07	K	5.04429	LSLIAGLPVSFVHDLYNPR	Y			20111220_MembraneVes_M1.11557.11557.2.dta
M1	M1_22	22	2.71	0.00546558	24	MXAN_0657	hypothetical protein {Myxococcus xanthus DK 1622}	2051	75927	77	50.4	681	7461	1	1	593.34	1776.99	3	1776.99	0	375	390	0	14.73		14	0.049	R	1.05214	NQSALVPILHKPFEGK	R			20111220_MembraneVes_M1.4943.4943.3.dta
M1	M1_22	22	2.71	0.00546558	24	MXAN_0657	hypothetical protein {Myxococcus xanthus DK 1622}	2051	75927	77	50.4	681	8868	1	1	987.98	1973.95	2	1973.95	0	412	430	0	108.47		17	4.5e-11	K	6.38059	NTTGLTLEGGPVTVSEDER	Y			20111220_MembraneVes_M1.5911.5911.2.dta
M1	M1_22	22	2.71	0.00546558	24	MXAN_0657	hypothetical protein {Myxococcus xanthus DK 1622}	2051	75927	77	50.4	681	10347	1	1	1119.05	2236.08	2	2236.08	0	554	572	0	98.57		19	6e-10	R	5.18789	QYLISSMGLDQVSYFVSQR	F	Oxidation (M)	0.0000003000000000000.0	20111220_MembraneVes_M1.9931.9931.2.dta
M1	M1_22	22	2.71	0.00546558	24	MXAN_0657	hypothetical protein {Myxococcus xanthus DK 1622}	2051	75927	77	50.4	681	13341	1	1	1140.94	3419.81	3	3419.8	0	60	92	0	110.52		15	1.5e-11	K	7.368	SLTVLDLSGGSVSAVSYDSTKPLEQLLAEATIR	I			20111220_MembraneVes_M1.13102.13102.3.dta
M1	M1_22	22	2.71	0.00546558	24	MXAN_0657	hypothetical protein {Myxococcus xanthus DK 1622}	2051	75927	77	50.4	681	9792	1	1	1056.03	2110.05	2	2110.05	0	154	171	0	108.28		18	5.3e-11	R	6.01556	TFDILDVSELEFLDEAVR	K			20111220_MembraneVes_M1.13530.13530.2.dta
M1	M1_22	22	2.71	0.00546558	24	MXAN_0657	hypothetical protein {Myxococcus xanthus DK 1622}	2051	75927	77	50.4	681	104	1	1	389.23	776.45	2	776.45	0	392	397	0	21.36		16	0.017	R	1.335	VLLYNR	A			20111220_MembraneVes_M1.2735.2735.2.dta
M1	M1_22	22	2.71	0.00546558	24	MXAN_0657	hypothetical protein {Myxococcus xanthus DK 1622}	2051	75927	77	50.4	681	4072	1	1	673.34	1344.67	2	1344.67	0	39	50	0	45.28		20	0.00015	K	2.264	VSGNDTLHLDFK	A			20111220_MembraneVes_M1.4503.4503.2.dta
M1	M1_22	22	2.71	0.00546558	24	MXAN_0657	hypothetical protein {Myxococcus xanthus DK 1622}	2051	75927	77	50.4	681	7424	1	1	886.4	1770.79	2	1770.79	0	431	445	0	41.62		13	8.6e-05	R	3.20154	YVGEAMLDTMKPNDR	R	2 Oxidation (M)	0.000003000300000.0	20111220_MembraneVes_M1.1964.1964.2.dta
M1	M1_23	23	5.44	0.0109715	16	MXAN_3791	acetyl-CoA acetyltransferase [2.3.1.9] {Myxococcus xanthus DK 1622}	1878	40974	57	52.9	393	2130	1	1	575.85	1149.68	2	1149.68	0	198	208	0	25.56		13	0.0028	K	1.96615	AEIVPVQIPGK	K			20111220_MembraneVes_M1.5586.5586.2.dta
M1	M1_23	23	5.44	0.0109715	16	MXAN_3791	acetyl-CoA acetyltransferase [2.3.1.9] {Myxococcus xanthus DK 1622}	1878	40974	57	52.9	393	12230	1	1	897.49	2689.46	3	2689.46	0	42	68	0	56.2		14	3.5e-06	R	4.01429	AGVKPEAVQEVILGCVLTAGVGQAPAR	Q			20111220_MembraneVes_M1.10087.10087.3.dta
M1	M1_23	23	5.44	0.0109715	16	MXAN_3791	acetyl-CoA acetyltransferase [2.3.1.9] {Myxococcus xanthus DK 1622}	1878	40974	57	52.9	393	1781	1	1	376.23	1125.66	3	1125.66	0	2	12	1	20.61		16	0.021	M	1.28812	ARDVVIVGAAR	T			20111220_MembraneVes_M1.1895.1895.3.dta
M1	M1_23	23	5.44	0.0109715	16	MXAN_3791	acetyl-CoA acetyltransferase [2.3.1.9] {Myxococcus xanthus DK 1622}	1878	40974	57	52.9	393	11761	1	1	1290.12	2578.22	2	2578.22	0	240	265	0	120.95		17	2.4e-12	K	7.11471	DGTVTAANASSINDGAAALVLMSEER	A	Oxidation (M)	0.00000000000000000000030000.0	20111220_MembraneVes_M1.8564.8564.2.dta
M1	M1_23	23	5.44	0.0109715	16	MXAN_3791	acetyl-CoA acetyltransferase [2.3.1.9] {Myxococcus xanthus DK 1622}	1878	40974	57	52.9	393	457	1	1	450.27	898.52	2	898.52	0	4	12	0	42.9		19	0.00022	R	2.25789	DVVIVGAAR	T			20111220_MembraneVes_M1.3344.3344.2.dta
M1	M1_23	23	5.44	0.0109715	16	MXAN_3791	acetyl-CoA acetyltransferase [2.3.1.9] {Myxococcus xanthus DK 1622}	1878	40974	57	52.9	393	4506	1	1	695.88	1389.75	2	1389.75	0	343	358	0	55.43		17	8.7e-06	R	3.26059	GGAVALGHPIGASGAR	V			20111220_MembraneVes_M1.2046.2046.2.dta
M1	M1_23	23	5.44	0.0109715	16	MXAN_3791	acetyl-CoA acetyltransferase [2.3.1.9] {Myxococcus xanthus DK 1622}	1878	40974	57	52.9	393	969	1	1	499.82	997.63	2	997.63	0	230	238	0	43.17		14	6.3e-05	K	3.08357	IPGLKPVFK	K			20111220_MembraneVes_M1.4093.4093.2.dta
M1	M1_23	23	5.44	0.0109715	16	MXAN_3791	acetyl-CoA acetyltransferase [2.3.1.9] {Myxococcus xanthus DK 1622}	1878	40974	57	52.9	393	6100	1	1	821.9	1641.78	2	1641.78	0	209	223	0	102.5		16	1.3e-10	K	6.40625	KPEDVVTVSDDEGPR	N			20111220_MembraneVes_M1.2236.2236.2.dta
M1	M1_23	23	5.44	0.0109715	16	MXAN_3791	acetyl-CoA acetyltransferase [2.3.1.9] {Myxococcus xanthus DK 1622}	1878	40974	57	52.9	393	6163	1	1	822.45	1642.89	2	1642.89	0	286	300	0	64.85		17	9.5e-07	R	3.81471	KPVEFTIAPTDAINK	L			20111220_MembraneVes_M1.5205.5205.2.dta
M1	M1_23	23	5.44	0.0109715	16	MXAN_3791	acetyl-CoA acetyltransferase [2.3.1.9] {Myxococcus xanthus DK 1622}	1878	40974	57	52.9	393	329	1	1	422.76	843.51	2	843.51	0	331	338	0	29.81		16	0.0024	R	1.86312	LLGLDVSK	V			20111220_MembraneVes_M1.5040.5040.2.dta
M1	M1_23	23	5.44	0.0109715	16	MXAN_3791	acetyl-CoA acetyltransferase [2.3.1.9] {Myxococcus xanthus DK 1622}	1878	40974	57	52.9	393	2463	1	1	598.37	1194.73	2	1194.73	0	25	36	0	81.68		13	6.8e-09	K	6.28308	LTAPQLGAIAIK	A			20111220_MembraneVes_M1.6875.6875.2.dta
M1	M1_23	23	5.44	0.0109715	16	MXAN_3791	acetyl-CoA acetyltransferase [2.3.1.9] {Myxococcus xanthus DK 1622}	1878	40974	57	52.9	393	8729	1	1	971.53	1941.05	2	1941.06	0	69	87	0	54.5		16	7.5e-06	R	3.40625	QAAIFAGLPETVPATTLNK	V			20111220_MembraneVes_M1.8780.8780.2.dta
M1	M1_23	23	5.44	0.0109715	16	MXAN_3791	acetyl-CoA acetyltransferase [2.3.1.9] {Myxococcus xanthus DK 1622}	1878	40974	57	52.9	393	4717	1	1	713.83	1425.64	2	1425.64	0	174	185	0	82.41		14	8.9e-09	R	5.88643	SQQDEYALESTR	R			20111220_MembraneVes_M1.2248.2248.2.dta
M1	M1_23	23	5.44	0.0109715	16	MXAN_3791	acetyl-CoA acetyltransferase [2.3.1.9] {Myxococcus xanthus DK 1622}	1878	40974	57	52.9	393	2282	1	1	587.33	1172.65	2	1172.66	0	13	24	0	58.68		17	4.1e-06	R	3.45176	TPIGAFQGALAK	L			20111220_MembraneVes_M1.5474.5474.2.dta
M1	M1_23	23	5.44	0.0109715	16	MXAN_3791	acetyl-CoA acetyltransferase [2.3.1.9] {Myxococcus xanthus DK 1622}	1878	40974	57	52.9	393	6047	1	1	816.95	1631.88	2	1631.88	0	359	372	0	91.68		14	9.8e-10	R	6.54857	VLVTLLQTMQDLDK	K	Oxidation (M)	0.00000000300000.0	20111220_MembraneVes_M1.7715.7715.2.dta
M1	M1_24	24	5.82	0.0117379	17	MXAN_3743	hypothetical protein {Myxococcus xanthus DK 1622}	1795	34676	83	68.2	324	822	1	1	484.25	966.48	2	966.48	0	315	323	0	39.58		16	0.00028	K	2.47375	DVMAIFAGK	A	Oxidation (M)	0.003000000.0	20111220_MembraneVes_M1.4761.4761.2.dta
M1	M1_24	24	5.82	0.0117379	17	MXAN_3743	hypothetical protein {Myxococcus xanthus DK 1622}	1795	34676	83	68.2	324	11678	1	1	847.45	2539.33	3	2539.33	0	198	222	0	68.67		17	3.5e-07	K	4.03941	EGETGIDVVAYAAQISAQLGAHVIK	V			20111220_MembraneVes_M1.12609.12609.3.dta
M1	M1_24	24	5.82	0.0117379	17	MXAN_3743	hypothetical protein {Myxococcus xanthus DK 1622}	1795	34676	83	68.2	324	1586	1	1	544.8	1087.58	2	1087.58	0	276	285	0	65.26		19	1.2e-06	K	3.43474	GTDALLEEIK	Q			20111220_MembraneVes_M1.5831.5831.2.dta
M1	M1_24	24	5.82	0.0117379	17	MXAN_3743	hypothetical protein {Myxococcus xanthus DK 1622}	1795	34676	83	68.2	324	1128	1	1	510.79	1019.57	2	1019.57	0	266	275	0	45.24		16	6.1e-05	R	2.8275	IVIFSGGEAK	G			20111220_MembraneVes_M1.3983.3983.2.dta
M1	M1_24	24	5.82	0.0117379	17	MXAN_3743	hypothetical protein {Myxococcus xanthus DK 1622}	1795	34676	83	68.2	324	7217	1	1	871.93	1741.84	2	1741.85	0	148	164	0	49.07		17	3.8e-05	R	2.88647	LGCTAVGYTIYPGSGAR	N			20111220_MembraneVes_M1.5644.5644.2.dta
M1	M1_24	24	5.82	0.0117379	17	MXAN_3743	hypothetical protein {Myxococcus xanthus DK 1622}	1795	34676	83	68.2	324	1956	1	1	566.32	1130.63	2	1130.63	0	45	56	0	59.58		16	2.3e-06	R	3.72375	LLNSGTLAGTGK	L			20111220_MembraneVes_M1.2809.2809.2.dta
M1	M1_24	24	5.82	0.0117379	17	MXAN_3743	hypothetical protein {Myxococcus xanthus DK 1622}	1795	34676	83	68.2	324	7245	1	1	874.48	1746.94	2	1746.94	0	57	72	0	57.33		15	3.5e-06	K	3.822	LVILPVDQGFEHGPAR	S			20111220_MembraneVes_M1.6771.6771.2.dta
M1	M1_24	24	5.82	0.0117379	17	MXAN_3743	hypothetical protein {Myxococcus xanthus DK 1622}	1795	34676	83	68.2	324	4463	1	1	692.36	1382.71	2	1382.71	0	300	311	0	45.01		17	9e-05	R	2.64765	NAFQRPHGESIK	L			20111220_MembraneVes_M1.974.974.2.dta
M1	M1_24	24	5.82	0.0117379	17	MXAN_3743	hypothetical protein {Myxococcus xanthus DK 1622}	1795	34676	83	68.2	324	7626	1	1	903.95	1805.88	2	1805.88	0	165	179	1	56.29		18	8.8e-06	R	3.12722	NEQYEDLRDIIAEAK	S			20111220_MembraneVes_M1.7352.7352.2.dta
M1	M1_24	24	5.82	0.0117379	17	MXAN_3743	hypothetical protein {Myxococcus xanthus DK 1622}	1795	34676	83	68.2	324	9899	1	1	1073.55	2145.08	2	2145.09	0	26	44	0	78.19		18	5.5e-08	K	4.34389	QILSWYPSDNPGTLTNLAR	L			20111220_MembraneVes_M1.9517.9517.2.dta
M1	M1_24	24	5.82	0.0117379	17	MXAN_3743	hypothetical protein {Myxococcus xanthus DK 1622}	1795	34676	83	68.2	324	4429	1	1	690.84	1379.66	2	1379.66	0	286	299	0	85.6		18	9.6e-09	K	4.75556	QINAGGGFGSIMGR	N	Oxidation (M)	0.00000000000300.0	20111220_MembraneVes_M1.3768.3768.2.dta
M1	M1_24	24	5.82	0.0117379	17	MXAN_3743	hypothetical protein {Myxococcus xanthus DK 1622}	1795	34676	83	68.2	324	5317	1	1	761.91	1521.8	2	1521.8	0	180	192	0	72.1		17	1.7e-07	K	4.24118	SYGLPTVLWAYPR	G			20111220_MembraneVes_M1.10010.10010.2.dta
M1	M1_24	24	5.82	0.0117379	17	MXAN_3743	hypothetical protein {Myxococcus xanthus DK 1622}	1795	34676	83	68.2	324	3709	1	1	653.84	1305.66	2	1305.66	0	131	143	0	82.71		17	1.6e-08	K	4.86529	VANPMSAVTSSVK	D	Oxidation (M)	0.0000300000000.0	20111220_MembraneVes_M1.2205.2205.2.dta
M1	M1_24	24	5.82	0.0117379	17	MXAN_3743	hypothetical protein {Myxococcus xanthus DK 1622}	1795	34676	83	68.2	324	5829	1	1	795.42	1588.82	2	1588.82	0	223	236	0	39.52		19	0.00055	K	2.08	VKPPQDHIEQAEAK	K			20111220_MembraneVes_M1.872.872.2.dta
M1	M1_24	24	5.82	0.0117379	17	MXAN_3743	hypothetical protein {Myxococcus xanthus DK 1622}	1795	34676	83	68.2	324	1731	1	1	558.84	1115.66	2	1115.66	0	112	121	0	44.23		13	3.8e-05	R	3.40231	YAGEIPLILK	V			20111220_MembraneVes_M1.7485.7485.2.dta
M1	M1_25	25	4.26	0.00859165	15	MXAN_2787	homogentisate 1,2-dioxygenase (hmgA) [1.13.11.5] {Myxococcus xanthus DK 1622}	1749	48023	58	60.2	437	10634	1	1	775.02	2322.05	3	2322.05	0	194	214	0	62.38		14	7.8e-07	R	4.45571	AELPEGQAAGYVCENHGAFFR	L			20111220_MembraneVes_M1.6352.6352.3.dta
M1	M1_25	25	4.26	0.00859165	15	MXAN_2787	homogentisate 1,2-dioxygenase (hmgA) [1.13.11.5] {Myxococcus xanthus DK 1622}	1749	48023	58	60.2	437	9919	1	1	718.98	2153.91	3	2153.91	0	357	378	0	13.57		13	0.044	K	1.04385	AGGFAPGGGSLHNCMSGHGPDR	T	Oxidation (M)	0.0000000000000030000000.0	20111220_MembraneVes_M1.1354.1354.3.dta
M1	M1_25	25	4.26	0.00859165	15	MXAN_2787	homogentisate 1,2-dioxygenase (hmgA) [1.13.11.5] {Myxococcus xanthus DK 1622}	1749	48023	58	60.2	437	8900	1	1	992	1981.99	2	1981.99	0	41	59	0	114		16	9.8e-12	R	7.125	APFGLYAEQLSGSAFTAPR	R			20111220_MembraneVes_M1.9234.9234.2.dta
M1	M1_25	25	4.26	0.00859165	15	MXAN_2787	homogentisate 1,2-dioxygenase (hmgA) [1.13.11.5] {Myxococcus xanthus DK 1622}	1749	48023	58	60.2	437	10963	1	1	1188.61	2375.2	2	2375.2	0	231	251	0	77.58		19	8e-08	R	4.08316	DFLTPVAAFEDVDRPTEVVQK	F			20111220_MembraneVes_M1.9782.9782.2.dta
M1	M1_25	25	4.26	0.00859165	15	MXAN_2787	homogentisate 1,2-dioxygenase (hmgA) [1.13.11.5] {Myxococcus xanthus DK 1622}	1749	48023	58	60.2	437	5050	1	1	491.92	1472.73	3	1472.73	0	394	405	1	38.14		18	0.0006	K	2.11889	IKDTLAFMFESR	W	Oxidation (M)	0.000000030000.0	20111220_MembraneVes_M1.5461.5461.3.dta
M1	M1_25	25	4.26	0.00859165	15	MXAN_2787	homogentisate 1,2-dioxygenase (hmgA) [1.13.11.5] {Myxococcus xanthus DK 1622}	1749	48023	58	60.2	437	5728	1	1	787.94	1573.86	2	1573.86	0	215	230	0	108.96		16	3e-11	R	6.81	LPDLGPIGANGLANPR	D			20111220_MembraneVes_M1.7413.7413.2.dta
M1	M1_25	25	4.26	0.00859165	15	MXAN_2787	homogentisate 1,2-dioxygenase (hmgA) [1.13.11.5] {Myxococcus xanthus DK 1622}	1749	48023	58	60.2	437	9507	1	1	522.3	2085.16	4	2085.16	0	70	88	0	45.03		13	3.1e-05	R	3.46385	LRPSANHPAFQPLAQGLLR	S			20111220_MembraneVes_M1.5768.5768.4.dta
M1	M1_25	25	4.26	0.00859165	15	MXAN_2787	homogentisate 1,2-dioxygenase (hmgA) [1.13.11.5] {Myxococcus xanthus DK 1622}	1749	48023	58	60.2	437	9363	1	1	1024.09	2046.17	2	2046.17	0	169	188	0	88.43		13	1.4e-09	R	6.80231	LVTELGVLDVAPGEIAVVPR	G			20111220_MembraneVes_M1.10948.10948.2.dta
M1	M1_25	25	4.26	0.00859165	15	MXAN_2787	homogentisate 1,2-dioxygenase (hmgA) [1.13.11.5] {Myxococcus xanthus DK 1622}	1749	48023	58	60.2	437	8632	1	1	964.95	1927.88	2	1927.88	0	340	356	0	65.8		16	6.2e-07	R	4.1125	NVMSEFMGLVHGVYDAK	A	2 Oxidation (M)	0.00300030000000000.0	20111220_MembraneVes_M1.7564.7564.2.dta
M1	M1_25	25	4.26	0.00859165	15	MXAN_2787	homogentisate 1,2-dioxygenase (hmgA) [1.13.11.5] {Myxococcus xanthus DK 1622}	1749	48023	58	60.2	437	4382	1	1	686.83	1371.64	2	1371.64	0	89	101	0	62.24		16	1.3e-06	R	3.89	SGPFDEVPASPNR	L			20111220_MembraneVes_M1.4112.4112.2.dta
M1	M1_25	25	4.26	0.00859165	15	MXAN_2787	homogentisate 1,2-dioxygenase (hmgA) [1.13.11.5] {Myxococcus xanthus DK 1622}	1749	48023	58	60.2	437	13119	1	1	1078.52	3232.54	3	3232.54	0	9	40	0	62.6		18	2e-06	K	3.47778	TAPGAYLSGFGNEFATEAVPGALPEGQNSPQR	A			20111220_MembraneVes_M1.9822.9822.3.dta
M1	M1_25	25	4.26	0.00859165	15	MXAN_2787	homogentisate 1,2-dioxygenase (hmgA) [1.13.11.5] {Myxococcus xanthus DK 1622}	1749	48023	58	60.2	437	7133	1	1	432.98	1727.88	4	1727.88	0	379	393	0	30.12		19	0.0046	R	1.58526	TSYEQAIQADLKPHK	I			20111220_MembraneVes_M1.3889.3889.4.dta
M1	M1_25	25	4.26	0.00859165	15	MXAN_2787	homogentisate 1,2-dioxygenase (hmgA) [1.13.11.5] {Myxococcus xanthus DK 1622}	1749	48023	58	60.2	437	7918	1	1	923.99	1845.96	2	1845.96	0	150	166	0	70.18		18	3.3e-07	R	3.89889	VFFDADGELLIVPQAGR	L			20111220_MembraneVes_M1.10278.10278.2.dta
M1	M1_25	25	4.26	0.00859165	15	MXAN_2787	homogentisate 1,2-dioxygenase (hmgA) [1.13.11.5] {Myxococcus xanthus DK 1622}	1749	48023	58	60.2	437	10214	1	1	1104.56	2207.11	2	2207.11	0	261	279	0	53.47		18	1.6e-05	R	2.97056	YSYSPLDVVAWHGNLVPYK	Y			20111220_MembraneVes_M1.9588.9588.2.dta
M1	M1_26	26	2.8	0.0056471	14	MXAN_4900	putative lipoprotein {Myxococcus xanthus DK 1622}	1646	43007	45	64.5	397	1420	1	1	530.78	1059.55	2	1059.54	0	327	336	0	56.56		19	9.3e-06	K	2.97684	ADADVIESIK	A			20111220_MembraneVes_M1.3906.3906.2.dta
M1	M1_26	26	2.8	0.0056471	14	MXAN_4900	putative lipoprotein {Myxococcus xanthus DK 1622}	1646	43007	45	64.5	397	5378	1	1	767.36	1532.71	2	1532.71	0	356	369	0	84.57		16	8.4e-09	K	5.28562	DAENWGDVVTATQK	N			20111220_MembraneVes_M1.5601.5601.2.dta
M1	M1_26	26	2.8	0.0056471	14	MXAN_4900	putative lipoprotein {Myxococcus xanthus DK 1622}	1646	43007	45	64.5	397	13381	1	1	1179.29	3534.84	3	3534.84	0	53	84	0	58.35		15	2.6e-06	R	3.89	ELQLPEQASQGVVLGALLTTRPQVMECLVDPK	H	Oxidation (M)	0.00000000000000000000000030000000.0	20111220_MembraneVes_M1.11027.11027.3.dta
M1	M1_26	26	2.8	0.0056471	14	MXAN_4900	putative lipoprotein {Myxococcus xanthus DK 1622}	1646	43007	45	64.5	397	1519	1	1	540.31	1078.6	2	1078.6	0	188	197	0	21.3		15	0.013	K	1.42	EQVPPPLTAK	I			20111220_MembraneVes_M1.2537.2537.2.dta
M1	M1_26	26	2.8	0.0056471	14	MXAN_4900	putative lipoprotein {Myxococcus xanthus DK 1622}	1646	43007	45	64.5	397	1100	1	1	509.79	1017.56	2	1017.56	0	270	277	0	41.88		18	0.00025	R	2.32667	FLQLDLNR	T			20111220_MembraneVes_M1.6279.6279.2.dta
M1	M1_26	26	2.8	0.0056471	14	MXAN_4900	putative lipoprotein {Myxococcus xanthus DK 1622}	1646	43007	45	64.5	397	10074	1	1	1099.55	2197.08	2	2197.08	0	249	269	0	94.41		18	1.4e-09	R	5.245	FVHFDSSAPDAASAALPPELR	F			20111220_MembraneVes_M1.7900.7900.2.dta
M1	M1_26	26	2.8	0.0056471	14	MXAN_4900	putative lipoprotein {Myxococcus xanthus DK 1622}	1646	43007	45	64.5	397	13538	1	1	1245.28	3732.8	3	3732.8	0	138	173	0	74.15		14	5.2e-08	K	5.29643	GAQPVEAAIPFEHTTSGLNSVTFNINEGSDFTGAVR	L			20111220_MembraneVes_M1.9983.9983.3.dta	emPAI	2.8
M1	M1_26	26	2.8	0.0056471	14	MXAN_4900	putative lipoprotein {Myxococcus xanthus DK 1622}	1646	43007	45	64.5	397	7677	1	1	909.45	1816.89	2	1816.89	0	38	52	0	62.7		18	1.9e-06	R	3.48333	ITNQPPFDLVNCFPR	E			20111220_MembraneVes_M1.9264.9264.2.dta
M1	M1_26	26	2.8	0.0056471	14	MXAN_4900	putative lipoprotein {Myxococcus xanthus DK 1622}	1646	43007	45	64.5	397	3516	1	1	644.31	1286.61	2	1286.61	0	238	248	0	69.73		16	2.2e-07	K	4.35813	LTSDELGFSYR	F			20111220_MembraneVes_M1.5544.5544.2.dta
M1	M1_26	26	2.8	0.0056471	14	MXAN_4900	putative lipoprotein {Myxococcus xanthus DK 1622}	1646	43007	45	64.5	397	5516	1	1	773.88	1545.75	2	1545.75	0	370	383	1	72.54		18	2.1e-07	K	4.03	NVDESVKELADAEK	M			20111220_MembraneVes_M1.3908.3908.2.dta
M1	M1_26	26	2.8	0.0056471	14	MXAN_4900	putative lipoprotein {Myxococcus xanthus DK 1622}	1646	43007	45	64.5	397	6994	1	1	860.43	1718.85	2	1718.85	0	339	355	0	102.87		17	1.5e-10	R	6.05118	QATDQAALALATEMAAK	D	Oxidation (M)	0.00000000000003000.0	20111220_MembraneVes_M1.5338.5338.2.dta
M1	M1_26	26	2.8	0.0056471	14	MXAN_4900	putative lipoprotein {Myxococcus xanthus DK 1622}	1646	43007	45	64.5	397	4406	1	1	688.36	1374.72	2	1374.71	0	292	304	0	69.31		19	5.5e-07	R	3.64789	TPAALAYAEVVDR	Y			20111220_MembraneVes_M1.6545.6545.2.dta
M1	M1_26	26	2.8	0.0056471	14	MXAN_4900	putative lipoprotein {Myxococcus xanthus DK 1622}	1646	43007	45	64.5	397	12774	1	1	981.48	2941.42	3	2941.41	0.01	203	230	0	39.23		18	0.00042	K	2.17944	TQPTPAEVTFAPSGNTEADQLAACLQPK	I			20111220_MembraneVes_M1.8800.8800.3.dta
M1	M1_26	26	2.8	0.0056471	14	MXAN_4900	putative lipoprotein {Myxococcus xanthus DK 1622}	1646	43007	45	64.5	397	12386	1	1	929.12	2784.33	3	2784.33	0	98	124	0	73.43		17	1.3e-07	K	4.31941	TTVTDQGASHAVTGTNLTPEGQACIQK	V			20111220_MembraneVes_M1.3852.3852.3.dta
M1	M1_27	27	1.92	0.00387229	22	MXAN_6601	peptidase, S9C (acylaminoacyl-peptidase) subfamily [3.4.-.-] {Myxococcus xanthus DK 1622}	1603	81083	63	45.8	730	3941	1	1	661.32	1320.62	2	1320.62	0	325	337	0	55.64		16	6e-06	R	3.4775	ATDTSPVFSPDGK	T			20111220_MembraneVes_M1.2935.2935.2.dta
M1	M1_27	27	1.92	0.00387229	22	MXAN_6601	peptidase, S9C (acylaminoacyl-peptidase) subfamily [3.4.-.-] {Myxococcus xanthus DK 1622}	1603	81083	63	45.8	730	13367	1	1	879.67	3514.66	4	3514.66	0	470	499	0	20.06		16	0.022	R	1.25375	FGDFEQFSFPGWNNETVHAYVVKPVNFDPK	K			20111220_MembraneVes_M1.10732.10732.4.dta
M1	M1_27	27	1.92	0.00387229	22	MXAN_6601	peptidase, S9C (acylaminoacyl-peptidase) subfamily [3.4.-.-] {Myxococcus xanthus DK 1622}	1603	81083	63	45.8	730	11733	1	1	854.37	2560.1	3	2560.11	0	261	284	0	55.55		13	2.8e-06	K	4.27308	GMDADSPSKPFGGAEEFTFTPDNK	S	Oxidation (M)	0.030000000000000000000000.0	20111220_MembraneVes_M1.6420.6420.3.dta
M1	M1_27	27	1.92	0.00387229	22	MXAN_6601	peptidase, S9C (acylaminoacyl-peptidase) subfamily [3.4.-.-] {Myxococcus xanthus DK 1622}	1603	81083	63	45.8	730	4299	1	1	682.81	1363.6	2	1363.6	0	640	651	0	40.86		15	0.00014	K	2.724	GTPWENPEGYSK	H			20111220_MembraneVes_M1.3705.3705.2.dta
M1	M1_27	27	1.92	0.00387229	22	MXAN_6601	peptidase, S9C (acylaminoacyl-peptidase) subfamily [3.4.-.-] {Myxococcus xanthus DK 1622}	1603	81083	63	45.8	730	12549	1	1	942.43	2824.28	3	2824.29	0	431	455	0	57.28		15	3.6e-06	R	3.81867	IVYVYDDLDSPADLHVMNVDGSESR	Q	Oxidation (M)	0.0000000000000000300000000.0	20111220_MembraneVes_M1.7651.7651.3.dta
M1	M1_27	27	1.92	0.00387229	22	MXAN_6601	peptidase, S9C (acylaminoacyl-peptidase) subfamily [3.4.-.-] {Myxococcus xanthus DK 1622}	1603	81083	63	45.8	730	949	1	1	494.28	986.56	2	986.55	0	177	185	0	45.89		20	0.00015	K	2.2945	LPLDVGAFR	V			20111220_MembraneVes_M1.6778.6778.2.dta
M1	M1_27	27	1.92	0.00387229	22	MXAN_6601	peptidase, S9C (acylaminoacyl-peptidase) subfamily [3.4.-.-] {Myxococcus xanthus DK 1622}	1603	81083	63	45.8	730	3862	1	1	656.86	1311.7	2	1311.7	0	164	176	0	87.91		16	4e-09	R	5.49437	LPVDGGEAVQVTK	L			20111220_MembraneVes_M1.3452.3452.2.dta
M1	M1_27	27	1.92	0.00387229	22	MXAN_6601	peptidase, S9C (acylaminoacyl-peptidase) subfamily [3.4.-.-] {Myxococcus xanthus DK 1622}	1603	81083	63	45.8	730	10445	1	1	753.99	2258.96	3	2258.96	0	623	639	0	35.61		13	0.00027	R	2.73923	MGYFDTEELWFPEWEHK	G	Oxidation (M)	0.30000000000000000.0	20111220_MembraneVes_M1.10460.10460.3.dta
M1	M1_27	27	1.92	0.00387229	22	MXAN_6601	peptidase, S9C (acylaminoacyl-peptidase) subfamily [3.4.-.-] {Myxococcus xanthus DK 1622}	1603	81083	63	45.8	730	4311	1	1	683.36	1364.71	2	1364.72	0	456	467	0	39.56		17	0.00032	R	2.32706	QLTHVNQDALAR	I			20111220_MembraneVes_M1.1667.1667.2.dta
M1	M1_27	27	1.92	0.00387229	22	MXAN_6601	peptidase, S9C (acylaminoacyl-peptidase) subfamily [3.4.-.-] {Myxococcus xanthus DK 1622}	1603	81083	63	45.8	730	9374	1	1	684.65	2050.92	3	2050.92	0	129	147	0	65.79		13	2.9e-07	R	5.06077	QLTSHPDADSEPTWAPDGK	S			20111220_MembraneVes_M1.3431.3431.3.dta
M1	M1_27	27	1.92	0.00387229	22	MXAN_6601	peptidase, S9C (acylaminoacyl-peptidase) subfamily [3.4.-.-] {Myxococcus xanthus DK 1622}	1603	81083	63	45.8	730	8815	1	1	982.49	1962.96	2	1962.96	0	296	313	0	74.25		18	1.4e-07	R	4.125	SEAWSTDLDLFVAPIDGK	A			20111220_MembraneVes_M1.11346.11346.2.dta
M1	M1_27	27	1.92	0.00387229	22	MXAN_6601	peptidase, S9C (acylaminoacyl-peptidase) subfamily [3.4.-.-] {Myxococcus xanthus DK 1622}	1603	81083	63	45.8	730	7719	1	1	912.99	1823.96	2	1823.96	0	243	260	0	78.95		17	3.6e-08	R	4.64412	SHVFVVPVAGGAPVDVMK	G	Oxidation (M)	0.000000000000000030.0	20111220_MembraneVes_M1.5966.5966.2.dta
M1	M1_27	27	1.92	0.00387229	22	MXAN_6601	peptidase, S9C (acylaminoacyl-peptidase) subfamily [3.4.-.-] {Myxococcus xanthus DK 1622}	1603	81083	63	45.8	730	785	1	1	478.76	955.51	2	955.51	0	148	155	0	32.91		19	0.0021	K	1.73211	SLFFLSSR	G			20111220_MembraneVes_M1.7530.7530.2.dta
M1	M1_27	27	1.92	0.00387229	22	MXAN_6601	peptidase, S9C (acylaminoacyl-peptidase) subfamily [3.4.-.-] {Myxococcus xanthus DK 1622}	1603	81083	63	45.8	730	2297	1	1	589.3	1176.58	2	1176.58	0	376	387	0	69.06		20	6.2e-07	R	3.453	SVGSLAWSADGK	T			20111220_MembraneVes_M1.4144.4144.2.dta
M1	M1_27	27	1.92	0.00387229	22	MXAN_6601	peptidase, S9C (acylaminoacyl-peptidase) subfamily [3.4.-.-] {Myxococcus xanthus DK 1622}	1603	81083	63	45.8	730	5791	1	1	792.41	1582.81	2	1582.81	0	114	128	0	78.92		17	3.9e-08	R	4.64235	TDLWLVGVDGNAAPR	Q			20111220_MembraneVes_M1.8108.8108.2.dta
M1	M1_27	27	1.92	0.00387229	22	MXAN_6601	peptidase, S9C (acylaminoacyl-peptidase) subfamily [3.4.-.-] {Myxococcus xanthus DK 1622}	1603	81083	63	45.8	730	12838	1	1	749.91	2995.6	4	2995.61	-0.01	388	416	0	21.8		14	0.0096	K	1.55714	TLFASAGHVGQQPIFALDVATGKPTQLTK	D			20111220_MembraneVes_M1.8323.8323.4.dta
M1	M1_27	27	1.92	0.00387229	22	MXAN_6601	peptidase, S9C (acylaminoacyl-peptidase) subfamily [3.4.-.-] {Myxococcus xanthus DK 1622}	1603	81083	63	45.8	730	5300	1	1	507.57	1519.69	3	1519.69	0	663	675	0	22.76		14	0.0072	K	1.62571	TPMMVIHGGQDFR	V	2 Oxidation (M)	0.0033000000000.0	20111220_MembraneVes_M1.1961.1961.3.dta
M1	M1_27	27	1.92	0.00387229	22	MXAN_6601	peptidase, S9C (acylaminoacyl-peptidase) subfamily [3.4.-.-] {Myxococcus xanthus DK 1622}	1603	81083	63	45.8	730	1232	1	1	516.76	1031.5	2	1031.5	0	368	375	0	33.42		18	0.0018	R	1.85667	VLTQDWDR	S			20111220_MembraneVes_M1.3127.3127.2.dta
M1	M1_27	27	1.92	0.00387229	22	MXAN_6601	peptidase, S9C (acylaminoacyl-peptidase) subfamily [3.4.-.-] {Myxococcus xanthus DK 1622}	1603	81083	63	45.8	730	5990	1	1	810.44	1618.87	2	1618.87	0	676	690	0	99.43		17	3.6e-10	R	5.84882	VVETQGLGTFTALQR	K			20111220_MembraneVes_M1.6675.6675.2.dta
M1	M1_27	27	1.92	0.00387229	22	MXAN_6601	peptidase, S9C (acylaminoacyl-peptidase) subfamily [3.4.-.-] {Myxococcus xanthus DK 1622}	1603	81083	63	45.8	730	1603	1	1	545.77	1089.54	2	1089.54	0	524	532	0	24		19	0.017	R	1.26316	WNPQVYAGR	G			20111220_MembraneVes_M1.3551.3551.2.dta
M1	M1_27	27	1.92	0.00387229	22	MXAN_6601	peptidase, S9C (acylaminoacyl-peptidase) subfamily [3.4.-.-] {Myxococcus xanthus DK 1622}	1603	81083	63	45.8	730	895	1	1	492.25	982.48	2	982.48	0	578	585	0	32.78		13	0.00053	R	2.52154	YSFINPDK	M			20111220_MembraneVes_M1.3740.3740.2.dta
M1	M1_28	28	2.35	0.00473953	14	MXAN_7040	putative outer membrane protein P1 {Myxococcus xanthus DK 1622}	1531	42090	43	59.2	397	11708	1	1	1274.12	2546.23	2	2546.23	0	320	343	0	88.19		17	4.6e-09	R	5.18765	AGVLWDPAPSPDETLTPDLPDANR	F			20111220_MembraneVes_M1.9679.9679.2.dta
M1	M1_28	28	2.35	0.00473953	14	MXAN_7040	putative outer membrane protein P1 {Myxococcus xanthus DK 1622}	1531	42090	43	59.2	397	11337	1	1	825.75	2474.22	3	2474.22	0	131	152	0	61.05		17	2.4e-06	R	3.59118	AQESGLSIYNINPTVAYQVHDR	F			20111220_MembraneVes_M1.7448.7448.3.dta
M1	M1_28	28	2.35	0.00473953	14	MXAN_7040	putative outer membrane protein P1 {Myxococcus xanthus DK 1622}	1531	42090	43	59.2	397	12181	1	1	1335.61	2669.2	2	2669.2	0	372	397	0	70.72		13	8.9e-08	K	5.44	DSTAPGMTGVYNGTAQVFGLTLGYSM	-	2 Oxidation (M)	0.00000030000000000000000003.0	20111220_MembraneVes_M1.11705.11705.2.dta
M1	M1_28	28	2.35	0.00473953	14	MXAN_7040	putative outer membrane protein P1 {Myxococcus xanthus DK 1622}	1531	42090	43	59.2	397	9177	1	1	1009	2015.99	2	2016	0	101	120	0	87.66		18	5.6e-09	K	4.87	ITDSLAAGVGFYTPFGASSR	W			20111220_MembraneVes_M1.9515.9515.2.dta
M1	M1_28	28	2.35	0.00473953	14	MXAN_7040	putative outer membrane protein P1 {Myxococcus xanthus DK 1622}	1531	42090	43	59.2	397	12188	1	1	1336.22	2670.42	2	2670.42	0	60	86	0	85.07		16	6.4e-09	K	5.31687	LDVTAGVTGILPSLQFTPTGGSVQGQK	T			20111220_MembraneVes_M1.11118.11118.2.dta
M1	M1_28	28	2.35	0.00473953	14	MXAN_7040	putative outer membrane protein P1 {Myxococcus xanthus DK 1622}	1531	42090	43	59.2	397	6063	1	1	818.47	1634.93	2	1634.94	0	247	262	0	75.22		13	3e-08	K	5.78615	LPQSVVAGIAVTPLDR	L			20111220_MembraneVes_M1.8149.8149.2.dta
M1	M1_28	28	2.35	0.00473953	14	MXAN_7040	putative outer membrane protein P1 {Myxococcus xanthus DK 1622}	1531	42090	43	59.2	397	1309	1	1	524.81	1047.61	2	1047.61	0	204	212	0	46.65		13	2.6e-05	K	3.58846	LVTLGVQYR	S			20111220_MembraneVes_M1.4690.4690.2.dta
M1	M1_28	28	2.35	0.00473953	14	MXAN_7040	putative outer membrane protein P1 {Myxococcus xanthus DK 1622}	1531	42090	43	59.2	397	535	1	1	463.74	925.46	2	925.46	0	213	220	0	36.1		17	0.00063	R	2.12353	SPISMTFK	G	Oxidation (M)	0.00003000.0	20111220_MembraneVes_M1.2440.2440.2.dta
M1	M1_28	28	2.35	0.00473953	14	MXAN_7040	putative outer membrane protein P1 {Myxococcus xanthus DK 1622}	1531	42090	43	59.2	397	12865	1	1	1005.14	3012.41	3	3012.41	0	30	59	0	71.63		16	1.5e-07	R	4.47687	SSGMANAAAAWLDDSSAIYSNAANILGVEK	L	Oxidation (M)	0.000300000000000000000000000000.0	20111220_MembraneVes_M1.12418.12418.3.dta	emPAI	2.35
M1	M1_28	28	2.35	0.00473953	14	MXAN_7040	putative outer membrane protein P1 {Myxococcus xanthus DK 1622}	1531	42090	43	59.2	397	5351	1	1	765.38	1528.76	2	1528.76	0	359	371	0	94.26		17	1.1e-09	R	5.54471	VDAAYQFVNLFDK	D			20111220_MembraneVes_M1.9963.9963.2.dta
M1	M1_28	28	2.35	0.00473953	14	MXAN_7040	putative outer membrane protein P1 {Myxococcus xanthus DK 1622}	1531	42090	43	59.2	397	464	1	1	450.77	899.52	2	899.52	0	155	163	0	74.42		20	2e-07	R	3.721	VGAGLNITR	G			20111220_MembraneVes_M1.2745.2745.2.dta
M1	M1_29	29	0.51	0.00102858	21	MXAN_3078	DNA-directed RNA polymerase, beta subunit (rpoC) [2.7.7.6] {Myxococcus xanthus DK 1622}	1510	157014	50	22.9	1403	7405	1	1	590.31	1767.91	3	1767.92	0	405	418	0	47		17	6.3e-05	K	2.76471	ERPEVWDILEDVIR	E			20111220_MembraneVes_M1.11659.11659.3.dta
M1	M1_29	29	0.51	0.00102858	21	MXAN_3078	DNA-directed RNA polymerase, beta subunit (rpoC) [2.7.7.6] {Myxococcus xanthus DK 1622}	1510	157014	50	22.9	1403	12546	1	1	1412.75	2823.49	2	2823.49	0	1002	1027	0	56.39		15	4.5e-06	R	3.75933	IEPGVLMAEWDPFAIPLLTEVGGVVR	Y	Oxidation (M)	0.00000030000000000000000000.0	20111220_MembraneVes_M1.14594.14594.2.dta
M1	M1_29	29	0.51	0.00102858	21	MXAN_3078	DNA-directed RNA polymerase, beta subunit (rpoC) [2.7.7.6] {Myxococcus xanthus DK 1622}	1510	157014	50	22.9	1403	10632	1	1	774.72	2321.14	3	2321.14	0	647	666	1	38.73		19	0.0006	R	2.03842	KEVSEIENQYLEGLITDGER	Y			20111220_MembraneVes_M1.8353.8353.3.dta
M1	M1_29	29	0.51	0.00102858	21	MXAN_3078	DNA-directed RNA polymerase, beta subunit (rpoC) [2.7.7.6] {Myxococcus xanthus DK 1622}	1510	157014	50	22.9	1403	5523	1	1	774.41	1546.81	2	1546.81	0	433	446	0	56.01		18	8.8e-06	R	3.11167	LGMQAFEPVLIEGK	A	Oxidation (M)	0.00300000000000.0	20111220_MembraneVes_M1.7135.7135.2.dta
M1	M1_29	29	0.51	0.00102858	21	MXAN_3078	DNA-directed RNA polymerase, beta subunit (rpoC) [2.7.7.6] {Myxococcus xanthus DK 1622}	1510	157014	50	22.9	1403	4334	1	1	684.88	1367.74	2	1367.74	0	1161	1172	0	26.13		15	0.0043	K	1.742	LIITPEVNGEQR	T			20111220_MembraneVes_M1.4471.4471.2.dta
M1	M1_29	29	0.51	0.00102858	21	MXAN_3078	DNA-directed RNA polymerase, beta subunit (rpoC) [2.7.7.6] {Myxococcus xanthus DK 1622}	1510	157014	50	22.9	1403	2879	1	1	622.36	1242.7	2	1242.7	0	1347	1358	0	32.26		17	0.0018	R	1.89765	LIPAGTGLPNYK	H			20111220_MembraneVes_M1.5020.5020.2.dta
M1	M1_29	29	0.51	0.00102858	21	MXAN_3078	DNA-directed RNA polymerase, beta subunit (rpoC) [2.7.7.6] {Myxococcus xanthus DK 1622}	1510	157014	50	22.9	1403	4541	1	1	697.9	1393.79	2	1393.79	0	283	294	0	57.13		15	3.1e-06	R	3.80867	LQELNAPDIIIR	N			20111220_MembraneVes_M1.7334.7334.2.dta
M1	M1_29	29	0.51	0.00102858	21	MXAN_3078	DNA-directed RNA polymerase, beta subunit (rpoC) [2.7.7.6] {Myxococcus xanthus DK 1622}	1510	157014	50	22.9	1403	3129	1	1	630.31	1258.62	2	1258.62	0	970	981	0	35.96		17	0.00067	R	2.11529	NGEIVVVDDSGR	E			20111220_MembraneVes_M1.3043.3043.2.dta
M1	M1_29	29	0.51	0.00102858	21	MXAN_3078	DNA-directed RNA polymerase, beta subunit (rpoC) [2.7.7.6] {Myxococcus xanthus DK 1622}	1510	157014	50	22.9	1403	12959	1	1	1027.85	3080.54	3	3080.55	-0.01	1081	1109	0	55.12		16	6.9e-06	R	3.445	NPASYFLPQGSIITVNDGDEIHPGEVIAK	V			20111220_MembraneVes_M1.9508.9508.3.dta
M1	M1_29	29	0.51	0.00102858	21	MXAN_3078	DNA-directed RNA polymerase, beta subunit (rpoC) [2.7.7.6] {Myxococcus xanthus DK 1622}	1510	157014	50	22.9	1403	1465	1	1	534.82	1067.63	2	1067.63	0	354	363	0	29.5		13	0.0011	R	2.26923	SVIVVGPELR	L			20111220_MembraneVes_M1.5345.5345.2.dta
M1	M1_29	29	0.51	0.00102858	21	MXAN_3078	DNA-directed RNA polymerase, beta subunit (rpoC) [2.7.7.6] {Myxococcus xanthus DK 1622}	1510	157014	50	22.9	1403	7709	1	1	608.68	1823	3	1823	0	834	850	0	80.38		13	1.1e-08	R	6.18308	VALDDILDPVTGEVLVR	A			20111220_MembraneVes_M1.11179.11179.3.dta
M1	M1_29	29	0.51	0.00102858	21	MXAN_3078	DNA-directed RNA polymerase, beta subunit (rpoC) [2.7.7.6] {Myxococcus xanthus DK 1622}	1510	157014	50	22.9	1403	11128	1	1	805.02	2412.05	3	2412.05	0	681	701	1	72.4		13	6e-08	K	5.56923	VAQEMMQQISQEETTGDRDGK	R	2 Oxidation (M)	0.000033000000000000000.0	20111220_MembraneVes_M1.1153.1153.3.dta
M1	M1_29	29	0.51	0.00102858	21	MXAN_3078	DNA-directed RNA polymerase, beta subunit (rpoC) [2.7.7.6] {Myxococcus xanthus DK 1622}	1510	157014	50	22.9	1403	1107	1	1	510.26	1018.51	2	1018.51	0	527	535	0	37.92		19	0.00077	R	1.99579	VFASPDEVR	A			20111220_MembraneVes_M1.2546.2546.2.dta
M1	M1_29	29	0.51	0.00102858	21	MXAN_3078	DNA-directed RNA polymerase, beta subunit (rpoC) [2.7.7.6] {Myxococcus xanthus DK 1622}	1510	157014	50	22.9	1403	3891	1	1	658.86	1315.7	2	1315.7	0	670	680	0	62.48		18	2.1e-06	K	3.47111	VIDIWAEITEK	V			20111220_MembraneVes_M1.9599.9599.2.dta
M1	M1_29	29	0.51	0.00102858	21	MXAN_3078	DNA-directed RNA polymerase, beta subunit (rpoC) [2.7.7.6] {Myxococcus xanthus DK 1622}	1510	157014	50	22.9	1403	1703	1	1	555.84	1109.66	2	1109.66	0	565	573	0	56.23		15	3.9e-06	R	3.74867	VLLWEVVPR	A			20111220_MembraneVes_M1.8766.8766.2.dta
M1	M1_29	29	0.51	0.00102858	21	MXAN_3078	DNA-directed RNA polymerase, beta subunit (rpoC) [2.7.7.6] {Myxococcus xanthus DK 1622}	1510	157014	50	22.9	1403	8536	1	1	954.46	1906.91	2	1906.92	0	1257	1273	0	83.44		18	1.6e-08	R	4.63556	VTDVGDTNFLVDEQVEK	W			20111220_MembraneVes_M1.6683.6683.2.dta
M1	M1_29	29	0.51	0.00102858	21	MXAN_3078	DNA-directed RNA polymerase, beta subunit (rpoC) [2.7.7.6] {Myxococcus xanthus DK 1622}	1510	157014	50	22.9	1403	11217	1	1	815.06	2442.15	3	2442.15	0	1028	1049	0	68.37		17	4e-07	R	4.02176	YEDIIEGVTMSEALDEVTGLSR	K	Oxidation (M)	0.0000000003000000000000.0	20111220_MembraneVes_M1.10607.10607.3.dta
M1	M1_29	29	0.51	0.00102858	21	MXAN_3078	DNA-directed RNA polymerase, beta subunit (rpoC) [2.7.7.6] {Myxococcus xanthus DK 1622}	1510	157014	50	22.9	1403	4643	1	1	706.86	1411.7	2	1411.7	0	1223	1233	0	73.42		16	9.8e-08	R	4.58875	YLVDEVQEVYR	L			20111220_MembraneVes_M1.6473.6473.2.dta
M1	M1_30	30	4.66	0.00939838	10	MXAN_7333	putative lipoprotein {Myxococcus xanthus DK 1622}	1507	30916	52	58.4	286	516	1	1	461.75	921.49	2	921.49	0	263	270	0	37.15		18	0.00074	R	2.06389	DFVTALTR	N			20111220_MembraneVes_M1.6002.6002.2.dta
M1	M1_30	30	4.66	0.00939838	10	MXAN_7333	putative lipoprotein {Myxococcus xanthus DK 1622}	1507	30916	52	58.4	286	13112	1	1	1077.49	3229.46	3	3229.46	-0.01	186	213	0	51.04		13	7.9e-06	K	3.92615	DGEETVQLTIHGDHLFFDDLQSPDAQMR	F	Oxidation (M)	0.0000000000000000000000000030.0	20111220_MembraneVes_M1.9018.9018.3.dta
M1	M1_30	30	4.66	0.00939838	10	MXAN_7333	putative lipoprotein {Myxococcus xanthus DK 1622}	1507	30916	52	58.4	286	3046	1	1	625.26	1248.51	2	1248.51	0	139	149	0	55.24		13	3e-06	K	4.24923	DGGYSVYMEGR	A	Oxidation (M)	0.00000003000.0	20111220_MembraneVes_M1.2597.2597.2.dta
M1	M1_30	30	4.66	0.00939838	10	MXAN_7333	putative lipoprotein {Myxococcus xanthus DK 1622}	1507	30916	52	58.4	286	13224	1	1	1108.19	3321.56	3	3321.57	0	105	136	0	73.82		17	1.1e-07	R	4.34235	DVPAQEWDHVSFAIAPNTNAVAGNADAADVTR	M			20111220_MembraneVes_M1.8939.8939.3.dta
M1	M1_30	30	4.66	0.00939838	10	MXAN_7333	putative lipoprotein {Myxococcus xanthus DK 1622}	1507	30916	52	58.4	286	8719	1	1	970.99	1939.96	2	1939.96	0	43	61	0	96.24		18	7.6e-10	K	5.34667	EIPAAVGGEDGIVDGWTVR	F			20111220_MembraneVes_M1.8512.8512.2.dta
M1	M1_30	30	4.66	0.00939838	10	MXAN_7333	putative lipoprotein {Myxococcus xanthus DK 1622}	1507	30916	52	58.4	286	12757	1	1	975.8	2924.38	3	2924.38	0	159	185	0	72.38		17	1.6e-07	R	4.25765	FAWGFTTNTVYEHCESPGLGAGVTVPK	D			20111220_MembraneVes_M1.8827.8827.3.dta
M1	M1_30	30	4.66	0.00939838	10	MXAN_7333	putative lipoprotein {Myxococcus xanthus DK 1622}	1507	30916	52	58.4	286	1042	1	1	502.31	1002.61	2	1002.61	0	65	73	0	44.51		13	3.5e-05	K	3.42385	FLVVLGEVK	V			20111220_MembraneVes_M1.7505.7505.2.dta
M1	M1_30	30	4.66	0.00939838	10	MXAN_7333	putative lipoprotein {Myxococcus xanthus DK 1622}	1507	30916	52	58.4	286	5322	1	1	762.83	1523.64	2	1523.64	0	137	149	1	31.69		13	0.00068	R	2.43769	MKDGGYSVYMEGR	A	2 Oxidation (M)	0.3000000003000.0	20111220_MembraneVes_M1.1474.1474.2.dta
M1	M1_30	30	4.66	0.00939838	10	MXAN_7333	putative lipoprotein {Myxococcus xanthus DK 1622}	1507	30916	52	58.4	286	7815	1	1	609.34	1824.99	3	1824.99	0	89	104	0	44.14		18	0.00013	R	2.45222	VFDVHKPGPVVVETFR	D			20111220_MembraneVes_M1.5334.5334.3.dta
M1	M1_30	30	4.66	0.00939838	10	MXAN_7333	putative lipoprotein {Myxococcus xanthus DK 1622}	1507	30916	52	58.4	286	7153	1	1	867.38	1732.75	2	1732.75	0	74	88	0	61.39		13	7.3e-07	K	4.72231	VGNHDETAIEMMQAR	V	2 Oxidation (M)	0.000000000033000.0	20111220_MembraneVes_M1.1142.1142.2.dta
M1	M1_31	31	1.72	0.00346893	15	MXAN_1624	peptidase, M16 (pitrilysin) family [3.4.24.-] {Myxococcus xanthus DK 1622}	1446	51063	42	52	473	3697	1	1	653.34	1304.66	2	1304.66	0	90	101	0	78.61		18	4.5e-08	K	4.36722	ATETWLADLTGK	L			20111220_MembraneVes_M1.8031.8031.2.dta
M1	M1_31	31	1.72	0.00346893	15	MXAN_1624	peptidase, M16 (pitrilysin) family [3.4.24.-] {Myxococcus xanthus DK 1622}	1446	51063	42	52	473	7308	1	1	880.48	1758.94	2	1758.94	0	276	291	0	56.13		17	6.7e-06	K	3.30176	AVQFIDRPGSVQSTVR	V			20111220_MembraneVes_M1.3771.3771.2.dta
M1	M1_31	31	1.72	0.00346893	15	MXAN_1624	peptidase, M16 (pitrilysin) family [3.4.24.-] {Myxococcus xanthus DK 1622}	1446	51063	42	52	473	4132	1	1	677.34	1352.66	2	1352.66	0	448	459	0	59.36		16	2.8e-06	R	3.71	EAMTFIVVGDQK	L	Oxidation (M)	0.003000000000.0	20111220_MembraneVes_M1.4634.4634.2.dta
M1	M1_31	31	1.72	0.00346893	15	MXAN_1624	peptidase, M16 (pitrilysin) family [3.4.24.-] {Myxococcus xanthus DK 1622}	1446	51063	42	52	473	13524	1	1	1235.63	3703.86	3	3703.86	0	411	443	0	69.74		15	2e-07	R	4.64933	FVDLHGLPDSYLQNYVQSVMAVTPEQVQQLAAK	M	Oxidation (M)	0.000000000000000000030000000000000.0	20111220_MembraneVes_M1.11803.11803.3.dta
M1	M1_31	31	1.72	0.00346893	15	MXAN_1624	peptidase, M16 (pitrilysin) family [3.4.24.-] {Myxococcus xanthus DK 1622}	1446	51063	42	52	473	13582	1	1	1289.93	3866.77	3	3866.78	-0.01	331	365	0	84.02		13	4e-09	K	6.46308	GYTYSPYSDVSTHLEDAYWVQNADVTTAVTGESLK	E			20111220_MembraneVes_M1.10150.10150.3.dta
M1	M1_31	31	1.72	0.00346893	15	MXAN_1624	peptidase, M16 (pitrilysin) family [3.4.24.-] {Myxococcus xanthus DK 1622}	1446	51063	42	52	473	5280	1	1	506.93	1517.76	3	1517.76	0	193	205	0	41.54		19	0.0003	R	2.18632	LLQSLYGDHPYGR	Y			20111220_MembraneVes_M1.4226.4226.3.dta
M1	M1_31	31	1.72	0.00346893	15	MXAN_1624	peptidase, M16 (pitrilysin) family [3.4.24.-] {Myxococcus xanthus DK 1622}	1446	51063	42	52	473	97	1	1	384.75	767.49	2	767.49	0	460	466	0	21.37		13	0.0073	K	1.64385	LVAPQLK	V			20111220_MembraneVes_M1.2755.2755.2.dta
M1	M1_31	31	1.72	0.00346893	15	MXAN_1624	peptidase, M16 (pitrilysin) family [3.4.24.-] {Myxococcus xanthus DK 1622}	1446	51063	42	52	473	6803	1	1	845.42	1688.82	2	1688.82	0	307	321	0	88.65		17	4.2e-09	K	5.21471	QTVMNTLLGGYFSSR	I	Oxidation (M)	0.000300000000000.0	20111220_MembraneVes_M1.7712.7712.2.dta
M1	M1_31	31	1.72	0.00346893	15	MXAN_1624	peptidase, M16 (pitrilysin) family [3.4.24.-] {Myxococcus xanthus DK 1622}	1446	51063	42	52	473	10812	1	1	1178.07	2354.13	2	2354.14	0	54	74	0	85		18	1.2e-08	R	4.72222	TEFTLDNGLEVSLLPYGDMPK	V	Oxidation (M)	0.000000000000000000300.0	20111220_MembraneVes_M1.10631.10631.2.dta
M1	M1_31	31	1.72	0.00346893	15	MXAN_1624	peptidase, M16 (pitrilysin) family [3.4.24.-] {Myxococcus xanthus DK 1622}	1446	51063	42	52	473	12321	1	1	1374.7	2747.38	2	2747.38	0	377	402	0	102.92		18	1.7e-10	K	5.71778	TPPPADELSAVQSYLAGSFLLQNSSR	S			20111220_MembraneVes_M1.12550.12550.2.dta
M1	M1_31	31	1.72	0.00346893	15	MXAN_1624	peptidase, M16 (pitrilysin) family [3.4.24.-] {Myxococcus xanthus DK 1622}	1446	51063	42	52	473	6000	1	1	541.3	1620.88	3	1620.88	0	75	89	0	32.42		16	0.0011	K	2.02625	VAIQLAIDTGNIHEK	A			20111220_MembraneVes_M1.5542.5542.3.dta
M1	M1_32	32	1.51	0.0030454	19	MXAN_3539	succinate dehydrogenase, flavoprotein subunit (sdhA) [1.3.99.1] {Myxococcus xanthus DK 1622}	1442	69599	61	46	626	12617	1	0	952.82	2855.45	3	2855.45	0	530	554	0	41.93		16	0.00016	R	2.62062	ALSYTNQLWNMFELGEVIATSALLR	D	Oxidation (M)	0.0000000000300000000000000.0	20111220_MembraneVes_M1.14900.14900.3.dta
M1	M1_32	32	1.51	0.0030454	19	MXAN_3539	succinate dehydrogenase, flavoprotein subunit (sdhA) [1.3.99.1] {Myxococcus xanthus DK 1622}	1442	69599	61	46	626	2004	1	1	569.8	1137.58	2	1137.58	0	273	282	0	36.35		16	0.00054	R	2.27188	APQQIPEAER	W			20111220_MembraneVes_M1.1519.1519.2.dta
M1	M1_32	32	1.51	0.0030454	19	MXAN_3539	succinate dehydrogenase, flavoprotein subunit (sdhA) [1.3.99.1] {Myxococcus xanthus DK 1622}	1442	69599	61	46	626	8600	1	1	641.68	1922.01	3	1922.01	0	321	338	0	47.34		17	5.7e-05	R	2.78471	DGVYLDVTHIPAPVLDAK	I			20111220_MembraneVes_M1.9089.9089.3.dta
M1	M1_32	32	1.51	0.0030454	19	MXAN_3539	succinate dehydrogenase, flavoprotein subunit (sdhA) [1.3.99.1] {Myxococcus xanthus DK 1622}	1442	69599	61	46	626	6087	1	1	820.87	1639.72	2	1639.72	0	483	496	0	61.26		13	8.2e-07	K	4.71231	ELGDTMTENCTVVR	Y	Oxidation (M)	0.00000300000000.0	20111220_MembraneVes_M1.2550.2550.2.dta
M1	M1_32	32	1.51	0.0030454	19	MXAN_3539	succinate dehydrogenase, flavoprotein subunit (sdhA) [1.3.99.1] {Myxococcus xanthus DK 1622}	1442	69599	61	46	626	5774	1	1	790.94	1579.86	2	1579.86	0	8	23	0	89.83		15	1.9e-09	R	5.98867	FTVVGGGLAGLMTTIK	L	Oxidation (M)	0.0000000000030000.0	20111220_MembraneVes_M1.8375.8375.2.dta
M1	M1_32	32	1.51	0.0030454	19	MXAN_3539	succinate dehydrogenase, flavoprotein subunit (sdhA) [1.3.99.1] {Myxococcus xanthus DK 1622}	1442	69599	61	46	626	5799	1	1	529.27	1584.79	3	1584.79	0	559	572	0	30.93		19	0.0037	R	1.62789	GAHYKPDFSLPEPK	T			20111220_MembraneVes_M1.3867.3867.3.dta
M1	M1_32	32	1.51	0.0030454	19	MXAN_3539	succinate dehydrogenase, flavoprotein subunit (sdhA) [1.3.99.1] {Myxococcus xanthus DK 1622}	1442	69599	61	46	626	3057	1	1	625.33	1248.64	2	1248.64	0	74	85	0	52.09		17	1.9e-05	R	3.06412	GGDFLAEQVSVK	G			20111220_MembraneVes_M1.5156.5156.2.dta
M1	M1_32	32	1.51	0.0030454	19	MXAN_3539	succinate dehydrogenase, flavoprotein subunit (sdhA) [1.3.99.1] {Myxococcus xanthus DK 1622}	1442	69599	61	46	626	7446	1	1	592.34	1774	3	1774	0	24	40	0	38.52		13	0.00014	K	2.96308	LAEAGHQVDVLSLVPVK	R			20111220_MembraneVes_M1.7809.7809.3.dta
M1	M1_32	32	1.51	0.0030454	19	MXAN_3539	succinate dehydrogenase, flavoprotein subunit (sdhA) [1.3.99.1] {Myxococcus xanthus DK 1622}	1442	69599	61	46	626	8647	1	1	483.53	1930.1	4	1930.1	0	24	41	1	20.89		13	0.0081	K	1.60692	LAEAGHQVDVLSLVPVKR	S			20111220_MembraneVes_M1.6570.6570.4.dta
M1	M1_32	32	1.51	0.0030454	19	MXAN_3539	succinate dehydrogenase, flavoprotein subunit (sdhA) [1.3.99.1] {Myxococcus xanthus DK 1622}	1442	69599	61	46	626	11576	1	1	842.07	2523.17	3	2523.18	0	392	415	0	20.09		16	0.021	K	1.25562	NQSTTIPGLYAAGEADYAFHGANR	L			20111220_MembraneVes_M1.7212.7212.3.dta
M1	M1_32	32	1.51	0.0030454	19	MXAN_3539	succinate dehydrogenase, flavoprotein subunit (sdhA) [1.3.99.1] {Myxococcus xanthus DK 1622}	1442	69599	61	46	626	4473	1	1	693.36	1384.7	2	1384.71	0	517	529	0	84.56		18	1.1e-08	K	4.69778	NVNVLDTGNVANR	A			20111220_MembraneVes_M1.3634.3634.2.dta
M1	M1_32	32	1.51	0.0030454	19	MXAN_3539	succinate dehydrogenase, flavoprotein subunit (sdhA) [1.3.99.1] {Myxococcus xanthus DK 1622}	1442	69599	61	46	626	4185	1	1	681.85	1361.69	2	1361.69	0	208	221	0	69.77		20	6.1e-07	R	3.4885	STNSIINTGTAAGR	A			20111220_MembraneVes_M1.2360.2360.2.dta
M1	M1_32	32	1.51	0.0030454	19	MXAN_3539	succinate dehydrogenase, flavoprotein subunit (sdhA) [1.3.99.1] {Myxococcus xanthus DK 1622}	1442	69599	61	46	626	10413	1	1	1127.08	2252.14	2	2252.14	0	126	146	0	116.91		18	7.1e-12	R	6.495	TAFAGATTGQQLLYALDEQVR	R			20111220_MembraneVes_M1.10541.10541.2.dta
M1	M1_32	32	1.51	0.0030454	19	MXAN_3539	succinate dehydrogenase, flavoprotein subunit (sdhA) [1.3.99.1] {Myxococcus xanthus DK 1622}	1442	69599	61	46	626	9193	1	1	1010.52	2019.03	2	2019.02	0	188	207	0	89.08		19	5.3e-09	R	4.68842	TFPAEAVCLATGGPGIVFGR	S			20111220_MembraneVes_M1.10586.10586.2.dta
M1	M1_32	32	1.51	0.0030454	19	MXAN_3539	succinate dehydrogenase, flavoprotein subunit (sdhA) [1.3.99.1] {Myxococcus xanthus DK 1622}	1442	69599	61	46	626	1306	1	1	524.28	1046.54	2	1046.54	0	108	116	0	43.82		20	0.00023	R	2.191	TPEGLLDFR	R			20111220_MembraneVes_M1.6506.6506.2.dta
M1	M1_32	32	1.51	0.0030454	19	MXAN_3539	succinate dehydrogenase, flavoprotein subunit (sdhA) [1.3.99.1] {Myxococcus xanthus DK 1622}	1442	69599	61	46	626	2661	1	1	612.81	1223.6	2	1223.6	0	596	607	0	69.46		19	4.5e-07	K	3.65579	TTVATYSEAGPK	I			20111220_MembraneVes_M1.1765.1765.2.dta
M1	M1_32	32	1.51	0.0030454	19	MXAN_3539	succinate dehydrogenase, flavoprotein subunit (sdhA) [1.3.99.1] {Myxococcus xanthus DK 1622}	1442	69599	61	46	626	12605	1	1	949.77	2846.3	3	2846.31	-0.01	357	381	0	20.48		15	0.014	K	1.36533	VPMVIFPGMHYSMGGLYVNFEADPK	T	3 Oxidation (M)	0.0030000030003000000000000.0	20111220_MembraneVes_M1.8825.8825.3.dta
M1	M1_32	32	1.51	0.0030454	19	MXAN_3539	succinate dehydrogenase, flavoprotein subunit (sdhA) [1.3.99.1] {Myxococcus xanthus DK 1622}	1442	69599	61	46	626	1080	1	1	507.75	1013.49	2	1013.49	0	283	289	0	16.14		16	0.056	R	1.00875	WYFLEEK	Y			20111220_MembraneVes_M1.6870.6870.2.dta
M1	M1_33	33	1.06	0.00213783	6	MXAN_4860	hypothetical protein {Myxococcus xanthus DK 1622}	1427	34922	51	23.6	322	3034	1	1	624.85	1247.68	2	1247.68	0	203	214	0	57.99		15	3.1e-06	K	3.866	ADLGTTGPIIYK	V			20111220_MembraneVes_M1.4795.4795.2.dta
M1	M1_33	33	1.06	0.00213783	6	MXAN_4860	hypothetical protein {Myxococcus xanthus DK 1622}	1427	34922	51	23.6	322	7968	1	1	617.33	1848.96	3	1848.96	0	198	214	1	26.05		18	0.0086	K	1.44722	DFPNKADLGTTGPIIYK	V			20111220_MembraneVes_M1.6232.6232.3.dta
M1	M1_33	33	1.06	0.00213783	6	MXAN_4860	hypothetical protein {Myxococcus xanthus DK 1622}	1427	34922	51	23.6	322	2400	1	1	595.29	1188.56	2	1188.56	0	257	266	0	50.85		14	1.1e-05	R	3.63214	FFYVQTDGGR	L			20111220_MembraneVes_M1.4698.4698.2.dta
M1	M1_33	33	1.06	0.00213783	6	MXAN_4860	hypothetical protein {Myxococcus xanthus DK 1622}	1427	34922	51	23.6	322	9162	1	1	1006.98	2011.95	2	2011.95	0	239	256	0	67.93		18	5.3e-07	R	3.77389	INAYSNTPFPDTSTELSR	F			20111220_MembraneVes_M1.6178.6178.2.dta
M1	M1_33	33	1.06	0.00213783	6	MXAN_4860	hypothetical protein {Myxococcus xanthus DK 1622}	1427	34922	51	23.6	322	3463	1	1	640.81	1279.61	2	1279.62	0	274	285	0	83.75		17	1.3e-08	R	4.92647	SEGNYIVTGANR	S			20111220_MembraneVes_M1.2296.2296.2.dta
M1	M1_33	33	1.06	0.00213783	6	MXAN_4860	hypothetical protein {Myxococcus xanthus DK 1622}	1427	34922	51	23.6	322	9208	1	1	1012	2021.99	2	2021.99	0	215	233	0	72.13		18	2.4e-07	K	4.00722	VGFVNATTDTAFCPANLPK	R			20111220_MembraneVes_M1.8022.8022.2.dta
M1	M1_35	35	2.06	0.00415465	19	MXAN_7028	ATP synthase F1, alpha subunit (atpA) [3.6.3.14] {Myxococcus xanthus DK 1622}	1403	60132	55	40.8	552	7251	1	1	874.95	1747.88	2	1747.88	0	536	551	0	77.09		19	8.7e-08	K	4.05737	AITEFNEVFQPTPGAK	V			20111220_MembraneVes_M1.7109.7109.2.dta
M1	M1_35	35	2.06	0.00415465	19	MXAN_7028	ATP synthase F1, alpha subunit (atpA) [3.6.3.14] {Myxococcus xanthus DK 1622}	1403	60132	55	40.8	552	1074	1	1	505.8	1009.59	2	1009.59	0	189	198	0	59.17		13	1.3e-06	K	4.55154	ALDALVPVGR	G			20111220_MembraneVes_M1.5658.5658.2.dta
M1	M1_35	35	2.06	0.00415465	19	MXAN_7028	ATP synthase F1, alpha subunit (atpA) [3.6.3.14] {Myxococcus xanthus DK 1622}	1403	60132	55	40.8	552	5405	1	1	770.36	1538.71	2	1538.72	0	321	333	0	67.66		17	4.6e-07	R	3.98	EAYPGDVFYVHSR	L			20111220_MembraneVes_M1.4883.4883.2.dta
M1	M1_35	35	2.06	0.00415465	19	MXAN_7028	ATP synthase F1, alpha subunit (atpA) [3.6.3.14] {Myxococcus xanthus DK 1622}	1403	60132	55	40.8	552	1333	1	1	528.26	1054.5	2	1054.5	0	503	511	0	41.3		15	0.00013	R	2.75333	EFLEFADGK	H			20111220_MembraneVes_M1.5863.5863.2.dta
M1	M1_35	35	2.06	0.00415465	19	MXAN_7028	ATP synthase F1, alpha subunit (atpA) [3.6.3.14] {Myxococcus xanthus DK 1622}	1403	60132	55	40.8	552	5240	1	1	756.37	1510.73	2	1510.73	0	428	441	0	81.56		17	1.8e-08	R	4.79765	ELAAFAQFGSDLDK	A			20111220_MembraneVes_M1.8394.8394.2.dta
M1	M1_35	35	2.06	0.00415465	19	MXAN_7028	ATP synthase F1, alpha subunit (atpA) [3.6.3.14] {Myxococcus xanthus DK 1622}	1403	60132	55	40.8	552	8055	1	1	625.02	1872.03	3	1872.03	0	59	77	1	47.26		15	3e-05	K	3.15067	KVTVAETGTVLSVGDGIAR	I			20111220_MembraneVes_M1.5621.5621.3.dta
M1	M1_35	35	2.06	0.00415465	19	MXAN_7028	ATP synthase F1, alpha subunit (atpA) [3.6.3.14] {Myxococcus xanthus DK 1622}	1403	60132	55	40.8	552	447	1	1	446.75	891.48	2	891.48	0	421	427	0	25.33		20	0.017	K	1.2665	LELAQYR	E			20111220_MembraneVes_M1.3152.3152.2.dta
M1	M1_35	35	2.06	0.00415465	19	MXAN_7028	ATP synthase F1, alpha subunit (atpA) [3.6.3.14] {Myxococcus xanthus DK 1622}	1403	60132	55	40.8	552	4701	1	1	710.86	1419.71	2	1419.71	0	291	302	0	53.32		19	2.2e-05	K	2.80632	MHALIVYDDLSK	Q	Oxidation (M)	0.300000000000.0	20111220_MembraneVes_M1.4463.4463.2.dta
M1	M1_35	35	2.06	0.00415465	19	MXAN_7028	ATP synthase F1, alpha subunit (atpA) [3.6.3.14] {Myxococcus xanthus DK 1622}	1403	60132	55	40.8	552	3938	1	1	661.31	1320.6	2	1320.6	0	459	469	0	47.28		17	5.4e-05	K	2.78118	QGQYEPMPVEK	Q	Oxidation (M)	0.00000030000.0	20111220_MembraneVes_M1.1432.1432.2.dta
M1	M1_35	35	2.06	0.00415465	19	MXAN_7028	ATP synthase F1, alpha subunit (atpA) [3.6.3.14] {Myxococcus xanthus DK 1622}	1403	60132	55	40.8	552	328	2	1	421.78	841.54	2	841.54	0	309	315	0	30.31		16	0.002	R	1.89437	QLSLLLR	R			20111220_MembraneVes_M1.5980.5980.2.dta
M1	M1_35	35	2.06	0.00415465	19	MXAN_7028	ATP synthase F1, alpha subunit (atpA) [3.6.3.14] {Myxococcus xanthus DK 1622}	1403	60132	55	40.8	552	1589	1	1	544.8	1087.59	2	1087.59	0	239	248	0	27.78		18	0.0058	K	1.54333	QSTVAQVVEK	L			20111220_MembraneVes_M1.1906.1906.2.dta
M1	M1_35	35	2.06	0.00415465	19	MXAN_7028	ATP synthase F1, alpha subunit (atpA) [3.6.3.14] {Myxococcus xanthus DK 1622}	1403	60132	55	40.8	552	3747	1	1	655.83	1309.64	2	1309.64	0	470	480	0	65.18		17	7.9e-07	K	3.83412	QVMQIYAATNR	D	Oxidation (M)	0.00300000000.0	20111220_MembraneVes_M1.2007.2007.2.dta
M1	M1_35	35	2.06	0.00415465	19	MXAN_7028	ATP synthase F1, alpha subunit (atpA) [3.6.3.14] {Myxococcus xanthus DK 1622}	1403	60132	55	40.8	552	2567	1	1	403.56	1207.66	3	1207.66	0	178	188	0	18.59		16	0.033	K	1.16187	SVHEPLQTGIK	A			20111220_MembraneVes_M1.1695.1695.3.dta
M1	M1_35	35	2.06	0.00415465	19	MXAN_7028	ATP synthase F1, alpha subunit (atpA) [3.6.3.14] {Myxococcus xanthus DK 1622}	1403	60132	55	40.8	552	3513	1	1	643.87	1285.72	2	1285.72	0	213	224	0	77.31		15	3.3e-08	K	5.154	TAVAIDTIINQK	G			20111220_MembraneVes_M1.5811.5811.2.dta
M1	M1_35	35	2.06	0.00415465	19	MXAN_7028	ATP synthase F1, alpha subunit (atpA) [3.6.3.14] {Myxococcus xanthus DK 1622}	1403	60132	55	40.8	552	7226	1	0	872.98	1743.94	2	1743.94	0	60	77	0	97.47		16	3.8e-10	K	6.09187	VTVAETGTVLSVGDGIAR	I			20111220_MembraneVes_M1.6934.6934.2.dta
M1	M1_35	35	2.06	0.00415465	19	MXAN_7028	ATP synthase F1, alpha subunit (atpA) [3.6.3.14] {Myxococcus xanthus DK 1622}	1403	60132	55	40.8	552	2839	1	1	413.24	1236.71	3	1236.71	0	144	155	0	22.18		13	0.007	R	1.70615	VVDPLGKPLDGK	G			20111220_MembraneVes_M1.3434.3434.3.dta
M1	M1_35	35	2.06	0.00415465	19	MXAN_7028	ATP synthase F1, alpha subunit (atpA) [3.6.3.14] {Myxococcus xanthus DK 1622}	1403	60132	55	40.8	552	13593	1	1	1319.92	3956.73	3	3956.74	-0.01	252	287	0	54.23		13	3.8e-06	R	4.17154	YGAMEYTTVVASNASDPAPMQFFAPYAGVAMGEYFR	D	3 Oxidation (M)	0.000300000000000000030000000000300000.0	20111220_MembraneVes_M1.10921.10921.3.dta
M1	M1_36	36	2.2	0.004437	15	MXAN_6751	hypothetical protein {Myxococcus xanthus DK 1622}	1328	49432	34	52.3	470	2750	1	1	614.85	1227.68	2	1227.68	0	202	213	0	70.31		18	3.3e-07	R	3.90611	AEILASDVLAAR	I			20111220_MembraneVes_M1.6223.6223.2.dta
M1	M1_36	36	2.2	0.004437	15	MXAN_6751	hypothetical protein {Myxococcus xanthus DK 1622}	1328	49432	34	52.3	470	8976	1	1	996.52	1991.02	2	1991.02	0	250	270	0	117.63		18	5.8e-12	R	6.535	AGGTSPDLTLASVGGDVALYK	G			20111220_MembraneVes_M1.8610.8610.2.dta
M1	M1_36	36	2.2	0.004437	15	MXAN_6751	hypothetical protein {Myxococcus xanthus DK 1622}	1328	49432	34	52.3	470	6282	1	1	830.89	1659.77	2	1659.77	0	133	146	0	87		17	5.9e-09	R	5.11765	EDWDELSDLGQVVR	M			20111220_MembraneVes_M1.9229.9229.2.dta
M1	M1_36	36	2.2	0.004437	15	MXAN_6751	hypothetical protein {Myxococcus xanthus DK 1622}	1328	49432	34	52.3	470	4588	1	1	702.82	1403.62	2	1403.62	0	327	338	0	44.76		13	3.3e-05	R	3.44308	FGMFGPDYELGR	F	Oxidation (M)	0.003000000000.0	20111220_MembraneVes_M1.6485.6485.2.dta
M1	M1_36	36	2.2	0.004437	15	MXAN_6751	hypothetical protein {Myxococcus xanthus DK 1622}	1328	49432	34	52.3	470	12949	1	1	1025.17	3072.5	3	3072.5	0	339	368	0	58.15		18	5.1e-06	R	3.23056	FSGVGMSETPIADEVLPSGFAGYVELSVAK	G	Oxidation (M)	0.000003000000000000000000000000.0	20111220_MembraneVes_M1.11826.11826.3.dta
M1	M1_36	36	2.2	0.004437	15	MXAN_6751	hypothetical protein {Myxococcus xanthus DK 1622}	1328	49432	34	52.3	470	10274	1	1	1112.08	2222.15	2	2222.15	0	369	389	0	79.51		19	5e-08	K	4.18474	GNPNELLLLGSVAAQYFGFGR	T			20111220_MembraneVes_M1.14311.14311.2.dta
M1	M1_36	36	2.2	0.004437	15	MXAN_6751	hypothetical protein {Myxococcus xanthus DK 1622}	1328	49432	34	52.3	470	4009	1	1	667.35	1332.68	2	1332.68	0	457	470	0	48.95		20	6.9e-05	R	2.4475	GVTAGAGVGVDFQR	-			20111220_MembraneVes_M1.4351.4351.2.dta
M1	M1_36	36	2.2	0.004437	15	MXAN_6751	hypothetical protein {Myxococcus xanthus DK 1622}	1328	49432	34	52.3	470	3423	1	1	637.86	1273.7	2	1273.7	0	214	225	0	82.75		17	1.5e-08	R	4.86765	IFAGEALLDIGR	M			20111220_MembraneVes_M1.9003.9003.2.dta
M1	M1_36	36	2.2	0.004437	15	MXAN_6751	hypothetical protein {Myxococcus xanthus DK 1622}	1328	49432	34	52.3	470	3932	1	1	440.58	1318.71	3	1318.71	0	150	160	0	25.62		16	0.0056	R	1.60125	IGQEGRPFFLR	V			20111220_MembraneVes_M1.4988.4988.3.dta
M1	M1_36	36	2.2	0.004437	15	MXAN_6751	hypothetical protein {Myxococcus xanthus DK 1622}	1328	49432	34	52.3	470	12255	1	1	677.6	2706.36	4	2706.37	0	432	456	0	32.69		17	0.0015	R	1.92294	IVNHVYAWGSGGTVHFPQPDGTLVR	G			20111220_MembraneVes_M1.7257.7257.4.dta
M1	M1_36	36	2.2	0.004437	15	MXAN_6751	hypothetical protein {Myxococcus xanthus DK 1622}	1328	49432	34	52.3	470	5306	1	1	761.36	1520.71	2	1520.71	0	390	404	0	77.85		17	4.6e-08	R	4.57941	TDTDVSAGFELPGGR	T			20111220_MembraneVes_M1.5924.5924.2.dta
M1	M1_36	36	2.2	0.004437	15	MXAN_6751	hypothetical protein {Myxococcus xanthus DK 1622}	1328	49432	34	52.3	470	3155	1	1	632.31	1262.61	2	1262.61	0	161	171	0	54.57		20	1.8e-05	R	2.7285	VEPFSEETLGR	G			20111220_MembraneVes_M1.4704.4704.2.dta
M1	M1_36	36	2.2	0.004437	15	MXAN_6751	hypothetical protein {Myxococcus xanthus DK 1622}	1328	49432	34	52.3	470	7647	1	1	905.43	1808.84	2	1808.84	0	115	131	0	81.88		15	1.1e-08	R	5.45867	VVDEAPTTTEDYSGGLR	R			20111220_MembraneVes_M1.3985.3985.2.dta
M1	M1_36	36	2.2	0.004437	15	MXAN_6751	hypothetical protein {Myxococcus xanthus DK 1622}	1328	49432	34	52.3	470	2325	1	1	591.85	1181.69	2	1181.69	0	411	421	0	37.41		14	0.00026	R	2.67214	VVLTGLGDRPR	Y			20111220_MembraneVes_M1.2742.2742.2.dta
M1	M1_36	36	2.2	0.004437	15	MXAN_6751	hypothetical protein {Myxococcus xanthus DK 1622}	1328	49432	34	52.3	470	9771	1	1	703.35	2107.03	3	2107.04	0	178	197	0	37.26		18	0.00067	R	2.07	YSNALAPDYHPAGGSLTFVK	G			20111220_MembraneVes_M1.6325.6325.3.dta
M1	M1_37	37	4.08	0.00822863	7	MXAN_1451	putative lipoprotein MlpA {Myxococcus xanthus DK 1622}	1288	25116	32	55.5	236	10642	1	1	1162.06	2322.11	2	2322.11	0	93	115	0	112.46		17	1.8e-11	R	6.61529	AIADTTTTSADQTSLGSLDTEPK	D			20111220_MembraneVes_M1.5314.5314.2.dta
M1	M1_37	37	4.08	0.00822863	7	MXAN_1451	putative lipoprotein MlpA {Myxococcus xanthus DK 1622}	1288	25116	32	55.5	236	10573	1	1	1150.52	2299.03	2	2299.03	0	51	71	0	99.97		13	1e-10	K	7.69	DANGDECTTTAPLVELMGVYK	Y	Oxidation (M)	0.000000000000000030000.0	20111220_MembraneVes_M1.8515.8515.2.dta
M1	M1_37	37	4.08	0.00822863	7	MXAN_1451	putative lipoprotein MlpA {Myxococcus xanthus DK 1622}	1288	25116	32	55.5	236	12942	1	1	1020.8	3059.39	3	3059.39	0	116	144	0	85.49		13	3.2e-09	K	6.57615	DHGFCHANDFAPAFVNVAASDTAAANTIR	Y			20111220_MembraneVes_M1.8219.8219.3.dta
M1	M1_37	37	4.08	0.00822863	7	MXAN_1451	putative lipoprotein MlpA {Myxococcus xanthus DK 1622}	1288	25116	32	55.5	236	7186	1	1	869.95	1737.89	2	1737.89	0	152	168	0	63.67		18	1.5e-06	R	3.53722	VYSAAVAPGTQFTGELK	Y			20111220_MembraneVes_M1.6070.6070.2.dta
M1	M1_37	37	4.08	0.00822863	7	MXAN_1451	putative lipoprotein MlpA {Myxococcus xanthus DK 1622}	1288	25116	32	55.5	236	669	1	1	464.73	927.45	2	927.45	0	145	151	0	30.75		16	0.0021	R	1.92188	YEFTNVR	V			20111220_MembraneVes_M1.2928.2928.2.dta
M1	M1_37	37	4.08	0.00822863	7	MXAN_1451	putative lipoprotein MlpA {Myxococcus xanthus DK 1622}	1288	25116	32	55.5	236	5419	1	1	771.32	1540.63	2	1540.63	0	169	181	0	64.98		13	3.2e-07	K	4.99846	YTSNGCTSSYVMR	A	Oxidation (M)	0.0000000000030.0	20111220_MembraneVes_M1.1404.1404.2.dta
M1	M1_37	37	4.08	0.00822863	7	MXAN_1451	putative lipoprotein MlpA {Myxococcus xanthus DK 1622}	1288	25116	32	55.5	236	10089	1	1	733.73	2198.18	3	2198.18	0	72	92	0	50.7		16	1.7e-05	K	3.16875	YVNPETGAAQLALRPATLASR	A			20111220_MembraneVes_M1.6608.6608.3.dta
M1	M1_38	38	1.1	0.0022185	12	MXAN_5743	hypothetical protein {Myxococcus xanthus DK 1622}	1285	64745	30	35.7	608	7902	1	1	921.97	1841.92	2	1841.92	0	161	178	0	116.45		19	9.5e-12	K	6.12895	AASQVANGENTAAQLEIR	T			20111220_MembraneVes_M1.4251.4251.2.dta
M1	M1_38	38	1.1	0.0022185	12	MXAN_5743	hypothetical protein {Myxococcus xanthus DK 1622}	1285	64745	30	35.7	608	9817	1	1	708.38	2122.12	3	2122.12	0	482	503	0	44.79		17	9.8e-05	R	2.63471	ASRPAPSPVPAAAPQDTPPAPK	E			20111220_MembraneVes_M1.2859.2859.3.dta
M1	M1_38	38	1.1	0.0022185	12	MXAN_5743	hypothetical protein {Myxococcus xanthus DK 1622}	1285	64745	30	35.7	608	5178	1	1	749.91	1497.8	2	1497.8	0	268	282	0	74.08		18	1.3e-07	R	4.11556	DGEVSLTLAPVAAQK	G			20111220_MembraneVes_M1.6457.6457.2.dta
M1	M1_38	38	1.1	0.0022185	12	MXAN_5743	hypothetical protein {Myxococcus xanthus DK 1622}	1285	64745	30	35.7	608	11214	1	1	814.42	2440.23	3	2440.23	0	504	527	1	50.47		18	3e-05	K	2.80389	EAPAAEKEPLPMPPPPAQTAPASK	Q	Oxidation (M)	0.000000000003000000000000.0	20111220_MembraneVes_M1.3483.3483.3.dta
M1	M1_38	38	1.1	0.0022185	12	MXAN_5743	hypothetical protein {Myxococcus xanthus DK 1622}	1285	64745	30	35.7	608	7192	1	1	870.02	1738.03	2	1738.04	0	306	322	0	97.08		13	2e-10	R	7.46769	ELGTLAGVSQVLALLVR	G			20111220_MembraneVes_M1.14241.14241.2.dta
M1	M1_38	38	1.1	0.0022185	12	MXAN_5743	hypothetical protein {Myxococcus xanthus DK 1622}	1285	64745	30	35.7	608	9973	1	1	1084.07	2166.13	2	2166.13	0	355	376	0	135.77		17	7.3e-14	R	7.98647	GEGLVDGSQALLAQLVSADAPR	Q			20111220_MembraneVes_M1.11625.11625.2.dta
M1	M1_38	38	1.1	0.0022185	12	MXAN_5743	hypothetical protein {Myxococcus xanthus DK 1622}	1285	64745	30	35.7	608	3863	1	1	656.86	1311.71	2	1311.71	0	323	336	0	65.49		17	7.3e-07	R	3.85235	GGAGTAPLEVTALR	L			20111220_MembraneVes_M1.5250.5250.2.dta
M1	M1_38	38	1.1	0.0022185	12	MXAN_5743	hypothetical protein {Myxococcus xanthus DK 1622}	1285	64745	30	35.7	608	12841	1	1	1000.52	2998.54	3	2998.54	0	236	264	0	47.25		17	5e-05	R	2.77941	GISPVDVADLTAADHYVTVVAPGYALTQR	R			20111220_MembraneVes_M1.10899.10899.3.dta	emPAI	1.1
M1	M1_38	38	1.1	0.0022185	12	MXAN_5743	hypothetical protein {Myxococcus xanthus DK 1622}	1285	64745	30	35.7	608	2647	1	1	611.32	1220.62	2	1220.61	0	283	293	0	53.58		18	1.5e-05	K	2.97667	GLQTFTEQAAR	K			20111220_MembraneVes_M1.3252.3252.2.dta
M1	M1_38	38	1.1	0.0022185	12	MXAN_5743	hypothetical protein {Myxococcus xanthus DK 1622}	1285	64745	30	35.7	608	8428	1	1	632.99	1895.95	3	1895.95	0	337	354	0	28.84		18	0.0044	R	1.60222	LDVSDGHNQAFALGTVPR	G			20111220_MembraneVes_M1.5825.5825.3.dta
M1	M1_38	38	1.1	0.0022185	12	MXAN_5743	hypothetical protein {Myxococcus xanthus DK 1622}	1285	64745	30	35.7	608	6947	1	1	571.63	1711.87	3	1711.88	0	377	393	0	33.24		18	0.0016	R	1.84667	QGGKPVTHFAGGVSNTR	R			20111220_MembraneVes_M1.933.933.3.dta
M1	M1_38	38	1.1	0.0022185	12	MXAN_5743	hypothetical protein {Myxococcus xanthus DK 1622}	1285	64745	30	35.7	608	1336	1	1	528.3	1054.58	2	1054.58	0	179	188	0	37.32		17	0.00049	R	2.19529	TALALNPEAR	F			20111220_MembraneVes_M1.3237.3237.2.dta
M1	M1_39	39	3.6	0.00726055	13	MXAN_3538	malate dehydrogenase (mdh) [1.1.1.37] {Myxococcus xanthus DK 1622}	1280	33194	34	69.4	314	7558	1	1	897.43	1792.84	2	1792.84	0	49	64	0	65.75		17	8.4e-07	K	3.86765	ALDINQLAAVDGYDCR	V			20111220_MembraneVes_M1.7886.7886.2.dta
M1	M1_39	39	3.6	0.00726055	13	MXAN_3538	malate dehydrogenase (mdh) [1.1.1.37] {Myxococcus xanthus DK 1622}	1280	33194	34	69.4	314	6032	1	1	815.92	1629.83	2	1629.84	-0.01	73	88	0	50.5		18	3.5e-05	K	2.80556	DVAGSDVIIITAGMPR	K	Oxidation (M)	0.0000000000000300.0	20111220_MembraneVes_M1.7009.7009.2.dta
M1	M1_39	39	3.6	0.00726055	13	MXAN_3538	malate dehydrogenase (mdh) [1.1.1.37] {Myxococcus xanthus DK 1622}	1280	33194	34	69.4	314	9133	1	0	670.01	2007	3	2007.01	-0.01	172	190	0	78.12		19	7.2e-08	R	4.11158	DVEALVLGGHGDDMVPLVR	H	Oxidation (M)	0.0000000000000300000.0	20111220_MembraneVes_M1.8373.8373.3.dta
M1	M1_39	39	3.6	0.00726055	13	MXAN_3538	malate dehydrogenase (mdh) [1.1.1.37] {Myxococcus xanthus DK 1622}	1280	33194	34	69.4	314	1578	1	1	543.81	1085.6	2	1085.6	0	95	103	0	45.62		18	0.00011	R	2.53444	EDLLEINLK	I			20111220_MembraneVes_M1.7301.7301.2.dta
M1	M1_39	39	3.6	0.00726055	13	MXAN_3538	malate dehydrogenase (mdh) [1.1.1.37] {Myxococcus xanthus DK 1622}	1280	33194	34	69.4	314	1987	1	1	568.3	1134.59	2	1134.59	0	217	227	0	62.73		17	1.6e-06	R	3.69	EGGAELVGLYK	T			20111220_MembraneVes_M1.4973.4973.2.dta
M1	M1_39	39	3.6	0.00726055	13	MXAN_3538	malate dehydrogenase (mdh) [1.1.1.37] {Myxococcus xanthus DK 1622}	1280	33194	34	69.4	314	5074	1	1	492.9	1475.69	3	1475.69	0	144	157	0	50.07		16	2.4e-05	K	3.12938	HMVAGMAGVLDTSR	F	2 Oxidation (M)	0.03000300000000.0	20111220_MembraneVes_M1.1487.1487.3.dta
M1	M1_39	39	3.6	0.00726055	13	MXAN_3538	malate dehydrogenase (mdh) [1.1.1.37] {Myxococcus xanthus DK 1622}	1280	33194	34	69.4	314	7713	1	1	608.98	1823.93	3	1823.93	0	285	300	1	26.15		19	0.011	K	1.37632	IHTVELNDGEKAELEK	S			20111220_MembraneVes_M1.2619.2619.3.dta
M1	M1_39	39	3.6	0.00726055	13	MXAN_3538	malate dehydrogenase (mdh) [1.1.1.37] {Myxococcus xanthus DK 1622}	1280	33194	34	69.4	314	11986	1	1	872.79	2615.33	3	2615.33	0	114	137	0	76.63		17	6.3e-08	K	4.50765	QHAPNAFVINVANPLDAMVFALHK	I	Gln->pyro-Glu (N-term Q); Oxidation (M)	2.000000000000000003000000.0	20111220_MembraneVes_M1.10683.10683.3.dta
M1	M1_39	39	3.6	0.00726055	13	MXAN_3538	malate dehydrogenase (mdh) [1.1.1.37] {Myxococcus xanthus DK 1622}	1280	33194	34	69.4	314	7997	1	1	930.01	1858.01	2	1858.01	0	29	46	0	69.93		16	2.1e-07	K	4.37063	SLGDVVLYDIPAAEGLVK	G			20111220_MembraneVes_M1.11096.11096.2.dta
M1	M1_39	39	3.6	0.00726055	13	MXAN_3538	malate dehydrogenase (mdh) [1.1.1.37] {Myxococcus xanthus DK 1622}	1280	33194	34	69.4	314	10972	1	1	793.04	2376.11	3	2376.11	0	228	250	0	83.47		16	1e-08	K	5.21687	TGSAYFGPAASAIAMAESFLQDR	K	Oxidation (M)	0.00000000000000300000000.0	20111220_MembraneVes_M1.12810.12810.3.dta
M1	M1_39	39	3.6	0.00726055	13	MXAN_3538	malate dehydrogenase (mdh) [1.1.1.37] {Myxococcus xanthus DK 1622}	1280	33194	34	69.4	314	13125	1	1	1078.91	3233.71	3	3233.71	0	253	284	0	102.57		15	1.1e-10	R	6.838	VLPAAALLEGQYGINGYFFGVPVQIGAGGVEK	I			20111220_MembraneVes_M1.13662.13662.3.dta
M1	M1_40	40	1.19	0.00240002	17	MXAN_5695	ATPase, AAA family {Myxococcus xanthus DK 1622}	1273	65436	34	39.1	585	824	1	1	484.26	966.51	2	966.51	0	10	18	0	62.35		16	1.5e-06	K	3.89688	ADPLADLPR	W			20111220_MembraneVes_M1.5295.5295.2.dta
M1	M1_40	40	1.19	0.00240002	17	MXAN_5695	ATPase, AAA family {Myxococcus xanthus DK 1622}	1273	65436	34	39.1	585	4439	1	1	691.34	1380.67	2	1380.67	0	496	508	0	79.93		17	3.2e-08	R	4.70176	AFSGADIEAVMVR	S	Oxidation (M)	0.0000000000300.0	20111220_MembraneVes_M1.5628.5628.2.dta
M1	M1_40	40	1.19	0.00240002	17	MXAN_5695	ATPase, AAA family {Myxococcus xanthus DK 1622}	1273	65436	34	39.1	585	9863	1	1	1067.53	2133.05	2	2133.06	-0.01	381	399	0	109.58		17	3e-11	K	6.44588	ALWPVAVMIDEADTFLGNR	D	Oxidation (M)	0.0000000300000000000.0	20111220_MembraneVes_M1.11813.11813.2.dta
M1	M1_40	40	1.19	0.00240002	17	MXAN_5695	ATPase, AAA family {Myxococcus xanthus DK 1622}	1273	65436	34	39.1	585	6267	1	1	830.34	1658.66	2	1658.66	0	97	111	0	83.43		13	4.5e-09	R	6.41769	AMAGYDAMYGTDYAK	V	2 Oxidation (M)	0.030000030000000.0	20111220_MembraneVes_M1.2779.2779.2.dta
M1	M1_40	40	1.19	0.00240002	17	MXAN_5695	ATPase, AAA family {Myxococcus xanthus DK 1622}	1273	65436	34	39.1	585	449	1	1	446.76	891.51	2	891.51	0	163	170	0	22.66		15	0.0087	R	1.51067	FVVATLDK	W			20111220_MembraneVes_M1.4021.4021.2.dta
M1	M1_40	40	1.19	0.00240002	17	MXAN_5695	ATPase, AAA family {Myxococcus xanthus DK 1622}	1273	65436	34	39.1	585	10111	1	1	735.73	2204.17	3	2204.17	0	475	495	1	35.8		16	0.00063	K	2.2375	KTGVSVEGIESFSTLIPEGVR	A			20111220_MembraneVes_M1.9398.9398.3.dta
M1	M1_40	40	1.19	0.00240002	17	MXAN_5695	ATPase, AAA family {Myxococcus xanthus DK 1622}	1273	65436	34	39.1	585	8339	1	1	940.98	1879.94	2	1879.94	0	322	339	0	61.55		18	2.4e-06	R	3.41944	LEVMPMGYLLSGPVGTGK	T	2 Oxidation (M)	0.000303000000000000.0	20111220_MembraneVes_M1.7354.7354.2.dta
M1	M1_40	40	1.19	0.00240002	17	MXAN_5695	ATPase, AAA family {Myxococcus xanthus DK 1622}	1273	65436	34	39.1	585	4562	1	1	699.4	1396.79	2	1396.79	0	230	243	0	53.52		15	8e-06	R	3.568	LQSVSDVPLAGLAK	M			20111220_MembraneVes_M1.6688.6688.2.dta
M1	M1_40	40	1.19	0.00240002	17	MXAN_5695	ATPase, AAA family {Myxococcus xanthus DK 1622}	1273	65436	34	39.1	585	8831	1	1	984.01	1966.01	2	1966	0	201	217	0	78.16		17	4e-08	R	4.59765	NPYVAPIELPLPTEEER	L			20111220_MembraneVes_M1.9263.9263.2.dta
M1	M1_40	40	1.19	0.00240002	17	MXAN_5695	ATPase, AAA family {Myxococcus xanthus DK 1622}	1273	65436	34	39.1	585	11996	1	1	876.46	2626.36	3	2626.36	0	201	222	1	21.59		17	0.019	R	1.27	NPYVAPIELPLPTEEERLEYVR	Y			20111220_MembraneVes_M1.9572.9572.3.dta
M1	M1_40	40	1.19	0.00240002	17	MXAN_5695	ATPase, AAA family {Myxococcus xanthus DK 1622}	1273	65436	34	39.1	585	3104	1	1	628.32	1254.62	2	1254.62	0	61	71	0	54.17		18	1.4e-05	K	3.00944	TFLSEELFGGR	D			20111220_MembraneVes_M1.8589.8589.2.dta
M1	M1_40	40	1.19	0.00240002	17	MXAN_5695	ATPase, AAA family {Myxococcus xanthus DK 1622}	1273	65436	34	39.1	585	9477	1	1	1039.04	2076.07	2	2076.07	0	476	495	0	64.9		18	1.2e-06	K	3.60556	TGVSVEGIESFSTLIPEGVR	A			20111220_MembraneVes_M1.10909.10909.2.dta
M1	M1_40	40	1.19	0.00240002	17	MXAN_5695	ATPase, AAA family {Myxococcus xanthus DK 1622}	1273	65436	34	39.1	585	3601	1	1	648.87	1295.72	2	1295.72	0	31	42	0	92.49		17	1.5e-09	K	5.44059	TVSAFLLYGAVR	D			20111220_MembraneVes_M1.8439.8439.2.dta
M1	M1_40	40	1.19	0.00240002	17	MXAN_5695	ATPase, AAA family {Myxococcus xanthus DK 1622}	1273	65436	34	39.1	585	6943	1	1	856.91	1711.8	2	1711.8	0	411	425	0	83.28		17	1.2e-08	R	4.89882	VFGSIASFMGNTFYR	G	Oxidation (M)	0.000000003000000.0	20111220_MembraneVes_M1.8292.8292.2.dta
M1	M1_41	41	2.12	0.00427566	11	MXAN_1571	cysteine synthase A (cysK) [4.2.99.8] {Myxococcus xanthus DK 1622}	1244	33379	30	56.9	306	13087	1	1	1066.17	3195.5	3	3195.5	0	127	153	0	63.88		16	1e-06	R	3.9925	ANELLSQVPNSWMPQQFENEANIEVHR	R	Oxidation (M)	0.000000000000300000000000000.0	20111220_MembraneVes_M1.9046.9046.3.dta	emPAI	2.12
M1	M1_41	41	2.12	0.00427566	11	MXAN_1571	cysteine synthase A (cysK) [4.2.99.8] {Myxococcus xanthus DK 1622}	1244	33379	30	56.9	306	9825	1	1	1064	2125.98	2	2125.98	0	233	251	0	99.67		15	2e-10	K	6.64467	DALDGAIQVTEEDAFEFTR	R			20111220_MembraneVes_M1.11726.11726.2.dta
M1	M1_41	41	2.12	0.00427566	11	MXAN_1571	cysteine synthase A (cysK) [4.2.99.8] {Myxococcus xanthus DK 1622}	1244	33379	30	56.9	306	10431	1	1	1130.1	2258.18	2	2258.18	0	62	84	0	105.62		18	9.6e-11	K	5.86778	DSVIIEPTSGNTGIGLAMVAAVK	G	Oxidation (M)	0.00000000000000000300000.0	20111220_MembraneVes_M1.8737.8737.2.dta
M1	M1_41	41	2.12	0.00427566	11	MXAN_1571	cysteine synthase A (cysK) [4.2.99.8] {Myxococcus xanthus DK 1622}	1244	33379	30	56.9	306	4512	1	1	696.34	1390.67	2	1390.68	0	45	56	0	67.07		18	7.5e-07	R	3.72611	IALSMIEDAEQR	G	Oxidation (M)	0.000030000000.0	20111220_MembraneVes_M1.4991.4991.2.dta
M1	M1_41	41	2.12	0.00427566	11	MXAN_1571	cysteine synthase A (cysK) [4.2.99.8] {Myxococcus xanthus DK 1622}	1244	33379	30	56.9	306	5580	1	1	778.89	1555.77	2	1555.77	0	103	116	0	87.32		17	5.5e-09	R	5.13647	LMAAYGATFELTPR	A	Oxidation (M)	0.03000000000000.0	20111220_MembraneVes_M1.6746.6746.2.dta
M1	M1_41	41	2.12	0.00427566	11	MXAN_1571	cysteine synthase A (cysK) [4.2.99.8] {Myxococcus xanthus DK 1622}	1244	33379	30	56.9	306	5310	1	1	761.39	1520.76	2	1520.76	0	88	100	0	43.93		19	0.00018	K	2.31211	LVLVMPESMSVER	R	2 Oxidation (M)	0.0000300030000.0	20111220_MembraneVes_M1.4631.4631.2.dta
M1	M1_41	41	2.12	0.00427566	11	MXAN_1571	cysteine synthase A (cysK) [4.2.99.8] {Myxococcus xanthus DK 1622}	1244	33379	30	56.9	306	10611	1	1	771.09	2310.25	3	2310.25	0	205	228	0	29.41		15	0.0021	K	1.96067	SPVISGGQPGPHPIQGIGAGFIPK	N			20111220_MembraneVes_M1.7091.7091.3.dta
M1	M1_41	41	2.12	0.00427566	11	MXAN_1571	cysteine synthase A (cysK) [4.2.99.8] {Myxococcus xanthus DK 1622}	1244	33379	30	56.9	306	3504	1	1	642.81	1283.61	2	1283.61	0	285	295	0	71.91		18	2.1e-07	R	3.995	VLAFNYDTGER	Y			20111220_MembraneVes_M1.4851.4851.2.dta
M1	M1_41	41	2.12	0.00427566	11	MXAN_1571	cysteine synthase A (cysK) [4.2.99.8] {Myxococcus xanthus DK 1622}	1244	33379	30	56.9	306	6574	1	1	559.64	1675.9	3	1675.9	0	3	17	0	48.33		17	4.6e-05	K	2.84294	VNNILETIGNTPHVR	I			20111220_MembraneVes_M1.6048.6048.3.dta
M1	M1_41	41	2.12	0.00427566	11	MXAN_1571	cysteine synthase A (cysK) [4.2.99.8] {Myxococcus xanthus DK 1622}	1244	33379	30	56.9	306	3439	1	1	639.34	1276.67	2	1276.67	0	296	306	0	39.91		17	0.00028	R	2.34765	YLSIEPLFPAQ	-			20111220_MembraneVes_M1.10751.10751.2.dta
M1	M1_42	42	2.25	0.00453785	12	MXAN_3326	DNA-directed RNA polymerase, alpha subunit (rpoA) [2.7.7.6] {Myxococcus xanthus DK 1622}	1224	37714	32	43.2	340	11486	1	1	831.08	2490.21	3	2490.22	0	229	250	0	66.35		18	7.8e-07	K	3.68611	EQLTVFVNFDETEEPVVAEAPK	E			20111220_MembraneVes_M1.9979.9979.3.dta
M1	M1_42	42	2.25	0.00453785	12	MXAN_3326	DNA-directed RNA polymerase, alpha subunit (rpoA) [2.7.7.6] {Myxococcus xanthus DK 1622}	1224	37714	32	43.2	340	1747	1	1	561.8	1121.58	2	1121.58	0	41	51	0	57.2		16	4.7e-06	R	3.575	GFGTTLGNSLR	R			20111220_MembraneVes_M1.4530.4530.2.dta
M1	M1_42	42	2.25	0.00453785	12	MXAN_3326	DNA-directed RNA polymerase, alpha subunit (rpoA) [2.7.7.6] {Myxococcus xanthus DK 1622}	1224	37714	32	43.2	340	12703	1	1	966.82	2897.45	3	2897.45	0	68	93	0	81.55		18	2.5e-08	K	4.53056	IEGVDHEFTTIPEVSEDVTDVVLNLK	E			20111220_MembraneVes_M1.12147.12147.3.dta
M1	M1_42	42	2.25	0.00453785	12	MXAN_3326	DNA-directed RNA polymerase, alpha subunit (rpoA) [2.7.7.6] {Myxococcus xanthus DK 1622}	1224	37714	32	43.2	340	475	1	1	453.25	904.48	2	904.48	0	255	261	0	39.43		19	0.00056	K	2.07526	LNENLFR	S			20111220_MembraneVes_M1.3883.3883.2.dta
M1	M1_42	42	2.25	0.00453785	12	MXAN_3326	DNA-directed RNA polymerase, alpha subunit (rpoA) [2.7.7.6] {Myxococcus xanthus DK 1622}	1224	37714	32	43.2	340	10605	1	1	1154.08	2306.14	2	2306.14	0	204	225	0	65.79		17	8.3e-07	K	3.87	LSLEVWTDGSVSPQDAVAYAAK	I			20111220_MembraneVes_M1.9840.9840.2.dta
M1	M1_42	42	2.25	0.00453785	12	MXAN_3326	DNA-directed RNA polymerase, alpha subunit (rpoA) [2.7.7.6] {Myxococcus xanthus DK 1622}	1224	37714	32	43.2	340	5588	1	1	779.34	1556.67	2	1556.67	0	19	32	0	66.94		13	2e-07	R	5.14923	MEVDQDSATPTYGK	F	Oxidation (M)	0.30000000000000.0	20111220_MembraneVes_M1.1523.1523.2.dta
M1	M1_42	42	2.25	0.00453785	12	MXAN_3326	DNA-directed RNA polymerase, alpha subunit (rpoA) [2.7.7.6] {Myxococcus xanthus DK 1622}	1224	37714	32	43.2	340	6954	1	1	571.93	1712.77	3	1712.77	0	18	32	1	47.06		13	2.3e-05	R	3.62	RMEVDQDSATPTYGK	F	Oxidation (M)	0.030000000000000.0	20111220_MembraneVes_M1.1100.1100.3.dta
M1	M1_42	42	2.25	0.00453785	12	MXAN_3326	DNA-directed RNA polymerase, alpha subunit (rpoA) [2.7.7.6] {Myxococcus xanthus DK 1622}	1224	37714	32	43.2	340	8712	1	1	970.55	1939.08	2	1939.08	0	166	184	0	70.37		13	9.6e-08	K	5.41308	VAGSPIGTIPIDSLFSPIR	K			20111220_MembraneVes_M1.11617.11617.2.dta
M1	M1_42	42	2.25	0.00453785	12	MXAN_3326	DNA-directed RNA polymerase, alpha subunit (rpoA) [2.7.7.6] {Myxococcus xanthus DK 1622}	1224	37714	32	43.2	340	9424	1	1	690.06	2067.17	3	2067.17	0	166	185	1	31.38		13	0.00073	K	2.41385	VAGSPIGTIPIDSLFSPIRK	V			20111220_MembraneVes_M1.10059.10059.3.dta
M1	M1_42	42	2.25	0.00453785	12	MXAN_3326	DNA-directed RNA polymerase, alpha subunit (rpoA) [2.7.7.6] {Myxococcus xanthus DK 1622}	1224	37714	32	43.2	340	1070	1	1	504.75	1007.49	2	1007.49	0	195	203	0	31.89		17	0.002	R	1.87588	VGQVTDFDK	L			20111220_MembraneVes_M1.2322.2322.2.dta
M1	M1_42	42	2.25	0.00453785	12	MXAN_3326	DNA-directed RNA polymerase, alpha subunit (rpoA) [2.7.7.6] {Myxococcus xanthus DK 1622}	1224	37714	32	43.2	340	13161	1	1	1099.55	3295.63	3	3295.62	0	195	225	1	61.58		16	1.7e-06	R	3.84875	VGQVTDFDKLSLEVWTDGSVSPQDAVAYAAK	I			20111220_MembraneVes_M1.10870.10870.3.dta	emPAI	2.25
M1	M1_42	42	2.25	0.00453785	12	MXAN_3326	DNA-directed RNA polymerase, alpha subunit (rpoA) [2.7.7.6] {Myxococcus xanthus DK 1622}	1224	37714	32	43.2	340	5187	1	1	750.95	1499.89	2	1499.89	0	53	67	0	107.94		13	1.6e-11	R	8.30308	VLLSSLQGAAITTVK	I			20111220_MembraneVes_M1.7351.7351.2.dta
M1	M1_43	43	2.36	0.0047597	13	MXAN_3001	LysM domain protein {Myxococcus xanthus DK 1622}	1217	44742	40	49.4	411	11027	1	1	800.37	2398.1	3	2398.1	0	74	95	0	32.95		13	0.00063	R	2.53462	ESAPGEVHSVESGDTLWDLSQR	Y			20111220_MembraneVes_M1.6729.6729.3.dta
M1	M1_43	43	2.36	0.0047597	13	MXAN_3001	LysM domain protein {Myxococcus xanthus DK 1622}	1217	44742	40	49.4	411	966	1	1	499.77	997.52	2	997.52	0	277	286	0	25.46		18	0.0091	R	1.41444	GDLVGPVGER	L			20111220_MembraneVes_M1.2705.2705.2.dta
M1	M1_43	43	2.36	0.0047597	13	MXAN_3001	LysM domain protein {Myxococcus xanthus DK 1622}	1217	44742	40	49.4	411	6288	1	1	831.92	1661.84	2	1661.84	0	326	341	0	66.62		19	1.1e-06	K	3.50632	GSADGVELGNTFNILR	K			20111220_MembraneVes_M1.8674.8674.2.dta
M1	M1_43	43	2.36	0.0047597	13	MXAN_3001	LysM domain protein {Myxococcus xanthus DK 1622}	1217	44742	40	49.4	411	10038	1	1	1092.53	2183.05	2	2183.06	0	193	212	0	99.51		16	2.5e-10	R	6.21938	IEGSPSNAVMLSFPDSVYVR	F	Oxidation (M)	0.00000000030000000000.0	20111220_MembraneVes_M1.8653.8653.2.dta
M1	M1_43	43	2.36	0.0047597	13	MXAN_3001	LysM domain protein {Myxococcus xanthus DK 1622}	1217	44742	40	49.4	411	9768	1	1	1051.57	2101.12	2	2101.12	0	166	185	0	77.13		18	6.2e-08	K	4.285	IGVDLANSVPVTTQGFVTQR	E			20111220_MembraneVes_M1.8598.8598.2.dta
M1	M1_43	43	2.36	0.0047597	13	MXAN_3001	LysM domain protein {Myxococcus xanthus DK 1622}	1217	44742	40	49.4	411	12677	1	1	960.86	2879.56	3	2879.56	0	299	325	0	74.22		13	4e-08	K	5.70923	QVDGTVITALVPYLTVLGENHSIVVDK	G			20111220_MembraneVes_M1.12976.12976.3.dta
M1	M1_43	43	2.36	0.0047597	13	MXAN_3001	LysM domain protein {Myxococcus xanthus DK 1622}	1217	44742	40	49.4	411	2574	1	1	605.79	1209.57	2	1209.57	0	368	378	0	42.23		17	0.00015	R	2.48412	SIGACMVTEVK	E	Oxidation (M)	0.00000300000.0	20111220_MembraneVes_M1.2259.2259.2.dta
M1	M1_43	43	2.36	0.0047597	13	MXAN_3001	LysM domain protein {Myxococcus xanthus DK 1622}	1217	44742	40	49.4	411	1719	1	1	557.79	1113.57	2	1113.57	0	389	398	0	36.61		18	0.00074	R	2.03389	SLEELVPGDR	A			20111220_MembraneVes_M1.4907.4907.2.dta
M1	M1_43	43	2.36	0.0047597	13	MXAN_3001	LysM domain protein {Myxococcus xanthus DK 1622}	1217	44742	40	49.4	411	9535	1	1	1046.5	2090.99	2	2090.99	0	258	276	0	97.05		19	8.4e-10	R	5.10789	VGDGIVTAQIMDTWDGIER	G	Oxidation (M)	0.0000000000300000000.0	20111220_MembraneVes_M1.9069.9069.2.dta
M1	M1_43	43	2.36	0.0047597	13	MXAN_3001	LysM domain protein {Myxococcus xanthus DK 1622}	1217	44742	40	49.4	411	11672	1	1	847.42	2539.24	3	2539.24	0	106	126	0	66.42		18	8.4e-07	K	3.69	VWSYNPEIANPHWIYPGNQVR	F			20111220_MembraneVes_M1.8381.8381.3.dta
M1	M1_43	43	2.36	0.0047597	13	MXAN_3001	LysM domain protein {Myxococcus xanthus DK 1622}	1217	44742	40	49.4	411	3732	1	1	654.85	1307.69	2	1307.69	0	225	235	0	32.65		17	0.0017	R	1.92059	YVVYHTTQAVK	H			20111220_MembraneVes_M1.1488.1488.2.dta
M1	M1_45	45	0.68	0.00137144	11	MXAN_5931	hypothetical protein {Myxococcus xanthus DK 1622}	1174	74442	23	30.3	671	12940	1	1	1018.87	3053.58	3	3053.58	0	460	489	0	88.77		16	3.2e-09	R	5.54812	ALDVGAINDPTLNQSLTVAQFGGVAQGELR	L			20111220_MembraneVes_M1.10687.10687.3.dta
M1	M1_45	45	0.68	0.00137144	11	MXAN_5931	hypothetical protein {Myxococcus xanthus DK 1622}	1174	74442	23	30.3	671	4681	1	1	709.39	1416.77	2	1416.77	0	426	437	0	51.22		19	3e-05	R	2.69579	DATLFVPDLWLK	Y			20111220_MembraneVes_M1.11916.11916.2.dta
M1	M1_45	45	0.68	0.00137144	11	MXAN_5931	hypothetical protein {Myxococcus xanthus DK 1622}	1174	74442	23	30.3	671	11713	1	1	851.1	2550.27	3	2550.27	0	354	377	0	42.22		18	0.00021	R	2.34556	GTVGEPIDLTQSDDAHSWVIAIAR	R			20111220_MembraneVes_M1.9452.9452.3.dta
M1	M1_45	45	0.68	0.00137144	11	MXAN_5931	hypothetical protein {Myxococcus xanthus DK 1622}	1174	74442	23	30.3	671	5367	1	1	765.93	1529.84	2	1529.85	0	220	233	0	63.08		14	6.9e-07	R	4.50571	LAPTFNISEQVALK	M			20111220_MembraneVes_M1.7604.7604.2.dta
M1	M1_45	45	0.68	0.00137144	11	MXAN_5931	hypothetical protein {Myxococcus xanthus DK 1622}	1174	74442	23	30.3	671	9322	1	1	680.01	2037	3	2037.01	0	388	404	0	48.48		18	5.5e-05	K	2.69333	LDNNQGVLQYGLHFTYR	T			20111220_MembraneVes_M1.7590.7590.3.dta
M1	M1_45	45	0.68	0.00137144	11	MXAN_5931	hypothetical protein {Myxococcus xanthus DK 1622}	1174	74442	23	30.3	671	5172	1	1	749.37	1496.72	2	1496.72	0	495	508	0	62.95		17	1.3e-06	K	3.70294	LSLNMELGFASGDK	A	Oxidation (M)	0.00003000000000.0	20111220_MembraneVes_M1.6921.6921.2.dta
M1	M1_45	45	0.68	0.00137144	11	MXAN_5931	hypothetical protein {Myxococcus xanthus DK 1622}	1174	74442	23	30.3	671	11055	1	1	1204.6	2407.19	2	2407.19	0	258	279	0	127.56		17	5.5e-13	R	7.50353	NIFGIFSESQDPLADALQDSIK	L			20111220_MembraneVes_M1.12873.12873.2.dta
M1	M1_45	45	0.68	0.00137144	11	MXAN_5931	hypothetical protein {Myxococcus xanthus DK 1622}	1174	74442	23	30.3	671	5123	1	1	743.83	1485.65	2	1485.65	0	205	217	0	65.13		13	3.1e-07	R	5.01	SAQENTQSFATMR	V	Oxidation (M)	0.0000000000030.0	20111220_MembraneVes_M1.1444.1444.2.dta
M1	M1_45	45	0.68	0.00137144	11	MXAN_5931	hypothetical protein {Myxococcus xanthus DK 1622}	1174	74442	23	30.3	671	8591	1	1	960.46	1918.91	2	1918.91	0	596	612	0	113.76		17	1.2e-11	R	6.69176	VIYSQAMYAQSTPSTTR	K	Oxidation (M)	0.00000030000000000.0	20111220_MembraneVes_M1.3111.3111.2.dta
M1	M1_45	45	0.68	0.00137144	11	MXAN_5931	hypothetical protein {Myxococcus xanthus DK 1622}	1174	74442	23	30.3	671	13144	1	1	1089.18	3264.51	3	3264.51	0	326	353	0	67.43		13	2.1e-07	R	5.18692	VQFVTNPFEGWYVTPMLDFNSEGVTDTR	G	Oxidation (M)	0.0000000000000003000000000000.0	20111220_MembraneVes_M1.12598.12598.3.dta
M1	M1_45	45	0.68	0.00137144	11	MXAN_5931	hypothetical protein {Myxococcus xanthus DK 1622}	1174	74442	23	30.3	671	4752	1	1	717.85	1433.68	2	1433.68	0	584	595	0	58.39		17	4.1e-06	K	3.43471	YTITEGFDIYGR	V			20111220_MembraneVes_M1.7803.7803.2.dta
M1	M1_46	46	1.37	0.00276304	15	MXAN_2659	hypothetical protein {Myxococcus xanthus DK 1622}	1164	55710	32	47.7	511	12670	1	1	719.11	2872.39	4	2872.39	0	485	510	0	23.43		16	0.0091	R	1.46437	DDVTGVAQPSFERPHALGFNTMLQAR	F	Oxidation (M)	0.00000000000000000000030000.0	20111220_MembraneVes_M1.6623.6623.4.dta
M1	M1_46	46	1.37	0.00276304	15	MXAN_2659	hypothetical protein {Myxococcus xanthus DK 1622}	1164	55710	32	47.7	511	4872	1	1	723.88	1445.75	2	1445.75	0	133	146	0	48.02		19	7.7e-05	K	2.52737	EGISLVGFPVSADR	F			20111220_MembraneVes_M1.8505.8505.2.dta
M1	M1_46	46	1.37	0.00276304	15	MXAN_2659	hypothetical protein {Myxococcus xanthus DK 1622}	1164	55710	32	47.7	511	8987	1	1	997.44	1992.87	2	1992.87	0	54	70	0	80.21		13	9.5e-09	R	6.17	FGAGNQNTQFYDNFNTR	F			20111220_MembraneVes_M1.5812.5812.2.dta
M1	M1_46	46	1.37	0.00276304	15	MXAN_2659	hypothetical protein {Myxococcus xanthus DK 1622}	1164	55710	32	47.7	511	5823	1	1	795.41	1588.81	2	1588.81	0	71	84	0	87.43		18	6e-09	R	4.85722	FSGFESLSNVVLYK	R			20111220_MembraneVes_M1.9513.9513.2.dta
M1	M1_46	46	1.37	0.00276304	15	MXAN_2659	hypothetical protein {Myxococcus xanthus DK 1622}	1164	55710	32	47.7	511	13552	1	1	1268.35	3802.03	3	3802.04	-0.01	233	271	0	42.38		13	5.8e-05	K	3.26	GLVPGLATLGVEAPVNAAGVSGQIVYHVGVPVGTSVDFR	L			20111220_MembraneVes_M1.12144.12144.3.dta
M1	M1_46	46	1.37	0.00276304	15	MXAN_2659	hypothetical protein {Myxococcus xanthus DK 1622}	1164	55710	32	47.7	511	3328	1	1	634.32	1266.64	2	1266.64	0	155	166	0	78.11		16	3.6e-08	R	4.88187	ISWGGSGVFTTR	A			20111220_MembraneVes_M1.6419.6419.2.dta
M1	M1_46	46	1.37	0.00276304	15	MXAN_2659	hypothetical protein {Myxococcus xanthus DK 1622}	1164	55710	32	47.7	511	9174	1	1	672.37	2014.08	3	2014.08	0	386	403	0	55.16		18	1e-05	K	3.06444	LHFTPGFIIGVQQPASFR	S			20111220_MembraneVes_M1.8874.8874.3.dta
M1	M1_46	46	1.37	0.00276304	15	MXAN_2659	hypothetical protein {Myxococcus xanthus DK 1622}	1164	55710	32	47.7	511	3915	1	1	659.82	1317.63	2	1317.64	0	122	132	0	36.35		17	0.00073	R	2.13824	LNYQPPGWSEK	E			20111220_MembraneVes_M1.4600.4600.2.dta
M1	M1_46	46	1.37	0.00276304	15	MXAN_2659	hypothetical protein {Myxococcus xanthus DK 1622}	1164	55710	32	47.7	511	11764	1	0	860.74	2579.21	3	2579.21	0	29	53	0	53.95		18	1.4e-05	R	2.99722	LSFVFADDNVLAGSGETTPNSPDAR	F			20111220_MembraneVes_M1.9401.9401.3.dta
M1	M1_46	46	1.37	0.00276304	15	MXAN_2659	hypothetical protein {Myxococcus xanthus DK 1622}	1164	55710	32	47.7	511	8654	1	1	967.01	1932.01	2	1932.01	0	404	422	0	88.81		18	4.7e-09	R	4.93389	SPTPVLGGNNPPENLIGTR	T			20111220_MembraneVes_M1.6479.6479.2.dta
M1	M1_46	46	1.37	0.00276304	15	MXAN_2659	hypothetical protein {Myxococcus xanthus DK 1622}	1164	55710	32	47.7	511	2547	1	1	602.82	1203.63	2	1203.63	0	192	201	0	52.28		19	2.7e-05	K	2.75158	TALMQNELIR	E	Oxidation (M)	0.0003000000.0	20111220_MembraneVes_M1.3390.3390.2.dta
M1	M1_46	46	1.37	0.00276304	15	MXAN_2659	hypothetical protein {Myxococcus xanthus DK 1622}	1164	55710	32	47.7	511	1335	1	1	528.26	1054.51	2	1054.51	0	223	232	0	43.34		16	9.7e-05	R	2.70875	VEAGGGYFQK	G			20111220_MembraneVes_M1.2334.2334.2.dta
M1	M1_46	46	1.37	0.00276304	15	MXAN_2659	hypothetical protein {Myxococcus xanthus DK 1622}	1164	55710	32	47.7	511	506	1	1	460.78	919.55	2	919.55	0	338	345	0	44.9		13	4e-05	R	3.45385	VSLLGLYR	S			20111220_MembraneVes_M1.6781.6781.2.dta
M1	M1_46	46	1.37	0.00276304	15	MXAN_2659	hypothetical protein {Myxococcus xanthus DK 1622}	1164	55710	32	47.7	511	7484	1	1	891.45	1780.88	2	1780.88	0	207	222	0	77.86		18	6e-08	K	4.32556	YGLMAGAGWDILETLR	V	Oxidation (M)	0.0003000000000000.0	20111220_MembraneVes_M1.11303.11303.2.dta
M1	M1_47	47	7.49	0.015106	7	MXAN_4464	conserved hypothetical protein {Myxococcus xanthus DK 1622}	1146	12747	46	75	116	4141	1	1	452.89	1355.65	3	1355.65	0	38	48	0	30.58		16	0.0021	K	1.91125	AILQHVMDEER	E	Oxidation (M)	0.00000030000.0	20111220_MembraneVes_M1.1773.1773.3.dta
M1	M1_47	47	7.49	0.015106	7	MXAN_4464	conserved hypothetical protein {Myxococcus xanthus DK 1622}	1146	12747	46	75	116	4321	1	1	684.84	1367.66	2	1367.66	0	94	107	0	53.42		17	1.2e-05	K	3.14235	EGAAPSPADVTPEK	R			20111220_MembraneVes_M1.2262.2262.2.dta
M1	M1_47	47	7.49	0.015106	7	MXAN_4464	conserved hypothetical protein {Myxococcus xanthus DK 1622}	1146	12747	46	75	116	5326	1	1	762.89	1523.76	2	1523.76	0	94	108	1	61.21		17	2.1e-06	K	3.60059	EGAAPSPADVTPEKR	L			20111220_MembraneVes_M1.1662.1662.2.dta
M1	M1_47	47	7.49	0.015106	7	MXAN_4464	conserved hypothetical protein {Myxococcus xanthus DK 1622}	1146	12747	46	75	116	4937	1	1	485.93	1454.77	3	1454.77	0	49	60	0	24.84		19	0.015	R	1.30737	EHAALFWELIAR	L			20111220_MembraneVes_M1.9466.9466.3.dta
M1	M1_47	47	7.49	0.015106	7	MXAN_4464	conserved hypothetical protein {Myxococcus xanthus DK 1622}	1146	12747	46	75	116	5666	1	1	784.92	1567.82	2	1567.82	0	78	93	0	98.58		17	4.4e-10	R	5.79882	LITSGASHEAVEAVGK	E			20111220_MembraneVes_M1.2536.2536.2.dta
M1	M1_47	47	7.49	0.015106	7	MXAN_4464	conserved hypothetical protein {Myxococcus xanthus DK 1622}	1146	12747	46	75	116	12584	1	1	948.13	2841.36	3	2841.37	0	12	37	0	67.69		17	5.4e-07	R	3.98176	LNIEAELDAINLYAAHIDATDNEDAK	A			20111220_MembraneVes_M1.11441.11441.3.dta
M1	M1_47	47	7.49	0.015106	7	MXAN_4464	conserved hypothetical protein {Myxococcus xanthus DK 1622}	1146	12747	46	75	116	62	1	1	373.23	744.45	2	744.45	0	109	115	0	21.56		19	0.029	R	1.13474	LTVGSLR	R			20111220_MembraneVes_M1.2793.2793.2.dta
M1	M1_48	48	2.37	0.00477986	14	MXAN_0212	aminotransferase, class I and II family protein {Myxococcus xanthus DK 1622}	1099	44584	40	62.8	406	5956	1	1	805.91	1609.81	2	1609.81	0	74	88	0	74.74		16	8.2e-08	R	4.67125	AALQYSTTEGFGPLR	E			20111220_MembraneVes_M1.6692.6692.2.dta
M1	M1_48	48	2.37	0.00477986	14	MXAN_0212	aminotransferase, class I and II family protein {Myxococcus xanthus DK 1622}	1099	44584	40	62.8	406	3637	1	1	650.29	1298.56	2	1298.56	0	152	163	0	42.52		13	6.4e-05	R	3.27077	FATVGSDDQGMR	T	Oxidation (M)	0.000000000030.0	20111220_MembraneVes_M1.1489.1489.2.dta
M1	M1_48	48	2.37	0.00477986	14	MXAN_0212	aminotransferase, class I and II family protein {Myxococcus xanthus DK 1622}	1099	44584	40	62.8	406	9213	1	1	675.01	2022	3	2022	0	295	311	0	35.89		19	0.0011	R	1.88895	FDYAAHLESLRPVYGER	A			20111220_MembraneVes_M1.6399.6399.3.dta
M1	M1_48	48	2.37	0.00477986	14	MXAN_0212	aminotransferase, class I and II family protein {Myxococcus xanthus DK 1622}	1099	44584	40	62.8	406	5763	1	1	790.4	1578.79	2	1578.79	0	210	222	0	57.52		18	6.5e-06	R	3.19556	FLILEDDPYGELR	F			20111220_MembraneVes_M1.9227.9227.2.dta
M1	M1_48	48	2.37	0.00477986	14	MXAN_0212	aminotransferase, class I and II family protein {Myxococcus xanthus DK 1622}	1099	44584	40	62.8	406	11342	1	1	826.41	2476.21	3	2476.21	0	225	248	0	44.91		16	8.1e-05	R	2.80687	GEHVPSLSAFDDEGVVVSLGTFSK	T			20111220_MembraneVes_M1.9948.9948.3.dta
M1	M1_48	48	2.37	0.00477986	14	MXAN_0212	aminotransferase, class I and II family protein {Myxococcus xanthus DK 1622}	1099	44584	40	62.8	406	438	1	1	442.26	882.51	2	882.51	0	256	263	0	48.33		15	2.4e-05	R	3.222	LGWVVGPR	D			20111220_MembraneVes_M1.5219.5219.2.dta
M1	M1_48	48	2.37	0.00477986	14	MXAN_0212	aminotransferase, class I and II family protein {Myxococcus xanthus DK 1622}	1099	44584	40	62.8	406	8002	1	1	621.31	1860.91	3	1860.92	0	380	395	0	36.74		18	0.00069	R	2.04111	LNYSNRPPDLIAEGMR	R	Oxidation (M)	0.0000000000000030.0	20111220_MembraneVes_M1.4295.4295.3.dta
M1	M1_48	48	2.37	0.00477986	14	MXAN_0212	aminotransferase, class I and II family protein {Myxococcus xanthus DK 1622}	1099	44584	40	62.8	406	4520	1	1	696.39	1390.76	2	1390.76	0	178	189	0	67.91		17	4.8e-07	K	3.99471	LVYVVANFQNPK	G			20111220_MembraneVes_M1.6120.6120.2.dta
M1	M1_48	48	2.37	0.00477986	14	MXAN_0212	aminotransferase, class I and II family protein {Myxococcus xanthus DK 1622}	1099	44584	40	62.8	406	10569	1	1	1150.1	2298.18	2	2298.18	0	101	122	0	87.37		17	5.3e-09	R	5.13941	QSNADQVLITNGSQQGIDLVAK	V			20111220_MembraneVes_M1.7200.7200.2.dta
M1	M1_48	48	2.37	0.00477986	14	MXAN_0212	aminotransferase, class I and II family protein {Myxococcus xanthus DK 1622}	1099	44584	40	62.8	406	4714	1	1	712.86	1423.7	2	1423.71	0	274	286	0	59.85		18	3.8e-06	K	3.325	QSTDLHTATLAQR	A	Gln->pyro-Glu (N-term Q)	2.0000000000000.0	20111220_MembraneVes_M1.3070.3070.2.dta
M1	M1_48	48	2.37	0.00477986	14	MXAN_0212	aminotransferase, class I and II family protein {Myxococcus xanthus DK 1622}	1099	44584	40	62.8	406	6911	1	1	854.43	1706.85	2	1706.85	0	2	17	0	26.42		19	0.0095	M	1.39053	SADAMSAPLPPPPVWR	L	Oxidation (M)	0.0000300000000000.0	20111220_MembraneVes_M1.6718.6718.2.dta
M1	M1_48	48	2.37	0.00477986	14	MXAN_0212	aminotransferase, class I and II family protein {Myxococcus xanthus DK 1622}	1099	44584	40	62.8	406	13590	1	1	983.02	3928.04	4	3928.04	0	36	73	0	51.5		13	7.1e-06	K	3.96154	VAERPDILSFAGGLPAPELFPLEAIAEAHAEALATEGR	A			20111220_MembraneVes_M1.13576.13576.4.dta
M1	M1_48	48	2.37	0.00477986	14	MXAN_0212	aminotransferase, class I and II family protein {Myxococcus xanthus DK 1622}	1099	44584	40	62.8	406	13075	1	1	1056.87	3167.59	3	3167.58	0	123	151	0	81.39		16	1.6e-08	K	5.08688	VMLDPGDLVIVENPSYLAALQTFGAYEAR	F	Oxidation (M)	0.03000000000000000000000000000.0	20111220_MembraneVes_M1.13332.13332.3.dta
M1	M1_49	49	1.83	0.00369078	8	MXAN_5297	putative lipoprotein {Myxococcus xanthus DK 1622}	1098	36593	23	34.4	343	1787	1	1	564.8	1127.59	2	1127.59	0	323	333	0	40.25		18	0.0003	R	2.23611	ATPQESVGALR	S			20111220_MembraneVes_M1.2269.2269.2.dta
M1	M1_49	49	1.83	0.00369078	8	MXAN_5297	putative lipoprotein {Myxococcus xanthus DK 1622}	1098	36593	23	34.4	343	9195	1	1	1010.53	2019.04	2	2019.04	0	164	182	0	104.89		17	8.9e-11	K	6.17	ATSPVLLSDYVLEDAEGLK	A			20111220_MembraneVes_M1.10862.10862.2.dta
M1	M1_49	49	1.83	0.00369078	8	MXAN_5297	putative lipoprotein {Myxococcus xanthus DK 1622}	1098	36593	23	34.4	343	10391	1	1	1124.58	2247.14	2	2247.14	0	190	211	0	88.75		18	5.1e-09	R	4.93056	DVNAGGVTVGLTYTSDDVVLPR	R			20111220_MembraneVes_M1.9181.9181.2.dta
M1	M1_49	49	1.83	0.00369078	8	MXAN_5297	putative lipoprotein {Myxococcus xanthus DK 1622}	1098	36593	23	34.4	343	396	1	1	437.24	872.47	2	872.48	0	157	163	0	31.05		23	0.0082	R	1.35	EAWQVLK	A			20111220_MembraneVes_M1.4261.4261.2.dta
M1	M1_49	49	1.83	0.00369078	8	MXAN_5297	putative lipoprotein {Myxococcus xanthus DK 1622}	1098	36593	23	34.4	343	5243	1	1	756.42	1510.82	2	1510.82	0	22	36	0	49.05		16	3e-05	R	3.06562	LVDEAGAPLSDALLK	L			20111220_MembraneVes_M1.7462.7462.2.dta
M1	M1_49	49	1.83	0.00369078	8	MXAN_5297	putative lipoprotein {Myxococcus xanthus DK 1622}	1098	36593	23	34.4	343	3650	1	1	651.34	1300.66	2	1300.66	0	10	21	0	91.74		19	2.7e-09	K	4.82842	VAEDQDIVLSGR	L			20111220_MembraneVes_M1.3479.3479.2.dta
M1	M1_49	49	1.83	0.00369078	8	MXAN_5297	putative lipoprotein {Myxococcus xanthus DK 1622}	1098	36593	23	34.4	343	5941	1	1	804.4	1606.78	2	1606.78	0	61	75	0	101.58		18	2.3e-10	R	5.64333	VDGTFEVDLLGADTR	N			20111220_MembraneVes_M1.8495.8495.2.dta
M1	M1_49	49	1.83	0.00369078	8	MXAN_5297	putative lipoprotein {Myxococcus xanthus DK 1622}	1098	36593	23	34.4	343	7445	1	1	887.97	1773.93	2	1773.93	0	234	250	0	94.64		17	9.8e-10	R	5.56706	VTNGDLGGIVLFQEGVR	E	Deamidation (NQ)	0.00100000000000000.0	20111220_MembraneVes_M1.9434.9434.2.dta
M1	M1_50	50	0.96	0.00193615	22	MXAN_3042	glycine dehydrogenase (gcvP) [1.4.4.2] {Myxococcus xanthus DK 1622}	1082	105595	53	37.1	971	5072	1	1	492.6	1474.79	3	1474.79	0	190	203	0	23.66		17	0.013	R	1.39176	AQPLGVEVVVGDHR	T			20111220_MembraneVes_M1.4531.4531.3.dta
M1	M1_50	50	0.96	0.00193615	22	MXAN_3042	glycine dehydrogenase (gcvP) [1.4.4.2] {Myxococcus xanthus DK 1622}	1082	105595	53	37.1	971	11311	1	1	822.41	2464.19	3	2464.19	0	647	668	0	51.14		18	2.7e-05	K	2.84111	DALAALMVTYPSTHGVFEEEIR	E	Oxidation (M)	0.0000003000000000000000.0	20111220_MembraneVes_M1.9317.9317.3.dta
M1	M1_50	50	0.96	0.00193615	22	MXAN_3042	glycine dehydrogenase (gcvP) [1.4.4.2] {Myxococcus xanthus DK 1622}	1082	105595	53	37.1	971	3991	1	1	665.35	1328.69	2	1328.69	0	921	931	0	31.21		19	0.0037	R	1.64263	EQAVFPTPWVR	D			20111220_MembraneVes_M1.7764.7764.2.dta
M1	M1_50	50	0.96	0.00193615	22	MXAN_3042	glycine dehydrogenase (gcvP) [1.4.4.2] {Myxococcus xanthus DK 1622}	1082	105595	53	37.1	971	9775	1	1	703.68	2108.03	3	2108.03	0	212	230	0	33.9		18	0.0013	K	1.88333	FVGALVQYPTTDGAVHDYR	A			20111220_MembraneVes_M1.6205.6205.3.dta
M1	M1_50	50	0.96	0.00193615	22	MXAN_3042	glycine dehydrogenase (gcvP) [1.4.4.2] {Myxococcus xanthus DK 1622}	1082	105595	53	37.1	971	5545	1	1	517.95	1550.83	3	1550.83	0	60	74	0	43.73		16	9.3e-05	R	2.73312	GEHELLAALESIAAK	N			20111220_MembraneVes_M1.9542.9542.3.dta
M1	M1_50	50	0.96	0.00193615	22	MXAN_3042	glycine dehydrogenase (gcvP) [1.4.4.2] {Myxococcus xanthus DK 1622}	1082	105595	53	37.1	971	2097	1	1	572.8	1143.59	2	1143.59	0	301	311	0	69.51		18	3.7e-07	R	3.86167	IIGVSEDAQGR	R			20111220_MembraneVes_M1.2153.2153.2.dta
M1	M1_50	50	0.96	0.00193615	22	MXAN_3042	glycine dehydrogenase (gcvP) [1.4.4.2] {Myxococcus xanthus DK 1622}	1082	105595	53	37.1	971	10355	1	1	560.04	2236.13	4	2236.13	0	211	230	1	18.42		17	0.042	K	1.08353	KFVGALVQYPTTDGAVHDYR	A			20111220_MembraneVes_M1.5199.5199.4.dta
M1	M1_50	50	0.96	0.00193615	22	MXAN_3042	glycine dehydrogenase (gcvP) [1.4.4.2] {Myxococcus xanthus DK 1622}	1082	105595	53	37.1	971	13082	1	1	1062.84	3185.49	3	3185.49	0	839	867	0	64.62		16	8.3e-07	R	4.03875	LMDYGFHAPTVSFPVAGTLMIEPTESESK	A	2 Oxidation (M)	0.03000000000000000003000000000.0	20111220_MembraneVes_M1.9915.9915.3.dta	emPAI	0.96
M1	M1_50	50	0.96	0.00193615	22	MXAN_3042	glycine dehydrogenase (gcvP) [1.4.4.2] {Myxococcus xanthus DK 1622}	1082	105595	53	37.1	971	3013	1	1	415.9	1244.67	3	1244.67	0	798	807	0	26.95		19	0.0097	R	1.41842	LNAHYPVLYR	G			20111220_MembraneVes_M1.3712.3712.3.dta
M1	M1_50	50	0.96	0.00193615	22	MXAN_3042	glycine dehydrogenase (gcvP) [1.4.4.2] {Myxococcus xanthus DK 1622}	1082	105595	53	37.1	971	8737	1	1	973.99	1945.97	2	1945.97	0	519	535	0	60.36		18	3.1e-06	K	3.35333	LNATAEMIPVTWPQFGR	L	Oxidation (M)	0.00000030000000000.0	20111220_MembraneVes_M1.9098.9098.2.dta
M1	M1_50	50	0.96	0.00193615	22	MXAN_3042	glycine dehydrogenase (gcvP) [1.4.4.2] {Myxococcus xanthus DK 1622}	1082	105595	53	37.1	971	12301	1	1	911.1	2730.28	3	2730.28	0	98	120	0	52.96		13	6.1e-06	R	4.07385	NVFQNPGWYTQYTPYQAEIAQGR	L			20111220_MembraneVes_M1.9392.9392.3.dta
M1	M1_50	50	0.96	0.00193615	22	MXAN_3042	glycine dehydrogenase (gcvP) [1.4.4.2] {Myxococcus xanthus DK 1622}	1082	105595	53	37.1	971	11551	1	1	1255.18	2508.36	2	2508.36	0	25	48	0	76.36		15	3.9e-08	K	5.09067	QLLSALGVDSLDAFIDQAVPPAIR	A			20111220_MembraneVes_M1.14019.14019.2.dta
M1	M1_50	50	0.96	0.00193615	22	MXAN_3042	glycine dehydrogenase (gcvP) [1.4.4.2] {Myxococcus xanthus DK 1622}	1082	105595	53	37.1	971	9457	1	1	692.01	2073.01	3	2073.01	0	80	97	0	28.86		18	0.0046	R	1.60333	SFIGMGYHDTHTPNVILR	N	Oxidation (M)	0.000030000000000000.0	20111220_MembraneVes_M1.4994.4994.3.dta
M1	M1_50	50	0.96	0.00193615	22	MXAN_3042	glycine dehydrogenase (gcvP) [1.4.4.2] {Myxococcus xanthus DK 1622}	1082	105595	53	37.1	971	10375	1	1	1121.09	2240.17	2	2240.16	0	449	471	0	92.64		18	2e-09	K	5.14667	SSAPVLADLVGDGVESAVSQALR	R			20111220_MembraneVes_M1.12685.12685.2.dta
M1	M1_50	50	0.96	0.00193615	22	MXAN_3042	glycine dehydrogenase (gcvP) [1.4.4.2] {Myxococcus xanthus DK 1622}	1082	105595	53	37.1	971	11477	1	1	829.05	2484.13	3	2484.14	0	473	493	0	47.53		16	3.7e-05	R	2.97063	SSAYLTHPVFNSYHSETEMLR	Y	Oxidation (M)	0.000000000000000000300.0	20111220_MembraneVes_M1.4762.4762.3.dta
M1	M1_50	50	0.96	0.00193615	22	MXAN_3042	glycine dehydrogenase (gcvP) [1.4.4.2] {Myxococcus xanthus DK 1622}	1082	105595	53	37.1	971	3407	1	1	425.23	1272.67	3	1272.67	0	827	838	1	37.88		18	0.00062	K	2.10444	TAGVEVEDVAKR	L			20111220_MembraneVes_M1.1818.1818.3.dta
M1	M1_50	50	0.96	0.00193615	22	MXAN_3042	glycine dehydrogenase (gcvP) [1.4.4.2] {Myxococcus xanthus DK 1622}	1082	105595	53	37.1	971	12606	1	1	950.16	2847.45	3	2847.45	0	421	448	0	21.8		18	0.022	K	1.21111	TLGVSLDETTRPADVEDILAAFATGTGK	S			20111220_MembraneVes_M1.12182.12182.3.dta
M1	M1_50	50	0.96	0.00193615	22	MXAN_3042	glycine dehydrogenase (gcvP) [1.4.4.2] {Myxococcus xanthus DK 1622}	1082	105595	53	37.1	971	821	1	1	484.23	966.45	2	966.46	0	7	14	0	20.45		16	0.019	K	1.27812	YQEPFAGR	H			20111220_MembraneVes_M1.2518.2518.2.dta
M1	M1_51	51	1.97	0.00397314	13	MXAN_3511	dihydroorotase, multifunctional complex type (pyrC) [3.5.2.3] {Myxococcus xanthus DK 1622}	1049	46808	38	57	437	5340	1	1	510.27	1527.79	3	1527.79	0	118	132	0	24.85		18	0.011	R	1.38056	AAGLCHVYPAGAITK	G			20111220_MembraneVes_M1.3412.3412.3.dta
M1	M1_51	51	1.97	0.00397314	13	MXAN_3511	dihydroorotase, multifunctional complex type (pyrC) [3.5.2.3] {Myxococcus xanthus DK 1622}	1049	46808	38	57	437	5995	1	1	810.92	1619.83	2	1619.83	0	84	100	0	103.38		20	2.4e-10	R	5.169	AAVAGGFTAVVAMPNTK	V	Oxidation (M)	0.00000000000030000.0	20111220_MembraneVes_M1.5138.5138.2.dta
M1	M1_51	51	1.97	0.00397314	13	MXAN_3511	dihydroorotase, multifunctional complex type (pyrC) [3.5.2.3] {Myxococcus xanthus DK 1622}	1049	46808	38	57	437	13540	1	1	935.21	3736.79	4	3736.8	-0.01	364	399	0	45.43		16	6.9e-05	K	2.83937	AFGLPGGHLAPGAPADVTVVDPDAEWTVDAHQFHSR	S			20111220_MembraneVes_M1.8858.8858.4.dta
M1	M1_51	51	1.97	0.00397314	13	MXAN_3511	dihydroorotase, multifunctional complex type (pyrC) [3.5.2.3] {Myxococcus xanthus DK 1622}	1049	46808	38	57	437	1415	1	0	530.3	1058.58	2	1058.59	0	221	229	0	31.57		15	0.0012	R	2.10467	DLVLLEETK	G			20111220_MembraneVes_M1.6318.6318.2.dta
M1	M1_51	51	1.97	0.00397314	13	MXAN_3511	dihydroorotase, multifunctional complex type (pyrC) [3.5.2.3] {Myxococcus xanthus DK 1622}	1049	46808	38	57	437	10785	1	1	782.06	2343.17	3	2343.17	0	296	318	0	25.6		19	0.012	R	1.34737	EALVDGTVDAIATDHAPHGVLDK	Q			20111220_MembraneVes_M1.6590.6590.3.dta
M1	M1_51	51	1.97	0.00397314	13	MXAN_3511	dihydroorotase, multifunctional complex type (pyrC) [3.5.2.3] {Myxococcus xanthus DK 1622}	1049	46808	38	57	437	12505	1	1	934.53	2800.58	3	2800.58	0	325	352	0	61.67		13	6.8e-07	K	4.74385	GINGIVGLETALGLTLELVHAGVLTANR	A			20111220_MembraneVes_M1.15476.15476.3.dta
M1	M1_51	51	1.97	0.00397314	13	MXAN_3511	dihydroorotase, multifunctional complex type (pyrC) [3.5.2.3] {Myxococcus xanthus DK 1622}	1049	46808	38	57	437	3520	1	1	644.34	1286.66	2	1286.67	0	208	220	0	88		18	5.3e-09	R	4.88889	GIPASAEVAMVAR	D	Oxidation (M)	0.0000000003000.0	20111220_MembraneVes_M1.4032.4032.2.dta
M1	M1_51	51	1.97	0.00397314	13	MXAN_3511	dihydroorotase, multifunctional complex type (pyrC) [3.5.2.3] {Myxococcus xanthus DK 1622}	1049	46808	38	57	437	4894	1	1	484.25	1449.71	3	1449.71	0	232	244	0	51.9		19	3e-05	R	2.73158	LHVAHVSCEGSVR	L			20111220_MembraneVes_M1.1135.1135.3.dta
M1	M1_51	51	1.97	0.00397314	13	MXAN_3511	dihydroorotase, multifunctional complex type (pyrC) [3.5.2.3] {Myxococcus xanthus DK 1622}	1049	46808	38	57	437	137	1	0	405.23	808.44	2	808.44	0	2	8	0	26.32		14	0.0035	M	1.88	SSTVLFR	R			20111220_MembraneVes_M1.3519.3519.2.dta
M1	M1_51	51	1.97	0.00397314	13	MXAN_3511	dihydroorotase, multifunctional complex type (pyrC) [3.5.2.3] {Myxococcus xanthus DK 1622}	1049	46808	38	57	437	13560	1	1	956.95	3823.77	4	3823.77	0	169	203	0	22.6		15	0.01	R	1.50667	TLQYATQFDVPVMVHEEDLTLSAGGAMHEGTTSTR	L	2 Oxidation (M)	0.00000000000030000000000000300000000.0	20111220_MembraneVes_M1.7833.7833.4.dta	emPAI	1.97
M1	M1_51	51	1.97	0.00397314	13	MXAN_3511	dihydroorotase, multifunctional complex type (pyrC) [3.5.2.3] {Myxococcus xanthus DK 1622}	1049	46808	38	57	437	7636	1	1	603.63	1807.87	3	1807.87	0	256	270	0	35.99		17	0.00078	R	2.11706	VTCEVAPHHFILDDR	A			20111220_MembraneVes_M1.3750.3750.3.dta
M1	M1_51	51	1.97	0.00397314	13	MXAN_3511	dihydroorotase, multifunctional complex type (pyrC) [3.5.2.3] {Myxococcus xanthus DK 1622}	1049	46808	38	57	437	10549	1	1	766.09	2295.26	3	2295.26	0	32	54	0	66.96		13	2.5e-07	K	5.15077	VVEVSVTLLPVPSSAEVVDATGK	W			20111220_MembraneVes_M1.10115.10115.3.dta
M1	M1_51	51	1.97	0.00397314	13	MXAN_3511	dihydroorotase, multifunctional complex type (pyrC) [3.5.2.3] {Myxococcus xanthus DK 1622}	1049	46808	38	57	437	6872	1	1	851.94	1701.87	2	1701.87	0	101	115	0	102.92		19	2e-10	K	5.41684	VVNDNAMVTELVLNR	A	Oxidation (M)	0.000000300000000.0	20111220_MembraneVes_M1.6247.6247.2.dta
M1	M1_52	52	1.34	0.00270254	15	MXAN_6516	adenosylhomocysteinase (ahcY) [3.3.1.1] {Myxococcus xanthus DK 1622}	1039	52571	31	37.4	476	1989	1	1	568.8	1135.59	2	1135.59	0	314	324	0	42.15		17	0.00016	K	2.47941	ADIFVTATGNK	G			20111220_MembraneVes_M1.3791.3791.2.dta
M1	M1_52	52	1.34	0.00270254	15	MXAN_6516	adenosylhomocysteinase (ahcY) [3.3.1.1] {Myxococcus xanthus DK 1622}	1039	52571	31	37.4	476	5510	1	1	772.86	1543.71	2	1543.71	0	158	171	0	79.59		14	1.7e-08	K	5.685	DASVLANPQSEEER	E			20111220_MembraneVes_M1.2794.2794.2.dta
M1	M1_52	52	1.34	0.00270254	15	MXAN_6516	adenosylhomocysteinase (ahcY) [3.3.1.1] {Myxococcus xanthus DK 1622}	1039	52571	31	37.4	476	10748	1	1	1167.08	2332.15	2	2332.15	0	158	178	1	51.31		20	3.7e-05	K	2.5655	DASVLANPQSEEERELYAAIK	A			20111220_MembraneVes_M1.7719.7719.2.dta
M1	M1_52	52	1.34	0.00270254	15	MXAN_6516	adenosylhomocysteinase (ahcY) [3.3.1.1] {Myxococcus xanthus DK 1622}	1039	52571	31	37.4	476	4989	1	1	732.36	1462.71	2	1462.72	0	29	41	0	58.5		18	5e-06	R	3.25	IAESEMPALMAIR	E	2 Oxidation (M)	0.0000030003000.0	20111220_MembraneVes_M1.4118.4118.2.dta
M1	M1_52	52	1.34	0.00270254	15	MXAN_6516	adenosylhomocysteinase (ahcY) [3.3.1.1] {Myxococcus xanthus DK 1622}	1039	52571	31	37.4	476	2115	1	1	574.82	1147.62	2	1147.62	0	260	271	0	75.27		17	8.8e-08	K	4.42765	IAVVAGYGDVGK	G			20111220_MembraneVes_M1.4085.4085.2.dta
M1	M1_52	52	1.34	0.00270254	15	MXAN_6516	adenosylhomocysteinase (ahcY) [3.3.1.1] {Myxococcus xanthus DK 1622}	1039	52571	31	37.4	476	13313	1	1	843.89	3371.54	4	3371.54	0	122	153	0	15.61		13	0.027	R	1.20077	IFDFGPAGSDHEGPNMILDDGGDATLLMHLGK	R	2 Oxidation (M)	0.00000000000000030000000000030000.0	20111220_MembraneVes_M1.9737.9737.4.dta
M1	M1_52	52	1.34	0.00270254	15	MXAN_6516	adenosylhomocysteinase (ahcY) [3.3.1.1] {Myxococcus xanthus DK 1622}	1039	52571	31	37.4	476	5265	1	1	756.9	1511.79	2	1511.79	0	195	208	0	90.31		16	2.2e-09	K	5.64438	ILGVTEETTTGVHR	L			20111220_MembraneVes_M1.3097.3097.2.dta
M1	M1_52	52	1.34	0.00270254	15	MXAN_6516	adenosylhomocysteinase (ahcY) [3.3.1.1] {Myxococcus xanthus DK 1622}	1039	52571	31	37.4	476	10395	1	1	750.06	2247.17	3	2247.17	0	445	464	1	51.38		18	2.8e-05	K	2.85444	KLNAQLTELSQEQADYIGVK	T			20111220_MembraneVes_M1.6637.6637.3.dta
M1	M1_52	52	1.34	0.00270254	15	MXAN_6516	adenosylhomocysteinase (ahcY) [3.3.1.1] {Myxococcus xanthus DK 1622}	1039	52571	31	37.4	476	2671	1	1	613.3	1224.58	2	1224.58	0	181	190	0	67.25		16	3.8e-07	K	4.20312	LAEDATWYTR	K			20111220_MembraneVes_M1.4207.4207.2.dta
M1	M1_52	52	1.34	0.00270254	15	MXAN_6516	adenosylhomocysteinase (ahcY) [3.3.1.1] {Myxococcus xanthus DK 1622}	1039	52571	31	37.4	476	9811	1	1	1060.55	2119.08	2	2119.08	0	446	464	0	130.8		18	3e-13	K	7.26667	LNAQLTELSQEQADYIGVK	T			20111220_MembraneVes_M1.7728.7728.2.dta
M1	M1_52	52	1.34	0.00270254	15	MXAN_6516	adenosylhomocysteinase (ahcY) [3.3.1.1] {Myxococcus xanthus DK 1622}	1039	52571	31	37.4	476	6569	1	1	838.9	1675.78	2	1675.78	0	10	24	0	28.78		16	0.0029	K	1.79875	QDYAIADLSLADWGR	K	Gln->pyro-Glu (N-term Q)	2.000000000000000.0	20111220_MembraneVes_M1.12050.12050.2.dta
M1	M1_52	52	1.34	0.00270254	15	MXAN_6516	adenosylhomocysteinase (ahcY) [3.3.1.1] {Myxococcus xanthus DK 1622}	1039	52571	31	37.4	476	10388	1	1	749.37	2245.09	3	2245.09	0	304	324	1	57.41		17	5.4e-06	R	3.37706	VVTMDYAADKADIFVTATGNK	G	Oxidation (M)	0.000300000000000000000.0	20111220_MembraneVes_M1.5926.5926.3.dta
M1	M1_53	53	0.71	0.00143194	5	MXAN_6574	putative lipoprotein {Myxococcus xanthus DK 1622}	1026	53717	26	16.8	513	8065	1	1	937.93	1873.85	2	1873.85	0	439	454	0	59.72		16	2.4e-06	R	3.7325	GAYDDTWQFITTDVSR	Y			20111220_MembraneVes_M1.9275.9275.2.dta
M1	M1_53	53	0.71	0.00143194	5	MXAN_6574	putative lipoprotein {Myxococcus xanthus DK 1622}	1026	53717	26	16.8	513	8734	1	1	973.42	1944.83	2	1944.83	0	112	129	0	98.91		13	1.3e-10	R	7.60846	NENGPAPAGQEWTCASEK	C			20111220_MembraneVes_M1.2921.2921.2.dta
M1	M1_53	53	0.71	0.00143194	5	MXAN_6574	putative lipoprotein {Myxococcus xanthus DK 1622}	1026	53717	26	16.8	513	9245	1	1	677.66	2029.95	3	2029.95	0	438	454	1	31.51		17	0.0021	K	1.85353	RGAYDDTWQFITTDVSR	Y			20111220_MembraneVes_M1.7857.7857.3.dta
M1	M1_53	53	0.71	0.00143194	5	MXAN_6574	putative lipoprotein {Myxococcus xanthus DK 1622}	1026	53717	26	16.8	513	13476	1	1	1227.3	3678.87	3	3678.88	-0.01	472	505	0	94.87		16	7.7e-10	R	5.92938	TPVLTLVDQCTSVTQLTHLGSDLLVGIEDVNGER	L			20111220_MembraneVes_M1.13566.13566.3.dta
M1	M1_53	53	0.71	0.00143194	5	MXAN_6574	putative lipoprotein {Myxococcus xanthus DK 1622}	1026	53717	26	16.8	513	7332	1	1	882.44	1762.87	2	1762.87	0	455	471	0	89		19	5.8e-09	R	4.68421	YSLSADATPGEVVIGER	T			20111220_MembraneVes_M1.6490.6490.2.dta
M1	M1_54	54	1.97	0.00397314	11	MXAN_2666	pyruvate dehydrogenase complex, E1 component, pyruvate dehydrogenase, alpha subunit (pdhA) [1.2.4.1	996	43861	30	35.5	389	6104	1	1	822.4	1642.78	2	1642.78	0	334	347	0	63.92		16	9.1e-07	R	3.995	DTIVEEGEEDVRPR	E			20111220_MembraneVes_M1.3991.3991.2.dta
M1	M1_54	54	1.97	0.00397314	11	MXAN_2666	pyruvate dehydrogenase complex, E1 component, pyruvate dehydrogenase, alpha subunit (pdhA) [1.2.4.1	996	43861	30	35.5	389	7539	1	1	895.91	1789.81	2	1789.82	0	319	333	0	46.11		15	4.3e-05	K	3.074	FADESPEPSLDELWR	D			20111220_MembraneVes_M1.9002.9002.2.dta
M1	M1_54	54	1.97	0.00397314	11	MXAN_2666	pyruvate dehydrogenase complex, E1 component, pyruvate dehydrogenase, alpha subunit (pdhA) [1.2.4.1	996	43861	30	35.5	389	7981	1	1	928.43	1854.84	2	1854.84	0	220	236	0	89.66		13	1.4e-09	R	6.89692	GEPVDGMDVLAMYEAVK	D	2 Oxidation (M)	0.00000030000300000.0	20111220_MembraneVes_M1.6981.6981.2.dta
M1	M1_54	54	1.97	0.00397314	11	MXAN_2666	pyruvate dehydrogenase complex, E1 component, pyruvate dehydrogenase, alpha subunit (pdhA) [1.2.4.1	996	43861	30	35.5	389	2797	1	1	616.84	1231.66	2	1231.66	0	247	257	0	51.2		18	2.8e-05	K	2.84444	GPVLLEANTYR	F			20111220_MembraneVes_M1.4648.4648.2.dta
M1	M1_54	54	1.97	0.00397314	11	MXAN_2666	pyruvate dehydrogenase complex, E1 component, pyruvate dehydrogenase, alpha subunit (pdhA) [1.2.4.1	996	43861	30	35.5	389	5044	1	1	736.81	1471.61	2	1471.61	0	93	106	0	46.19		13	2.4e-05	R	3.55308	GSDAGMVMAELMGR	D	3 Oxidation (M)	0.00000303000300.0	20111220_MembraneVes_M1.3068.3068.2.dta
M1	M1_54	54	1.97	0.00397314	11	MXAN_2666	pyruvate dehydrogenase complex, E1 component, pyruvate dehydrogenase, alpha subunit (pdhA) [1.2.4.1	996	43861	30	35.5	389	1037	1	1	502.3	1002.58	2	1002.57	0	203	211	0	26.18		14	0.0031	R	1.87	IAAVPEIYK	R			20111220_MembraneVes_M1.4478.4478.2.dta
M1	M1_54	54	1.97	0.00397314	11	MXAN_2666	pyruvate dehydrogenase complex, E1 component, pyruvate dehydrogenase, alpha subunit (pdhA) [1.2.4.1	996	43861	30	35.5	389	2183	1	1	387.23	1158.68	3	1158.68	0	203	212	1	15.32		13	0.037	R	1.17846	IAAVPEIYKR	A			20111220_MembraneVes_M1.3256.3256.3.dta
M1	M1_54	54	1.97	0.00397314	11	MXAN_2666	pyruvate dehydrogenase complex, E1 component, pyruvate dehydrogenase, alpha subunit (pdhA) [1.2.4.1	996	43861	30	35.5	389	4505	1	1	695.86	1389.71	2	1389.71	0	183	193	0	39.94		19	0.00044	K	2.10211	LPVIYICENNR	Y			20111220_MembraneVes_M1.6094.6094.2.dta
M1	M1_54	54	1.97	0.00397314	11	MXAN_2666	pyruvate dehydrogenase complex, E1 component, pyruvate dehydrogenase, alpha subunit (pdhA) [1.2.4.1	996	43861	30	35.5	389	12248	1	1	1352.16	2702.3	2	2702.3	0	294	318	0	87.42		17	4.8e-09	K	5.14235	QGLAQDDVFESIEAEVNAQVDQAVK	F			20111220_MembraneVes_M1.12565.12565.2.dta
M1	M1_54	54	1.97	0.00397314	11	MXAN_2666	pyruvate dehydrogenase complex, E1 component, pyruvate dehydrogenase, alpha subunit (pdhA) [1.2.4.1	996	43861	30	35.5	389	5279	1	1	759.88	1517.75	2	1517.75	0	355	367	0	37.64		19	0.00071	K	1.98105	VNWPTYPSGQELK	V			20111220_MembraneVes_M1.5993.5993.2.dta
M1	M1_54	54	1.97	0.00397314	11	MXAN_2666	pyruvate dehydrogenase complex, E1 component, pyruvate dehydrogenase, alpha subunit (pdhA) [1.2.4.1	996	43861	30	35.5	389	1088	1	1	508.26	1014.51	2	1014.51	0	368	375	0	41.65		17	0.00021	K	2.45	VTWDLEPR	E			20111220_MembraneVes_M1.5306.5306.2.dta
M1	M1_55	55	3.75	0.00756308	8	MXAN_4762	6,7-dimethyl-8-ribityllumazine synthase (ribE) [6.3.3.-] {Myxococcus xanthus DK 1622}	949	17880	35	55.7	167	3346	1	1	634.83	1267.64	2	1267.64	0	23	33	0	55.77		17	7.9e-06	R	3.28059	FNGFITEELAK	G			20111220_MembraneVes_M1.6839.6839.2.dta
M1	M1_55	55	3.75	0.00756308	8	MXAN_4762	6,7-dimethyl-8-ribityllumazine synthase (ribE) [6.3.3.-] {Myxococcus xanthus DK 1622}	949	17880	35	55.7	167	8048	1	1	935.46	1868.9	2	1868.9	0	142	158	0	84.42		17	9.8e-09	K	4.96588	GAEATLACIEMVNLYAK	M	Oxidation (M)	0.00000000003000000.0	20111220_MembraneVes_M1.8410.8410.2.dta
M1	M1_55	55	3.75	0.00756308	8	MXAN_4762	6,7-dimethyl-8-ribityllumazine synthase (ribE) [6.3.3.-] {Myxococcus xanthus DK 1622}	949	17880	35	55.7	167	271	1	1	415.74	829.47	2	829.47	0	34	41	0	47.3		22	0.00017	K	2.15	GAVDTLVR	H			20111220_MembraneVes_M1.2744.2744.2.dta
M1	M1_55	55	3.75	0.00756308	8	MXAN_4762	6,7-dimethyl-8-ribityllumazine synthase (ribE) [6.3.3.-] {Myxococcus xanthus DK 1622}	949	17880	35	55.7	167	5945	1	1	536.91	1607.7	3	1607.7	0	85	99	0	25.91		15	0.0044	R	1.72733	GGTPHFDYVAGECAK	G			20111220_MembraneVes_M1.3011.3011.3.dta
M1	M1_55	55	3.75	0.00756308	8	MXAN_4762	6,7-dimethyl-8-ribityllumazine synthase (ribE) [6.3.3.-] {Myxococcus xanthus DK 1622}	949	17880	35	55.7	167	3998	1	1	665.82	1329.63	2	1329.63	0	42	53	0	68.12		17	4.9e-07	R	4.00706	HGVADADIDVYR	C			20111220_MembraneVes_M1.3172.3172.2.dta
M1	M1_55	55	3.75	0.00756308	8	MXAN_4762	6,7-dimethyl-8-ribityllumazine synthase (ribE) [6.3.3.-] {Myxococcus xanthus DK 1622}	949	17880	35	55.7	167	4495	1	1	694.92	1387.82	2	1387.82	0	72	84	0	86.38		13	2.3e-09	R	6.64462	QYVGVITLGAVIR	G			20111220_MembraneVes_M1.8965.8965.2.dta
M1	M1_55	55	3.75	0.00756308	8	MXAN_4762	6,7-dimethyl-8-ribityllumazine synthase (ribE) [6.3.3.-] {Myxococcus xanthus DK 1622}	949	17880	35	55.7	167	2489	1	1	599.79	1197.57	2	1197.57	0	4	13	0	44.02		16	8.9e-05	R	2.75125	YFDGDFLPPK	G			20111220_MembraneVes_M1.6776.6776.2.dta
M1	M1_56	56	1.45	0.00292439	15	MXAN_0659	putative lipoprotein {Myxococcus xanthus DK 1622}	936	64437	38	42.7	600	2254	1	1	585.84	1169.68	2	1169.68	0	405	415	0	95.28		17	9.3e-10	R	5.60471	ANTVVLDVLAR	A			20111220_MembraneVes_M1.7024.7024.2.dta
M1	M1_56	56	1.45	0.00292439	15	MXAN_0659	putative lipoprotein {Myxococcus xanthus DK 1622}	936	64437	38	42.7	600	12274	1	1	905.49	2713.45	3	2713.46	0	485	511	0	47.77		13	1.8e-05	K	3.67462	ASGAVLALGSDFPVERPNVLAGLYAAR	T			20111220_MembraneVes_M1.10625.10625.3.dta
M1	M1_56	56	1.45	0.00292439	15	MXAN_0659	putative lipoprotein {Myxococcus xanthus DK 1622}	936	64437	38	42.7	600	6211	1	1	551.59	1651.73	3	1651.73	0	358	372	0	60.68		15	1.6e-06	R	4.04533	GAALHQDYSDEPGHR	G			20111220_MembraneVes_M1.846.846.3.dta
M1	M1_56	56	1.45	0.00292439	15	MXAN_0659	putative lipoprotein {Myxococcus xanthus DK 1622}	936	64437	38	42.7	600	5138	1	1	745.4	1488.78	2	1488.78	0	373	385	0	43.84		18	0.00016	R	2.43556	GLLLLSPEEYEAR	V			20111220_MembraneVes_M1.8431.8431.2.dta
M1	M1_56	56	1.45	0.00292439	15	MXAN_0659	putative lipoprotein {Myxococcus xanthus DK 1622}	936	64437	38	42.7	600	4086	1	1	674.82	1347.63	2	1347.62	0	518	529	0	37.12		18	0.00065	R	2.06222	GLPEGGWYGEQR	L			20111220_MembraneVes_M1.4643.4643.2.dta
M1	M1_56	56	1.45	0.00292439	15	MXAN_0659	putative lipoprotein {Myxococcus xanthus DK 1622}	936	64437	38	42.7	600	9452	1	1	691.37	2071.08	3	2071.08	0	143	161	1	43.34		18	0.00017	R	2.40778	GLVTVDLQGVDTKEEALER	L			20111220_MembraneVes_M1.6735.6735.3.dta
M1	M1_56	56	1.45	0.00292439	15	MXAN_0659	putative lipoprotein {Myxococcus xanthus DK 1622}	936	64437	38	42.7	600	3414	1	1	637.77	1273.53	2	1273.54	0	179	188	0	33.16		13	0.00048	R	2.55077	GWDQNDWPEK	A			20111220_MembraneVes_M1.4345.4345.2.dta
M1	M1_56	56	1.45	0.00292439	15	MXAN_0659	putative lipoprotein {Myxococcus xanthus DK 1622}	936	64437	38	42.7	600	7536	1	1	895.46	1788.91	2	1788.92	0	162	178	0	74.47		19	1.6e-07	R	3.91947	LASAPSSAFQGEWLLGR	G			20111220_MembraneVes_M1.8961.8961.2.dta
M1	M1_56	56	1.45	0.00292439	15	MXAN_0659	putative lipoprotein {Myxococcus xanthus DK 1622}	936	64437	38	42.7	600	10630	1	1	773.72	2318.13	3	2318.13	0	530	552	0	62.11		18	2.2e-06	R	3.45056	LSGQEALEGFTVGAAHASFAEAR	R			20111220_MembraneVes_M1.8173.8173.3.dta
M1	M1_56	56	1.45	0.00292439	15	MXAN_0659	putative lipoprotein {Myxococcus xanthus DK 1622}	936	64437	38	42.7	600	10958	1	1	792.37	2374.1	3	2374.1	0	447	468	0	52.08		15	1.2e-05	R	3.472	SGFIASVQPTHATSDMPWAEAR	V	Oxidation (M)	0.0000000000000003000000.0	20111220_MembraneVes_M1.6029.6029.3.dta
M1	M1_56	56	1.45	0.00292439	15	MXAN_0659	putative lipoprotein {Myxococcus xanthus DK 1622}	936	64437	38	42.7	600	5759	1	1	526.98	1577.91	3	1577.91	0	81	95	0	17.4		13	0.018	R	1.33846	TLDPAKPQVQALAVK	D			20111220_MembraneVes_M1.4041.4041.3.dta
M1	M1_56	56	1.45	0.00292439	15	MXAN_0659	putative lipoprotein {Myxococcus xanthus DK 1622}	936	64437	38	42.7	600	7185	1	1	580.29	1737.85	3	1737.85	0	430	443	0	18.85		18	0.048	R	1.04722	VEHAQIMRPEDIER	L	Oxidation (M)	0.00000030000000.0	20111220_MembraneVes_M1.1586.1586.3.dta
M1	M1_56	56	1.45	0.00292439	15	MXAN_0659	putative lipoprotein {Myxococcus xanthus DK 1622}	936	64437	38	42.7	600	5505	1	1	772.44	1542.86	2	1542.86	0	99	114	1	81.99		15	1.2e-08	K	5.466	VLATGTKDEVLAAAGK	D			20111220_MembraneVes_M1.3313.3313.2.dta
M1	M1_56	56	1.45	0.00292439	15	MXAN_0659	putative lipoprotein {Myxococcus xanthus DK 1622}	936	64437	38	42.7	600	11096	1	1	804.77	2411.29	3	2411.29	0	118	142	0	27.81		17	0.0046	R	1.63588	VVDLGSATVVPGLTDAHGHLAGLGR	G			20111220_MembraneVes_M1.7697.7697.3.dta
M1	M1_56	56	1.45	0.00292439	15	MXAN_0659	putative lipoprotein {Myxococcus xanthus DK 1622}	936	64437	38	42.7	600	8655	1	1	645.3	1932.89	3	1932.89	0	316	332	1	20.99		17	0.02	R	1.23471	VYAMADGQTGDRETYLK	D	Oxidation (M)	0.00030000000000000.0	20111220_MembraneVes_M1.2285.2285.3.dta
M1	M1_57	57	1.79	0.00361011	14	MXAN_3298	translation elongation factor Tu (tuf) {Myxococcus xanthus DK 1622}	934	43446	33	52.8	396	6021	1	1	814.92	1627.83	2	1627.83	0	178	193	0	107.81		19	7.5e-11	K	5.67421	ALEGDTSDIGEPAILK	L			20111220_MembraneVes_M1.6346.6346.2.dta
M1	M1_57	57	1.79	0.00361011	14	MXAN_3298	translation elongation factor Tu (tuf) {Myxococcus xanthus DK 1622}	934	43446	33	52.8	396	9823	1	1	709.03	2124.06	3	2124.06	0	208	226	0	39		18	0.00045	R	2.16667	ATDKPFLMPVEDVFSISGR	G	Oxidation (M)	0.0000000300000000000.0	20111220_MembraneVes_M1.9301.9301.3.dta
M1	M1_57	57	1.79	0.00361011	14	MXAN_3298	translation elongation factor Tu (tuf) {Myxococcus xanthus DK 1622}	934	43446	33	52.8	396	1115	1	1	510.76	1019.5	2	1019.5	0	148	155	0	37.46		17	0.00056	R	2.20353	ELVEMEVR	D	Oxidation (M)	0.00003000.0	20111220_MembraneVes_M1.2215.2215.2.dta
M1	M1_57	57	1.79	0.00361011	14	MXAN_3298	translation elongation factor Tu (tuf) {Myxococcus xanthus DK 1622}	934	43446	33	52.8	396	7549	1	1	598.3	1791.87	3	1791.88	0	60	75	0	40.35		18	0.00033	R	2.24167	GITISTSHVEYQTSNR	H			20111220_MembraneVes_M1.3134.3134.3.dta
M1	M1_57	57	1.79	0.00361011	14	MXAN_3298	translation elongation factor Tu (tuf) {Myxococcus xanthus DK 1622}	934	43446	33	52.8	396	2801	1	1	411.88	1232.61	3	1232.61	0	328	336	0	21.74		19	0.032	K	1.14421	GYRPQFYFR	T			20111220_MembraneVes_M1.4349.4349.3.dta
M1	M1_57	57	1.79	0.00361011	14	MXAN_3298	translation elongation factor Tu (tuf) {Myxococcus xanthus DK 1622}	934	43446	33	52.8	396	8785	1	0	654.02	1959.03	3	1959.04	0	160	177	1	19.24		17	0.034	K	1.13176	KYEFPGDDIPIIPGSALK	A			20111220_MembraneVes_M1.8655.8655.3.dta
M1	M1_57	57	1.79	0.00361011	14	MXAN_3298	translation elongation factor Tu (tuf) {Myxococcus xanthus DK 1622}	934	43446	33	52.8	396	6264	1	1	829.93	1657.84	2	1657.85	0	267	282	0	106.96		20	1.1e-10	K	5.348	LLDQGMAGDNIGALVR	G	Oxidation (M)	0.0000030000000000.0	20111220_MembraneVes_M1.6631.6631.2.dta
M1	M1_57	57	1.79	0.00361011	14	MXAN_3298	translation elongation factor Tu (tuf) {Myxococcus xanthus DK 1622}	934	43446	33	52.8	396	13033	1	1	1043.85	3128.53	3	3128.53	0	346	373	0	69.23		18	4.1e-07	K	3.84611	LPENVEMVMPGDNIAIEVELITPVAMEK	E	3 Oxidation (M)	0.0000003030000000000000000300.0	20111220_MembraneVes_M1.11028.11028.3.dta
M1	M1_57	57	1.79	0.00361011	14	MXAN_3298	translation elongation factor Tu (tuf) {Myxococcus xanthus DK 1622}	934	43446	33	52.8	396	12363	1	1	921.77	2762.3	3	2762.3	0	91	117	0	68.99		18	4e-07	K	3.83278	NMITGAAQMDGAILVVSAADGPMPQTR	E	3 Oxidation (M)	0.030000003000000000000030000.0	20111220_MembraneVes_M1.7472.7472.3.dta
M1	M1_57	57	1.79	0.00361011	14	MXAN_3298	translation elongation factor Tu (tuf) {Myxococcus xanthus DK 1622}	934	43446	33	52.8	396	4958	1	1	729.92	1457.83	2	1457.83	0	125	137	0	45.26		13	3e-05	R	3.48154	QVGVPYIVVFLNK	V	Gln->pyro-Glu (N-term Q)	2.0000000000000.0	20111220_MembraneVes_M1.13440.13440.2.dta
M1	M1_57	57	1.79	0.00361011	14	MXAN_3298	translation elongation factor Tu (tuf) {Myxococcus xanthus DK 1622}	934	43446	33	52.8	396	9419	1	1	689.68	2066.03	3	2066.03	0	39	57	1	32.22		18	0.0021	K	1.79	TGGATFLAYDLIDKAPEER	E			20111220_MembraneVes_M1.8193.8193.3.dta
M1	M1_57	57	1.79	0.00361011	14	MXAN_3298	translation elongation factor Tu (tuf) {Myxococcus xanthus DK 1622}	934	43446	33	52.8	396	2146	1	1	577.8	1153.58	2	1153.58	0	256	265	0	56.93		18	7.1e-06	K	3.16278	TVVTGVEMFR	K	Oxidation (M)	0.0000000300.0	20111220_MembraneVes_M1.4048.4048.2.dta
M1	M1_57	57	1.79	0.00361011	14	MXAN_3298	translation elongation factor Tu (tuf) {Myxococcus xanthus DK 1622}	934	43446	33	52.8	396	2637	1	1	609.79	1217.56	2	1217.56	0	138	147	0	38.17		15	0.0003	K	2.54467	VDMLDDPELR	E	Oxidation (M)	0.0030000000.0	20111220_MembraneVes_M1.3507.3507.2.dta
M1	M1_57	57	1.79	0.00361011	14	MXAN_3298	translation elongation factor Tu (tuf) {Myxococcus xanthus DK 1622}	934	43446	33	52.8	396	7865	1	1	916.48	1830.94	2	1830.94	0	161	177	0	44.1		17	0.00012	K	2.59412	YEFPGDDIPIIPGSALK	A			20111220_MembraneVes_M1.10076.10076.2.dta
M1	M1_58	58	0.39	0.00078656	15	MXAN_3143	putative xanthine dehydrogenase {Myxococcus xanthus DK 1622}	913	137408	33	19.4	1273	9884	1	1	714.36	2140.07	3	2140.07	0	804	822	0	28.7		19	0.0067	R	1.51053	ALFHLDNAYYVPALAYSGR	V			20111220_MembraneVes_M1.9453.9453.3.dta
M1	M1_58	58	0.39	0.00078656	15	MXAN_3143	putative xanthine dehydrogenase {Myxococcus xanthus DK 1622}	913	137408	33	19.4	1273	10505	1	1	762.07	2283.2	3	2283.2	0	608	628	0	84.28		18	1.5e-08	R	4.68222	AVEVEYEPLPAILTVEDAVAR	S			20111220_MembraneVes_M1.11980.11980.3.dta
M1	M1_58	58	0.39	0.00078656	15	MXAN_3143	putative xanthine dehydrogenase {Myxococcus xanthus DK 1622}	913	137408	33	19.4	1273	5066	1	1	737.87	1473.73	2	1473.73	0	1212	1225	0	62.25		19	2.9e-06	K	3.27632	AVGEPPLMLAMSAR	E	2 Oxidation (M)	0.00000003003000.0	20111220_MembraneVes_M1.4926.4926.2.dta
M1	M1_58	58	0.39	0.00078656	15	MXAN_3143	putative xanthine dehydrogenase {Myxococcus xanthus DK 1622}	913	137408	33	19.4	1273	9389	1	1	687.31	2058.91	3	2058.91	0	952	971	0	62.8		13	5.8e-07	R	4.83077	DGSVMVSHGGTEMGQGLHTK	V	2 Oxidation (M)	0.00003000000030000000.0	20111220_MembraneVes_M1.891.891.3.dta
M1	M1_58	58	0.39	0.00078656	15	MXAN_3143	putative xanthine dehydrogenase {Myxococcus xanthus DK 1622}	913	137408	33	19.4	1273	4609	1	1	704.37	1406.72	2	1406.72	0	909	921	0	58.87		19	6e-06	R	3.09842	DVAAFNAQSPFIK	R			20111220_MembraneVes_M1.7165.7165.2.dta
M1	M1_58	58	0.39	0.00078656	15	MXAN_3143	putative xanthine dehydrogenase {Myxococcus xanthus DK 1622}	913	137408	33	19.4	1273	9901	1	1	716.04	2145.09	3	2145.09	0	1147	1166	0	32.9		19	0.0022	R	1.73158	GQIEGGFVQGLGWLTGEELR	W			20111220_MembraneVes_M1.11642.11642.3.dta
M1	M1_58	58	0.39	0.00078656	15	MXAN_3143	putative xanthine dehydrogenase {Myxococcus xanthus DK 1622}	913	137408	33	19.4	1273	9313	1	1	679.63	2035.87	3	2035.87	0	872	889	0	35.32		13	0.00029	R	2.71692	GTGETNTTHYGQELEDER	I			20111220_MembraneVes_M1.2275.2275.3.dta
M1	M1_58	58	0.39	0.00078656	15	MXAN_3143	putative xanthine dehydrogenase {Myxococcus xanthus DK 1622}	913	137408	33	19.4	1273	2185	1	1	580.82	1159.63	2	1159.63	0	406	417	0	68.98		17	4e-07	R	4.05765	LGYGGVAATPVR	A			20111220_MembraneVes_M1.3672.3672.2.dta
M1	M1_58	58	0.39	0.00078656	15	MXAN_3143	putative xanthine dehydrogenase {Myxococcus xanthus DK 1622}	913	137408	33	19.4	1273	5162	1	1	499.25	1494.72	3	1494.72	0	640	653	1	33.31		18	0.0017	R	1.85056	RGDVDAALDSSPHR	L			20111220_MembraneVes_M1.1190.1190.3.dta
M1	M1_58	58	0.39	0.00078656	15	MXAN_3143	putative xanthine dehydrogenase {Myxococcus xanthus DK 1622}	913	137408	33	19.4	1273	11266	1	1	821.41	2461.2	3	2461.2	0	992	1017	1	49.9		17	3.2e-05	K	2.93529	TATDKVPNTSATAASSGSDLNGAAVR	V			20111220_MembraneVes_M1.2907.2907.3.dta	emPAI	0.39
M1	M1_58	58	0.39	0.00078656	15	MXAN_3143	putative xanthine dehydrogenase {Myxococcus xanthus DK 1622}	913	137408	33	19.4	1273	6188	1	1	823.94	1645.87	2	1645.87	0	16	30	0	83.62		17	1.1e-08	R	4.91882	VDGVSPNTTLLDFLR	A			20111220_MembraneVes_M1.10831.10831.2.dta
M1	M1_58	58	0.39	0.00078656	15	MXAN_3143	putative xanthine dehydrogenase {Myxococcus xanthus DK 1622}	913	137408	33	19.4	1273	8530	1	1	953.46	1904.91	2	1904.92	0	1079	1096	0	75.2		18	1.1e-07	R	4.17778	VGLSSTGYYQTPGIGYDK	A			20111220_MembraneVes_M1.6162.6162.2.dta
M1	M1_58	58	0.39	0.00078656	15	MXAN_3143	putative xanthine dehydrogenase {Myxococcus xanthus DK 1622}	913	137408	33	19.4	1273	7337	1	1	883.01	1764	2	1764	0	438	453	0	60.33		13	9.7e-07	R	4.64077	VLPVLAEEITPISDLR	G			20111220_MembraneVes_M1.10481.10481.2.dta
M1	M1_59	59	0.32	0.000645382	10	MXAN_6079	putative molybdopterin oxidoreductase, iron-sulfur binding subunit {Myxococcus xanthus DK 1622}	892	117096	18	17.2	1064	1293	1	1	522.79	1043.56	2	1043.56	0	448	457	0	48.72		20	8e-05	R	2.436	ALVEDITAGR	V			20111220_MembraneVes_M1.4064.4064.2.dta
M1	M1_59	59	0.32	0.000645382	10	MXAN_6079	putative molybdopterin oxidoreductase, iron-sulfur binding subunit {Myxococcus xanthus DK 1622}	892	117096	18	17.2	1064	6019	1	1	814.39	1626.77	2	1626.77	0	797	810	0	73.27		16	1.1e-07	K	4.57937	FGVQDNLPAFDYNK	G			20111220_MembraneVes_M1.7486.7486.2.dta
M1	M1_59	59	0.32	0.000645382	10	MXAN_6079	putative molybdopterin oxidoreductase, iron-sulfur binding subunit {Myxococcus xanthus DK 1622}	892	117096	18	17.2	1064	9130	1	1	669.96	2006.87	3	2006.87	0	253	269	0	29.02		13	0.0013	R	2.23231	FHSYTAQTHDTQDEATR	A			20111220_MembraneVes_M1.889.889.3.dta
M1	M1_59	59	0.32	0.000645382	10	MXAN_6079	putative molybdopterin oxidoreductase, iron-sulfur binding subunit {Myxococcus xanthus DK 1622}	892	117096	18	17.2	1064	5925	1	1	801.91	1601.8	2	1601.8	0	227	241	0	68.69		19	6.3e-07	R	3.61526	FLSEPGNSPLTGDLR	S			20111220_MembraneVes_M1.6613.6613.2.dta
M1	M1_59	59	0.32	0.000645382	10	MXAN_6079	putative molybdopterin oxidoreductase, iron-sulfur binding subunit {Myxococcus xanthus DK 1622}	892	117096	18	17.2	1064	6825	1	1	845.94	1689.86	2	1689.86	0	673	688	0	79.06		19	5.3e-08	R	4.16105	LSLEPGDLAELTYGGR	K			20111220_MembraneVes_M1.9174.9174.2.dta
M1	M1_59	59	0.32	0.000645382	10	MXAN_6079	putative molybdopterin oxidoreductase, iron-sulfur binding subunit {Myxococcus xanthus DK 1622}	892	117096	18	17.2	1064	11933	1	1	868.1	2601.28	3	2601.29	-0.01	690	713	0	38.05		18	0.00052	K	2.11389	LTVPVWITPGHADDTVTMSLGYGR	D	Oxidation (M)	0.000000000000000003000000.0	20111220_MembraneVes_M1.9378.9378.3.dta	emPAI	0.32
M1	M1_59	59	0.32	0.000645382	10	MXAN_6079	putative molybdopterin oxidoreductase, iron-sulfur binding subunit {Myxococcus xanthus DK 1622}	892	117096	18	17.2	1064	6291	1	1	832.4	1662.79	2	1662.79	0	657	671	0	62.84		18	2e-06	K	3.49111	MTWDNAALLSPETAK	R	Oxidation (M)	0.300000000000000.0	20111220_MembraneVes_M1.6347.6347.2.dta
M1	M1_59	59	0.32	0.000645382	10	MXAN_6079	putative molybdopterin oxidoreductase, iron-sulfur binding subunit {Myxococcus xanthus DK 1622}	892	117096	18	17.2	1064	11710	1	1	850.46	2548.36	3	2548.36	0	346	374	0	125.03		15	6e-13	K	8.33533	SQDVLAVAAAVAQAVGGPAASLAGAAANK	A			20111220_MembraneVes_M1.13535.13535.3.dta
M1	M1_59	59	0.32	0.000645382	10	MXAN_6079	putative molybdopterin oxidoreductase, iron-sulfur binding subunit {Myxococcus xanthus DK 1622}	892	117096	18	17.2	1064	10830	1	1	1180.13	2358.25	2	2358.25	0	458	479	0	86.62		16	5e-09	R	5.41375	VDTLVITSWNPVFSVPADTGLK	E			20111220_MembraneVes_M1.11866.11866.2.dta
M1	M1_59	59	0.32	0.000645382	10	MXAN_6079	putative molybdopterin oxidoreductase, iron-sulfur binding subunit {Myxococcus xanthus DK 1622}	892	117096	18	17.2	1064	9451	1	0	691.35	2071.02	3	2071.02	0	1044	1064	1	68.79		19	6.3e-07	R	3.62053	VRNPNPALEPAASAAANQGSH	-			20111220_MembraneVes_M1.2329.2329.3.dta
M1	M1_60	60	2.27	0.00457818	9	MXAN_7203	putative 28 kDa outer membrane protein {Myxococcus xanthus DK 1622}	885	26516	24	52.4	248	7302	1	1	879.44	1756.86	2	1756.87	0	225	240	0	69.92		18	3.4e-07	R	3.88444	AMATPIQPEEQTVQAK	V	Oxidation (M)	0.0300000000000000.0	20111220_MembraneVes_M1.2628.2628.2.dta
M1	M1_60	60	2.27	0.00457818	9	MXAN_7203	putative 28 kDa outer membrane protein {Myxococcus xanthus DK 1622}	885	26516	24	52.4	248	9755	1	1	1050.04	2098.06	2	2098.06	0	52	71	0	93.06		17	1.4e-09	K	5.47412	AQPDEAFIDVAVETLAPNAK	A			20111220_MembraneVes_M1.11278.11278.2.dta
M1	M1_60	60	2.27	0.00457818	9	MXAN_7203	putative 28 kDa outer membrane protein {Myxococcus xanthus DK 1622}	885	26516	24	52.4	248	1639	1	1	548.76	1095.5	2	1095.5	0	215	224	0	60.75		16	2.1e-06	R	3.79688	FAMAEVADAR	A	Oxidation (M)	0.0030000000.0	20111220_MembraneVes_M1.1898.1898.2.dta
M1	M1_60	60	2.27	0.00457818	9	MXAN_7203	putative 28 kDa outer membrane protein {Myxococcus xanthus DK 1622}	885	26516	24	52.4	248	9753	1	1	1049.56	2097.11	2	2097.11	0	195	214	0	86.35		17	6.6e-09	K	5.07941	LGAVLDASTVTEPPQLYPAR	F			20111220_MembraneVes_M1.8204.8204.2.dta
M1	M1_60	60	2.27	0.00457818	9	MXAN_7203	putative 28 kDa outer membrane protein {Myxococcus xanthus DK 1622}	885	26516	24	52.4	248	10211	1	1	1104.04	2206.06	2	2206.06	0	102	120	0	40.2		18	0.00032	R	2.23333	NYSVYPEYAPPLPNQTEPK	L			20111220_MembraneVes_M1.6940.6940.2.dta	emPAI	2.27
M1	M1_60	60	2.27	0.00457818	9	MXAN_7203	putative 28 kDa outer membrane protein {Myxococcus xanthus DK 1622}	885	26516	24	52.4	248	5107	1	1	741.9	1481.79	2	1481.8	0	140	154	0	90.96		17	2.5e-09	R	5.35059	VGNLLDQALAAGANR	V			20111220_MembraneVes_M1.7553.7553.2.dta
M1	M1_60	60	2.27	0.00457818	9	MXAN_7203	putative 28 kDa outer membrane protein {Myxococcus xanthus DK 1622}	885	26516	24	52.4	248	1540	1	1	361.22	1080.63	3	1080.63	0	126	135	0	46.28		13	2.4e-05	R	3.56	VSNLVSVHVK	D			20111220_MembraneVes_M1.2223.2223.3.dta
M1	M1_61	61	2.78	0.00560676	7	MXAN_0662	hypothetical protein {Myxococcus xanthus DK 1622}	869	18701	20	56.9	174	1260	1	1	520.77	1039.53	2	1039.53	0	129	138	0	46.48		16	5.4e-05	R	2.905	APDVSEPAVR	A			20111220_MembraneVes_M1.1949.1949.2.dta
M1	M1_61	61	2.78	0.00560676	7	MXAN_0662	hypothetical protein {Myxococcus xanthus DK 1622}	869	18701	20	56.9	174	4486	1	1	694.35	1386.68	2	1386.68	0	147	157	0	76.4		20	1.2e-07	R	3.82	DEALEWELVQR	V			20111220_MembraneVes_M1.7614.7614.2.dta
M1	M1_61	61	2.78	0.00560676	7	MXAN_0662	hypothetical protein {Myxococcus xanthus DK 1622}	869	18701	20	56.9	174	2226	1	1	582.79	1163.56	2	1163.56	0	103	113	0	60.29		17	2.9e-06	K	3.54647	GPGQSSVEFTR	Q			20111220_MembraneVes_M1.2173.2173.2.dta
M1	M1_61	61	2.78	0.00560676	7	MXAN_0662	hypothetical protein {Myxococcus xanthus DK 1622}	869	18701	20	56.9	174	6085	1	1	547.33	1638.97	3	1638.97	0	46	60	0	38.3		13	0.00015	R	2.94615	KPVAEVYPQALALLK	E			20111220_MembraneVes_M1.7610.7610.3.dta
M1	M1_61	61	2.78	0.00560676	7	MXAN_0662	hypothetical protein {Myxococcus xanthus DK 1622}	869	18701	20	56.9	174	4974	1	1	730.88	1459.74	2	1459.74	0	114	128	0	90.13		20	5.2e-09	R	4.5065	QLVTQSAGAANTSGR	A			20111220_MembraneVes_M1.1277.1277.2.dta
M1	M1_61	61	2.78	0.00560676	7	MXAN_0662	hypothetical protein {Myxococcus xanthus DK 1622}	869	18701	20	56.9	174	12554	1	1	942.78	2825.33	3	2825.33	0	68	94	0	75.82		17	7.6e-08	K	4.46	TGQGGFEATTEWLMQGAPSSLGTTQVR	Y	Oxidation (M)	0.000000000000030000000000000.0	20111220_MembraneVes_M1.9045.9045.3.dta	emPAI	2.78
M1	M1_61	61	2.78	0.00560676	7	MXAN_0662	hypothetical protein {Myxococcus xanthus DK 1622}	869	18701	20	56.9	174	1094	1	1	509.76	1017.51	2	1017.51	0	158	167	0	56.45		19	1.1e-05	R	2.97105	VDAESASALR	A			20111220_MembraneVes_M1.1795.1795.2.dta
M1	M1_62	62	1.83	0.00369078	15	MXAN_5108	argininosuccinate synthase (argG) [6.3.4.5] {Myxococcus xanthus DK 1622}	865	42861	31	52	396	4543	1	1	698.34	1394.67	2	1394.67	0	322	333	0	81.46		17	2.2e-08	K	4.79176	DLEAFLTSSQER	V			20111220_MembraneVes_M1.7718.7718.2.dta
M1	M1_62	62	1.83	0.00369078	15	MXAN_5108	argininosuccinate synthase (argG) [6.3.4.5] {Myxococcus xanthus DK 1622}	865	42861	31	52	396	9007	1	1	500	1995.97	4	1995.97	0	110	129	1	35.72		18	0.001	R	1.98444	EKGTQALAHGSTGAGNDQVR	F			20111220_MembraneVes_M1.743.743.4.dta
M1	M1_62	62	1.83	0.00369078	15	MXAN_5108	argininosuccinate synthase (argG) [6.3.4.5] {Myxococcus xanthus DK 1622}	865	42861	31	52	396	3702	1	1	653.34	1304.67	2	1304.67	0	86	97	0	45.99		18	8.3e-05	R	2.555	GQVYPLSVSAER	A			20111220_MembraneVes_M1.4216.4216.2.dta
M1	M1_62	62	1.83	0.00369078	15	MXAN_5108	argininosuccinate synthase (argG) [6.3.4.5] {Myxococcus xanthus DK 1622}	865	42861	31	52	396	7203	1	1	870.42	1738.83	2	1738.83	0	112	129	0	72.06		18	2.2e-07	K	4.00333	GTQALAHGSTGAGNDQVR	F			20111220_MembraneVes_M1.905.905.2.dta
M1	M1_62	62	1.83	0.00369078	15	MXAN_5108	argininosuccinate synthase (argG) [6.3.4.5] {Myxococcus xanthus DK 1622}	865	42861	31	52	396	2655	1	1	408.24	1221.71	3	1221.71	0	255	266	0	25.37		13	0.003	R	1.95154	GVHLGDTILGIK	G			20111220_MembraneVes_M1.5965.5965.3.dta
M1	M1_62	62	1.83	0.00369078	15	MXAN_5108	argininosuccinate synthase (argG) [6.3.4.5] {Myxococcus xanthus DK 1622}	865	42861	31	52	396	12037	1	1	883.07	2646.19	3	2646.19	0	172	196	0	44.09		13	3.9e-05	K	3.39154	LGSYSVNEGMWGTSVGGAETLDSWK	A	Oxidation (M)	0.0000000003000000000000000.0	20111220_MembraneVes_M1.8716.8716.3.dta	emPAI	1.83
M1	M1_62	62	1.83	0.00369078	15	MXAN_5108	argininosuccinate synthase (argG) [6.3.4.5] {Myxococcus xanthus DK 1622}	865	42861	31	52	396	1338	1	1	528.31	1054.61	2	1054.61	0	239	248	0	48.25		17	4.1e-05	K	2.83824	LVEALNALGR	T			20111220_MembraneVes_M1.5357.5357.2.dta
M1	M1_62	62	1.83	0.00369078	15	MXAN_5108	argininosuccinate synthase (argG) [6.3.4.5] {Myxococcus xanthus DK 1622}	865	42861	31	52	396	4418	1	1	689.36	1376.7	2	1376.7	0	55	67	0	69.54		20	5.7e-07	K	3.477	QLGAVEHVTVDAR	E	Gln->pyro-Glu (N-term Q)	2.0000000000000.0	20111220_MembraneVes_M1.5808.5808.2.dta
M1	M1_62	62	1.83	0.00369078	15	MXAN_5108	argininosuccinate synthase (argG) [6.3.4.5] {Myxococcus xanthus DK 1622}	865	42861	31	52	396	3059	1	1	625.82	1249.63	2	1249.63	0	155	164	0	25.18		19	0.014	R	1.32526	QQELTYLAER	G			20111220_MembraneVes_M1.4009.4009.2.dta
M1	M1_62	62	1.83	0.00369078	15	MXAN_5108	argininosuccinate synthase (argG) [6.3.4.5] {Myxococcus xanthus DK 1622}	865	42861	31	52	396	4907	1	1	726.43	1450.84	2	1450.84	0	136	148	0	48.23		13	1.8e-05	R	3.71	SLAPELELLTPIR	T			20111220_MembraneVes_M1.10116.10116.2.dta
M1	M1_62	62	1.83	0.00369078	15	MXAN_5108	argininosuccinate synthase (argG) [6.3.4.5] {Myxococcus xanthus DK 1622}	865	42861	31	52	396	9922	1	1	1078.03	2154.04	2	2154.04	0	363	383	0	107.61		18	6.2e-11	K	5.97833	VATYGEANVLWNGSEAAGFAK	L			20111220_MembraneVes_M1.8223.8223.2.dta
M1	M1_62	62	1.83	0.00369078	15	MXAN_5108	argininosuccinate synthase (argG) [6.3.4.5] {Myxococcus xanthus DK 1622}	865	42861	31	52	396	6802	1	1	422.99	1687.92	4	1687.92	0	269	284	0	24.7		16	0.0069	R	1.54375	VGFEAPAAHLLVTAHR	E			20111220_MembraneVes_M1.5451.5451.4.dta
M1	M1_62	62	1.83	0.00369078	15	MXAN_5108	argininosuccinate synthase (argG) [6.3.4.5] {Myxococcus xanthus DK 1622}	865	42861	31	52	396	1102	1	1	509.81	1017.6	2	1017.6	0	77	85	0	42.17		16	0.00012	R	2.63563	YLIAGNVLR	G			20111220_MembraneVes_M1.5649.5649.2.dta
M1	M1_63	63	1.22	0.00246052	9	MXAN_2786	4-hydroxyphenylpyruvate dioxygenase (hppD) [1.13.11.27] {Myxococcus xanthus DK 1622}	856	39782	20	46	354	13471	1	1	1222.91	3665.7	3	3665.7	0	2	33	0	118.92		15	2.2e-12	M	7.928	ADTAENPLGLNGFEFVEFTSPQPEVMEHLFER	L	Oxidation (M)	0.00000000000000000000000003000000.0	20111220_MembraneVes_M1.11892.11892.3.dta	emPAI	1.22
M1	M1_63	63	1.22	0.00246052	9	MXAN_2786	4-hydroxyphenylpyruvate dioxygenase (hppD) [1.13.11.27] {Myxococcus xanthus DK 1622}	856	39782	20	46	354	10317	1	1	743.38	2227.11	3	2227.11	0	236	255	0	47.43		19	7.5e-05	K	2.49632	GEGIQHLALTTPDIYDTVER	L			20111220_MembraneVes_M1.7680.7680.3.dta
M1	M1_63	63	1.22	0.00246052	9	MXAN_2786	4-hydroxyphenylpyruvate dioxygenase (hppD) [1.13.11.27] {Myxococcus xanthus DK 1622}	856	39782	20	46	354	11725	1	1	852.41	2554.21	3	2554.21	0	325	347	0	41.74		16	0.00016	K	2.60875	GNEGFGNGNFQALFESIELDQIR	R			20111220_MembraneVes_M1.12456.12456.3.dta
M1	M1_63	63	1.22	0.00246052	9	MXAN_2786	4-hydroxyphenylpyruvate dioxygenase (hppD) [1.13.11.27] {Myxococcus xanthus DK 1622}	856	39782	20	46	354	10810	1	1	1177.62	2353.22	2	2353.22	0	108	130	0	126.46		17	6.2e-13	R	7.43882	GSLGEGSYVLEGIGGSLLYLVDR	H			20111220_MembraneVes_M1.13766.13766.2.dta
M1	M1_63	63	1.22	0.00246052	9	MXAN_2786	4-hydroxyphenylpyruvate dioxygenase (hppD) [1.13.11.27] {Myxococcus xanthus DK 1622}	856	39782	20	46	354	9311	1	1	1018.48	2034.95	2	2034.95	0	135	153	0	94.96		18	1.2e-09	K	5.27556	GTLYDSWQEIPGAEAAEAK	N			20111220_MembraneVes_M1.8111.8111.2.dta
M1	M1_63	63	1.22	0.00246052	9	MXAN_2786	4-hydroxyphenylpyruvate dioxygenase (hppD) [1.13.11.27] {Myxococcus xanthus DK 1622}	856	39782	20	46	354	8852	1	1	986	1969.98	2	1969.99	-0.01	260	276	0	106.52		17	6.7e-11	R	6.26588	GVVLQDTLETYYDLVDK	R			20111220_MembraneVes_M1.11154.11154.2.dta
M1	M1_63	63	1.22	0.00246052	9	MXAN_2786	4-hydroxyphenylpyruvate dioxygenase (hppD) [1.13.11.27] {Myxococcus xanthus DK 1622}	856	39782	20	46	354	9830	1	1	709.7	2126.09	3	2126.09	0	260	277	1	21.54		18	0.026	R	1.19667	GVVLQDTLETYYDLVDKR	V			20111220_MembraneVes_M1.10207.10207.3.dta
M1	M1_63	63	1.22	0.00246052	9	MXAN_2786	4-hydroxyphenylpyruvate dioxygenase (hppD) [1.13.11.27] {Myxococcus xanthus DK 1622}	856	39782	20	46	354	9924	1	1	721.03	2160.07	3	2160.07	0	215	232	1	28.91		18	0.0049	R	1.60611	IPLNESQDDKSQIEEFIR	Q			20111220_MembraneVes_M1.6714.6714.3.dta
M1	M1_63	63	1.22	0.00246052	9	MXAN_2786	4-hydroxyphenylpyruvate dioxygenase (hppD) [1.13.11.27] {Myxococcus xanthus DK 1622}	856	39782	20	46	354	1647	1	1	549.33	1096.64	2	1096.64	0	52	61	0	37.24		15	0.00031	K	2.48267	QGGINLLINR	E			20111220_MembraneVes_M1.5738.5738.2.dta
M1	M1_64	64	3.7	0.00746224	8	MXAN_6367	putative lipoprotein {Myxococcus xanthus DK 1622}	846	20103	26	66.9	181	2466	1	1	598.79	1195.57	2	1195.57	0	172	181	0	22.1		15	0.012	K	1.47333	AHANYFDLVF	-			20111220_MembraneVes_M1.9607.9607.2.dta
M1	M1_64	64	3.7	0.00746224	8	MXAN_6367	putative lipoprotein {Myxococcus xanthus DK 1622}	846	20103	26	66.9	181	7108	1	1	575.99	1724.94	3	1724.95	0	40	55	0	64.74		17	9.1e-07	R	3.80824	DLAFPAALPLTVNVER	S			20111220_MembraneVes_M1.10936.10936.3.dta
M1	M1_64	64	3.7	0.00746224	8	MXAN_6367	putative lipoprotein {Myxococcus xanthus DK 1622}	846	20103	26	66.9	181	4082	1	1	674.33	1346.65	2	1346.65	0	142	152	0	65.13		17	9.5e-07	R	3.83118	QPELEFIFDAR	G	Gln->pyro-Glu (N-term Q)	2.00000000000.0	20111220_MembraneVes_M1.12123.12123.2.dta
M1	M1_64	64	3.7	0.00746224	8	MXAN_6367	putative lipoprotein {Myxococcus xanthus DK 1622}	846	20103	26	66.9	181	6239	1	1	828.88	1655.75	2	1655.75	0	103	117	0	80.71		15	1.4e-08	R	5.38067	QPGSNDTHVIGEYTR	T	Gln->pyro-Glu (N-term Q)	2.000000000000000.0	20111220_MembraneVes_M1.4071.4071.2.dta
M1	M1_64	64	3.7	0.00746224	8	MXAN_6367	putative lipoprotein {Myxococcus xanthus DK 1622}	846	20103	26	66.9	181	12200	1	1	1337.16	2672.31	2	2672.31	0	56	79	0	74.08		19	1.8e-07	R	3.89895	SITFPLGDISDPLPEDTDIETELR	L			20111220_MembraneVes_M1.11825.11825.2.dta	emPAI	3.7
M1	M1_64	64	3.7	0.00746224	8	MXAN_6367	putative lipoprotein {Myxococcus xanthus DK 1622}	846	20103	26	66.9	181	7913	1	1	923.98	1845.95	2	1845.95	0	125	141	0	73.48		20	2.4e-07	R	3.674	TIQLTSTGPVDLMDLAR	Q	Oxidation (M)	0.00000000000030000.0	20111220_MembraneVes_M1.8624.8624.2.dta
M1	M1_64	64	3.7	0.00746224	8	MXAN_6367	putative lipoprotein {Myxococcus xanthus DK 1622}	846	20103	26	66.9	181	6073	1	1	819.4	1636.79	2	1636.79	0	82	96	0	115.71		19	1.3e-11	R	6.09	VFEVTADTDLSGVER	A			20111220_MembraneVes_M1.6436.6436.2.dta
M1	M1_65	65	1.25	0.00252103	10	MXAN_2595	hypothetical protein {Myxococcus xanthus DK 1622}	842	39175	27	29.7	370	11789	1	1	865.41	2593.21	3	2593.21	0	108	131	0	65.15		16	7.3e-07	K	4.07188	DTGVSADFWVADPNNAQDGIFVQK	Y			20111220_MembraneVes_M1.10221.10221.3.dta	emPAI	1.25
M1	M1_65	65	1.25	0.00252103	10	MXAN_2595	hypothetical protein {Myxococcus xanthus DK 1622}	842	39175	27	29.7	370	2643	1	1	610.81	1219.61	2	1219.61	0	178	189	0	49.85		18	3.7e-05	R	2.76944	GASEATPMVITK	T	Oxidation (M)	0.000000030000.0	20111220_MembraneVes_M1.2016.2016.2.dta
M1	M1_65	65	1.25	0.00252103	10	MXAN_2595	hypothetical protein {Myxococcus xanthus DK 1622}	842	39175	27	29.7	370	6295	1	1	832.42	1662.83	2	1662.83	0	145	159	0	90.11		18	3.5e-09	K	5.00611	GDIVTIQGYVQNNSR	F			20111220_MembraneVes_M1.5604.5604.2.dta
M1	M1_65	65	1.25	0.00252103	10	MXAN_2595	hypothetical protein {Myxococcus xanthus DK 1622}	842	39175	27	29.7	370	2412	1	1	595.31	1188.6	2	1188.6	0	134	144	0	37.25		19	0.00092	R	1.96053	TDPPTTYVPAK	G			20111220_MembraneVes_M1.2422.2422.2.dta
M1	M1_65	65	1.25	0.00252103	10	MXAN_2595	hypothetical protein {Myxococcus xanthus DK 1622}	842	39175	27	29.7	370	8839	1	1	657	1967.98	3	1967.98	0	226	243	0	68.26		17	4.2e-07	R	4.01529	VHIQGPLTLTDANPMAMK	R	2 Oxidation (M)	0.000000000000003030.0	20111220_MembraneVes_M1.4958.4958.3.dta
M1	M1_65	65	1.25	0.00252103	10	MXAN_2595	hypothetical protein {Myxococcus xanthus DK 1622}	842	39175	27	29.7	370	6581	1	1	840.41	1678.8	2	1678.8	0	288	303	0	112.59		16	1.3e-11	R	7.03688	VMVNDGGSVTFPDGIR	G	Oxidation (M)	0.0300000000000000.0	20111220_MembraneVes_M1.5931.5931.2.dta
M1	M1_65	65	1.25	0.00252103	10	MXAN_2595	hypothetical protein {Myxococcus xanthus DK 1622}	842	39175	27	29.7	370	5230	1	1	503.6	1507.77	3	1507.77	0	132	144	1	33.02		17	0.0015	K	1.94235	YRTDPPTTYVPAK	G			20111220_MembraneVes_M1.2433.2433.3.dta
M1	M1_66	66	1.94	0.00391263	12	MXAN_2987	branched-chain amino acid aminotransferase (ilvE) [2.6.1.42] {Myxococcus xanthus DK 1622}	841	35309	32	51.4	315	1579	1	1	544.28	1086.54	2	1086.55	0	11	19	0	42.96		20	0.00027	R	2.148	AEQIWLDGR	L			20111220_MembraneVes_M1.4520.4520.2.dta
M1	M1_66	66	1.94	0.00391263	12	MXAN_2987	branched-chain amino acid aminotransferase (ilvE) [2.6.1.42] {Myxococcus xanthus DK 1622}	841	35309	32	51.4	315	12869	1	1	1005.16	3012.45	3	3012.46	-0.01	98	126	0	83.98		16	8.6e-09	K	5.24875	DLFANGAYLRPVAFMGDGAMGLGAVNPTR	T	2 Oxidation (M)	0.00000000000000300003000000000.0	20111220_MembraneVes_M1.9682.9682.3.dta	emPAI	1.94
M1	M1_66	66	1.94	0.00391263	12	MXAN_2987	branched-chain amino acid aminotransferase (ilvE) [2.6.1.42] {Myxococcus xanthus DK 1622}	841	35309	32	51.4	315	818	1	1	483.79	965.57	2	965.57	0	232	239	0	38.69		13	0.00014	R	2.97615	DTVLHILR	D			20111220_MembraneVes_M1.4534.4534.2.dta
M1	M1_66	66	1.94	0.00391263	12	MXAN_2987	branched-chain amino acid aminotransferase (ilvE) [2.6.1.42] {Myxococcus xanthus DK 1622}	841	35309	32	51.4	315	9421	1	1	690.01	2067	3	2067	0	78	94	0	34.33		20	0.0018	K	1.7165	IPYTEDELFDACVNLLR	A			20111220_MembraneVes_M1.10741.10741.3.dta
M1	M1_66	66	1.94	0.00391263	12	MXAN_2987	branched-chain amino acid aminotransferase (ilvE) [2.6.1.42] {Myxococcus xanthus DK 1622}	841	35309	32	51.4	315	3352	1	1	423.91	1268.72	3	1268.72	0	67	77	0	17.23		16	0.039	R	1.07688	LLDSAHIIMLK	I	Oxidation (M)	0.00000000300.0	20111220_MembraneVes_M1.5517.5517.3.dta
M1	M1_66	66	1.94	0.00391263	12	MXAN_2987	branched-chain amino acid aminotransferase (ilvE) [2.6.1.42] {Myxococcus xanthus DK 1622}	841	35309	32	51.4	315	2648	1	1	611.33	1220.65	2	1220.65	0	280	291	0	25.87		18	0.0098	R	1.43722	QVADGKPGPITR	Y	Gln->pyro-Glu (N-term Q)	2.000000000000.0	20111220_MembraneVes_M1.2131.2131.2.dta
M1	M1_66	66	1.94	0.00391263	12	MXAN_2987	branched-chain amino acid aminotransferase (ilvE) [2.6.1.42] {Myxococcus xanthus DK 1622}	841	35309	32	51.4	315	6225	1	1	827.4	1652.78	2	1652.78	0	127	141	0	92.27		17	1.6e-09	R	5.42765	TAVTAWDWGAYLGDK	G			20111220_MembraneVes_M1.9765.9765.2.dta
M1	M1_66	66	1.94	0.00391263	12	MXAN_2987	branched-chain amino acid aminotransferase (ilvE) [2.6.1.42] {Myxococcus xanthus DK 1622}	841	35309	32	51.4	315	4770	1	1	718.91	1435.8	2	1435.8	0	218	231	0	63.25		13	4.7e-07	K	4.86538	TPPLSGPILDGITR	D			20111220_MembraneVes_M1.7561.7561.2.dta
M1	M1_66	66	1.94	0.00391263	12	MXAN_2987	branched-chain amino acid aminotransferase (ilvE) [2.6.1.42] {Myxococcus xanthus DK 1622}	841	35309	32	51.4	315	1528	1	1	541.28	1080.55	2	1080.55	0	244	252	0	62.08		17	1.6e-06	R	3.65176	TVEEVTFTR	D			20111220_MembraneVes_M1.3101.3101.2.dta
M1	M1_66	66	1.94	0.00391263	12	MXAN_2987	branched-chain amino acid aminotransferase (ilvE) [2.6.1.42] {Myxococcus xanthus DK 1622}	841	35309	32	51.4	315	1291	1	1	522.76	1043.5	2	1043.5	0	308	315	0	17.11		14	0.029	R	1.22214	YADWLTYI	-			20111220_MembraneVes_M1.11757.11757.2.dta
M1	M1_66	66	1.94	0.00391263	12	MXAN_2987	branched-chain amino acid aminotransferase (ilvE) [2.6.1.42] {Myxococcus xanthus DK 1622}	841	35309	32	51.4	315	1993	1	0	569.25	1136.49	2	1136.5	0	292	299	0	42.12		13	6.1e-05	R	3.24	YVQDMYFR	I	Oxidation (M)	0.00003000.0	20111220_MembraneVes_M1.3263.3263.2.dta
M1	M1_67	67	2.38	0.00480003	4	MXAN_7212	hypothetical protein {Myxococcus xanthus DK 1622}	823	15098	20	52	148	11159	1	1	1213.09	2424.17	2	2424.17	0	56	79	0	101.6		17	1.9e-10	R	5.97647	ADDACGQLQVIVASPDAPTNGLGR	T			20111220_MembraneVes_M1.7544.7544.2.dta
M1	M1_67	67	2.38	0.00480003	4	MXAN_7212	hypothetical protein {Myxococcus xanthus DK 1622}	823	15098	20	52	148	7525	1	1	894.94	1787.86	2	1787.86	0	115	131	0	67.85		18	5.5e-07	K	3.76944	CETGATPTITPEPSTVK	V			20111220_MembraneVes_M1.3418.3418.2.dta
M1	M1_67	67	2.38	0.00480003	4	MXAN_7212	hypothetical protein {Myxococcus xanthus DK 1622}	823	15098	20	52	148	11193	1	1	1218.12	2434.22	2	2434.22	0	90	114	0	95.01		18	1.2e-09	R	5.27833	CSFTVSGVPSNTDLQVGLAAGGGLK	C			20111220_MembraneVes_M1.8803.8803.2.dta	emPAI	2.38
M1	M1_67	67	2.38	0.00480003	4	MXAN_7212	hypothetical protein {Myxococcus xanthus DK 1622}	823	15098	20	52	148	1661	1	1	550.81	1099.6	2	1099.6	0	38	48	0	75.48		21	1.8e-07	R	3.59429	EGNATIAGVIR	L			20111220_MembraneVes_M1.3808.3808.2.dta
M1	M1_68	68	0.73	0.00147228	9	MXAN_6908	glucose-6-phosphate isomerase (pgi) [5.3.1.9] {Myxococcus xanthus DK 1622}	818	58343	17	26.3	529	3159	1	1	632.35	1262.69	2	1262.69	0	74	85	0	43.97		16	9.2e-05	R	2.74812	APELAPEPALQK	E			20111220_MembraneVes_M1.3754.3754.2.dta
M1	M1_68	68	0.73	0.00147228	9	MXAN_6908	glucose-6-phosphate isomerase (pgi) [5.3.1.9] {Myxococcus xanthus DK 1622}	818	58343	17	26.3	529	11744	1	1	1284.13	2566.25	2	2566.26	0	376	400	0	101.27		18	2.8e-10	R	5.62611	DGGSQEVEPGVTSGDYLLGFLLGTR	R			20111220_MembraneVes_M1.13553.13553.2.dta
M1	M1_68	68	0.73	0.00147228	9	MXAN_6908	glucose-6-phosphate isomerase (pgi) [5.3.1.9] {Myxococcus xanthus DK 1622}	818	58343	17	26.3	529	9810	1	1	1059.94	2117.86	2	2117.86	0	141	158	0	63.92		13	4.1e-07	K	4.91692	DPMQVSFFDNTDPDGFDR	V	Oxidation (M)	0.003000000000000000.0	20111220_MembraneVes_M1.8258.8258.2.dta
M1	M1_68	68	0.73	0.00147228	9	MXAN_6908	glucose-6-phosphate isomerase (pgi) [5.3.1.9] {Myxococcus xanthus DK 1622}	818	58343	17	26.3	529	6571	1	1	559.62	1675.83	3	1675.83	0	205	221	0	74.29		20	1.9e-07	K	3.7145	HAVAVTGAGSELDNHAK	K			20111220_MembraneVes_M1.1255.1255.3.dta
M1	M1_68	68	0.73	0.00147228	9	MXAN_6908	glucose-6-phosphate isomerase (pgi) [5.3.1.9] {Myxococcus xanthus DK 1622}	818	58343	17	26.3	529	4914	1	1	727.35	1452.68	2	1452.68	0	43	55	0	86.48		15	4.3e-09	R	5.76533	LEEAFGAMEALEK	G	Oxidation (M)	0.0000000300000.0	20111220_MembraneVes_M1.4916.4916.2.dta
M1	M1_68	68	0.73	0.00147228	9	MXAN_6908	glucose-6-phosphate isomerase (pgi) [5.3.1.9] {Myxococcus xanthus DK 1622}	818	58343	17	26.3	529	2504	1	1	599.86	1197.7	2	1197.7	0	252	262	0	44.89		13	3.4e-05	R	3.45308	LQGLDIDALLK	G			20111220_MembraneVes_M1.9675.9675.2.dta
M1	M1_68	68	0.73	0.00147228	9	MXAN_6908	glucose-6-phosphate isomerase (pgi) [5.3.1.9] {Myxococcus xanthus DK 1622}	818	58343	17	26.3	529	2541	1	1	602.36	1202.71	2	1202.71	0	167	177	0	58.27		13	1.5e-06	R	4.48231	LSETLTLVISK	S			20111220_MembraneVes_M1.6816.6816.2.dta
M1	M1_68	68	0.73	0.00147228	9	MXAN_6908	glucose-6-phosphate isomerase (pgi) [5.3.1.9] {Myxococcus xanthus DK 1622}	818	58343	17	26.3	529	10004	1	1	1090.52	2179.03	2	2179.04	0	481	500	0	76.06		16	5.8e-08	R	4.75375	TAEQLAADIGMPDEVETVFK	V	Oxidation (M)	0.00000000003000000000.0	20111220_MembraneVes_M1.8900.8900.2.dta
M1	M1_68	68	0.73	0.00147228	9	MXAN_6908	glucose-6-phosphate isomerase (pgi) [5.3.1.9] {Myxococcus xanthus DK 1622}	818	58343	17	26.3	529	4715	1	1	712.88	1423.74	2	1423.74	0	315	326	0	52.75		18	2e-05	R	2.93056	YLQQLVMESLGK	E	Oxidation (M)	0.000000300000.0	20111220_MembraneVes_M1.7060.7060.2.dta
M1	M1_69	69	0.93	0.00187564	16	MXAN_3160	peptidase, M13 (neprilysin) family [3.4.24.-] {Myxococcus xanthus DK 1622}	813	78417	37	35.1	703	7966	1	1	617.31	1848.91	3	1848.92	0	343	358	0	20.8		19	0.034	R	1.09474	APLLSSAFEQAHFEFR	G			20111220_MembraneVes_M1.8620.8620.3.dta
M1	M1_69	69	0.93	0.00187564	16	MXAN_3160	peptidase, M13 (neprilysin) family [3.4.24.-] {Myxococcus xanthus DK 1622}	813	78417	37	35.1	703	3118	1	1	629.34	1256.67	2	1256.67	0	298	310	0	40.28		18	0.00037	K	2.23778	ASGAEATPSVIVR	Q			20111220_MembraneVes_M1.2959.2959.2.dta
M1	M1_69	69	0.93	0.00187564	16	MXAN_3160	peptidase, M13 (neprilysin) family [3.4.24.-] {Myxococcus xanthus DK 1622}	813	78417	37	35.1	703	10037	1	1	728.69	2183.04	3	2183.04	0	66	83	0	33.79		16	0.00094	R	2.11187	DVRPQDDFYAFVNGNWLK	T			20111220_MembraneVes_M1.10973.10973.3.dta
M1	M1_69	69	0.93	0.00187564	16	MXAN_3160	peptidase, M13 (neprilysin) family [3.4.24.-] {Myxococcus xanthus DK 1622}	813	78417	37	35.1	703	7551	1	1	896.96	1791.9	2	1791.9	0	452	468	0	68.98		18	4.4e-07	R	3.83222	DYSSLDIVAGDLVGNVR	R			20111220_MembraneVes_M1.10450.10450.2.dta
M1	M1_69	69	0.93	0.00187564	16	MXAN_3160	peptidase, M13 (neprilysin) family [3.4.24.-] {Myxococcus xanthus DK 1622}	813	78417	37	35.1	703	6976	1	1	858.95	1715.89	2	1715.89	0	177	192	0	45.12		19	0.00013	R	2.37474	EGVPVPFGIFVGQDQK	Q			20111220_MembraneVes_M1.10267.10267.2.dta
M1	M1_69	69	0.93	0.00187564	16	MXAN_3160	peptidase, M13 (neprilysin) family [3.4.24.-] {Myxococcus xanthus DK 1622}	813	78417	37	35.1	703	9806	1	1	706.04	2115.09	3	2115.1	0	375	394	0	56.94		19	8.5e-06	R	2.99684	GVAQVNEVVGEAVGQLYVER	H			20111220_MembraneVes_M1.10017.10017.3.dta
M1	M1_69	69	0.93	0.00187564	16	MXAN_3160	peptidase, M13 (neprilysin) family [3.4.24.-] {Myxococcus xanthus DK 1622}	813	78417	37	35.1	703	10307	1	1	742.73	2225.16	3	2225.16	0	597	617	0	32.19		17	0.0018	K	1.89353	LTLGENIGDLSGLTVAYQAYK	L			20111220_MembraneVes_M1.10634.10634.3.dta
M1	M1_69	69	0.93	0.00187564	16	MXAN_3160	peptidase, M13 (neprilysin) family [3.4.24.-] {Myxococcus xanthus DK 1622}	813	78417	37	35.1	703	4751	1	1	717.84	1433.66	2	1433.66	0	624	636	0	63.09		16	1e-06	K	3.94313	MPPVIDGFSGDQR	F	Oxidation (M)	0.3000000000000.0	20111220_MembraneVes_M1.4387.4387.2.dta
M1	M1_69	69	0.93	0.00187564	16	MXAN_3160	peptidase, M13 (neprilysin) family [3.4.24.-] {Myxococcus xanthus DK 1622}	813	78417	37	35.1	703	4668	1	1	708.37	1414.73	2	1414.73	0	311	323	0	81.64		18	2.5e-08	R	4.53556	QPDYLESLGGLLK	S	Gln->pyro-Glu (N-term Q)	2.0000000000000.0	20111220_MembraneVes_M1.12442.12442.2.dta
M1	M1_69	69	0.93	0.00187564	16	MXAN_3160	peptidase, M13 (neprilysin) family [3.4.24.-] {Myxococcus xanthus DK 1622}	813	78417	37	35.1	703	5923	1	1	534.64	1600.89	3	1600.89	0	163	176	1	41.59		15	0.00013	K	2.77267	RSDALPELFATLLR	E			20111220_MembraneVes_M1.10965.10965.3.dta
M1	M1_69	69	0.93	0.00187564	16	MXAN_3160	peptidase, M13 (neprilysin) family [3.4.24.-] {Myxococcus xanthus DK 1622}	813	78417	37	35.1	703	4864	1	1	723.4	1444.79	2	1444.79	0	164	176	0	39.63		16	0.00026	R	2.47688	SDALPELFATLLR	E			20111220_MembraneVes_M1.12570.12570.2.dta
M1	M1_69	69	0.93	0.00187564	16	MXAN_3160	peptidase, M13 (neprilysin) family [3.4.24.-] {Myxococcus xanthus DK 1622}	813	78417	37	35.1	703	6999	1	1	860.44	1718.86	2	1718.86	0	279	294	0	70.37		19	4.4e-07	K	3.70368	TVAELDALTPGFSWGR	F			20111220_MembraneVes_M1.9885.9885.2.dta
M1	M1_69	69	0.93	0.00187564	16	MXAN_3160	peptidase, M13 (neprilysin) family [3.4.24.-] {Myxococcus xanthus DK 1622}	813	78417	37	35.1	703	13095	1	1	802.89	3207.53	4	3207.54	-0.01	130	157	0	19.15		17	0.035	K	1.12647	VGDLYNSFMDTQHIESLGLKPVSDELER	V	Oxidation (M)	0.0000000030000000000000000000.0	20111220_MembraneVes_M1.8866.8866.4.dta
M1	M1_69	69	0.93	0.00187564	16	MXAN_3160	peptidase, M13 (neprilysin) family [3.4.24.-] {Myxococcus xanthus DK 1622}	813	78417	37	35.1	703	10764	1	1	779.73	2336.17	3	2336.17	0	197	216	1	47.62		18	5.7e-05	R	2.64556	YTVYATQLGLGLPDRDYYTK	Q			20111220_MembraneVes_M1.7913.7913.3.dta
M1	M1_70	70	1.73	0.0034891	10	MXAN_6090	hypothetical protein {Myxococcus xanthus DK 1622}	803	34786	26	41.2	330	7616	1	1	902.48	1802.95	2	1802.95	0	71	91	0	44.08		18	0.00015	R	2.44889	AAAATVPPPAAAAAAAPATDK	K			20111220_MembraneVes_M1.3678.3678.2.dta
M1	M1_70	70	1.73	0.0034891	10	MXAN_6090	hypothetical protein {Myxococcus xanthus DK 1622}	803	34786	26	41.2	330	8648	1	1	644.69	1931.05	3	1931.05	0	71	92	1	28.04		16	0.0038	R	1.7525	AAAATVPPPAAAAAAAPATDKK	Q			20111220_MembraneVes_M1.2740.2740.3.dta
M1	M1_70	70	1.73	0.0034891	10	MXAN_6090	hypothetical protein {Myxococcus xanthus DK 1622}	803	34786	26	41.2	330	870	1	1	487.74	973.47	2	973.47	0	232	238	0	44.52		17	0.00011	R	2.61882	FQYYPTR	M			20111220_MembraneVes_M1.2977.2977.2.dta
M1	M1_70	70	1.73	0.0034891	10	MXAN_6090	hypothetical protein {Myxococcus xanthus DK 1622}	803	34786	26	41.2	330	9198	1	1	1011.51	2021.01	2	2021.01	0	171	189	0	91.46		18	2.6e-09	R	5.08111	FTDVISGYLLGGAETDHVK	S			20111220_MembraneVes_M1.8488.8488.2.dta
M1	M1_70	70	1.73	0.0034891	10	MXAN_6090	hypothetical protein {Myxococcus xanthus DK 1622}	803	34786	26	41.2	330	6772	1	1	841.94	1681.87	2	1681.87	0	281	295	0	76.86		18	7.4e-08	R	4.27	MLFNSQTQLSVGLTK	Q	Oxidation (M)	0.300000000000000.0	20111220_MembraneVes_M1.6732.6732.2.dta
M1	M1_70	70	1.73	0.0034891	10	MXAN_6090	hypothetical protein {Myxococcus xanthus DK 1622}	803	34786	26	41.2	330	3640	1	1	650.32	1298.63	2	1298.63	0	239	250	0	35.57		15	0.00044	R	2.37133	MNLPDVDLGGPR	F	Oxidation (M)	0.300000000000.0	20111220_MembraneVes_M1.5173.5173.2.dta
M1	M1_70	70	1.73	0.0034891	10	MXAN_6090	hypothetical protein {Myxococcus xanthus DK 1622}	803	34786	26	41.2	330	2424	1	1	596.85	1191.69	2	1191.69	0	296	306	0	44.88		13	3.3e-05	K	3.45231	QLSLGTSFLVK	H			20111220_MembraneVes_M1.7631.7631.2.dta
M1	M1_70	70	1.73	0.0034891	10	MXAN_6090	hypothetical protein {Myxococcus xanthus DK 1622}	803	34786	26	41.2	330	12069	1	1	885.79	2654.36	3	2654.37	0	142	166	0	61.82		16	1.3e-06	R	3.86375	SRPPEVTGEEAVSQVVAFNAGLELR	G			20111220_MembraneVes_M1.9486.9486.3.dta	emPAI	1.73
M1	M1_70	70	1.73	0.0034891	10	MXAN_6090	hypothetical protein {Myxococcus xanthus DK 1622}	803	34786	26	41.2	330	6831	1	1	847.41	1692.81	2	1692.81	0	195	209	0	87.24		17	5.9e-09	R	5.13176	TFGEGGLGVLWWDEK	K			20111220_MembraneVes_M1.10624.10624.2.dta
M1	M1_71	71	2.87	0.00578827	4	MXAN_7340	hypothetical protein {Myxococcus xanthus DK 1622}	800	18319	24	40.2	174	9431	1	1	1035.57	2069.12	2	2069.12	0	150	169	0	78.59		16	2.8e-08	K	4.91188	AASIGLEVGYLEPNPTIGLR	L			20111220_MembraneVes_M1.9824.9824.2.dta
M1	M1_71	71	2.87	0.00578827	4	MXAN_7340	hypothetical protein {Myxococcus xanthus DK 1622}	800	18319	24	40.2	174	2536	1	1	602.32	1202.62	2	1202.62	0	138	149	0	45.31		18	0.00011	R	2.51722	AHAAFGFGLQGK	A			20111220_MembraneVes_M1.3832.3832.2.dta
M1	M1_71	71	2.87	0.00578827	4	MXAN_7340	hypothetical protein {Myxococcus xanthus DK 1622}	800	18319	24	40.2	174	10442	1	1	1130.11	2258.2	2	2258.2	0	90	110	0	78.14		16	3.2e-08	R	4.88375	FGAMLITEGNDIGVPLDLVLR	A	Oxidation (M)	0.000300000000000000000.0	20111220_MembraneVes_M1.12239.12239.2.dta
M1	M1_71	71	2.87	0.00578827	4	MXAN_7340	hypothetical protein {Myxococcus xanthus DK 1622}	800	18319	24	40.2	174	8344	1	1	941.98	1881.94	2	1881.94	0	116	132	0	72.51		19	2.4e-07	K	3.81632	SGVYIEGMVGPWLVFGR	G	Oxidation (M)	0.00000003000000000.0	20111220_MembraneVes_M1.11070.11070.2.dta
M1	M1_72	72	0.71	0.00143194	7	MXAN_3541	succinyl-CoA synthase, beta subunit (sucC) [6.2.1.5] {Myxococcus xanthus DK 1622}	797	41333	16	28.5	386	7492	1	1	892.48	1782.95	2	1782.95	0	359	375	0	69.22		18	3.9e-07	K	3.84556	ELLSNSGLAITPADNLR	Q			20111220_MembraneVes_M1.7673.7673.2.dta
M1	M1_72	72	0.71	0.00143194	7	MXAN_3541	succinyl-CoA synthase, beta subunit (sucC) [6.2.1.5] {Myxococcus xanthus DK 1622}	797	41333	16	28.5	386	6204	1	1	826.39	1650.76	2	1650.76	0	147	161	0	85.81		16	6.3e-09	R	5.36313	ESVDPAVGFQDFQGR	K			20111220_MembraneVes_M1.6533.6533.2.dta
M1	M1_72	72	0.71	0.00143194	7	MXAN_3541	succinyl-CoA synthase, beta subunit (sucC) [6.2.1.5] {Myxococcus xanthus DK 1622}	797	41333	16	28.5	386	4576	1	1	700.87	1399.73	2	1399.73	0	22	36	0	83.55		19	2.1e-08	K	4.39737	GILAVSANDAEAAAK	E			20111220_MembraneVes_M1.4663.4663.2.dta
M1	M1_72	72	0.71	0.00143194	7	MXAN_3541	succinyl-CoA synthase, beta subunit (sucC) [6.2.1.5] {Myxococcus xanthus DK 1622}	797	41333	16	28.5	386	6413	1	1	836.94	1671.86	2	1671.86	0	278	295	0	91.48		19	3.1e-09	K	4.81474	LVGGSPANFLDVGGGANK	E			20111220_MembraneVes_M1.7105.7105.2.dta
M1	M1_72	72	0.71	0.00143194	7	MXAN_3541	succinyl-CoA synthase, beta subunit (sucC) [6.2.1.5] {Myxococcus xanthus DK 1622}	797	41333	16	28.5	386	10021	1	1	1091.06	2180.11	2	2180.11	0	187	205	0	125.32		18	1.1e-12	R	6.96222	MFMDTDASLVEINPLVILK	D	2 Oxidation (M)	0.3030000000000000000.0	20111220_MembraneVes_M1.11955.11955.2.dta
M1	M1_72	72	0.71	0.00143194	7	MXAN_3541	succinyl-CoA synthase, beta subunit (sucC) [6.2.1.5] {Myxococcus xanthus DK 1622}	797	41333	16	28.5	386	2741	1	1	614.3	1226.59	2	1226.59	0	216	225	0	67.95		17	4.5e-07	K	3.99706	VTFDENALYR	H			20111220_MembraneVes_M1.5215.5215.2.dta
M1	M1_73	73	1.08	0.00217817	10	MXAN_4141	frizzy aggregation protein FrzCD (frzCD) {Myxococcus xanthus DK 1622}	790	43558	22	36.9	417	7514	1	1	893.51	1785	2	1785	0	38	54	0	64.65		13	3.9e-07	K	4.97308	AITDTLLTVLSGNLQAR	V			20111220_MembraneVes_M1.12007.12007.2.dta
M1	M1_73	73	1.08	0.00217817	10	MXAN_4141	frizzy aggregation protein FrzCD (frzCD) {Myxococcus xanthus DK 1622}	790	43558	22	36.9	417	5748	1	1	789.41	1576.8	2	1576.8	0	213	226	0	80.17		19	4.2e-08	R	4.21947	GAIGEFIQAMQQIR	S	Oxidation (M)	0.00000000030000.0	20111220_MembraneVes_M1.7081.7081.2.dta
M1	M1_73	73	1.08	0.00217817	10	MXAN_4141	frizzy aggregation protein FrzCD (frzCD) {Myxococcus xanthus DK 1622}	790	43558	22	36.9	417	5103	1	1	494.59	1480.74	3	1480.74	0	185	199	0	76.14		18	9.5e-08	K	4.23	HASAQIAENAGSVAR	V			20111220_MembraneVes_M1.1236.1236.3.dta
M1	M1_73	73	1.08	0.00217817	10	MXAN_4141	frizzy aggregation protein FrzCD (frzCD) {Myxococcus xanthus DK 1622}	790	43558	22	36.9	417	9304	1	1	678.04	2031.11	3	2031.11	0	86	104	0	22.7		15	0.0097	K	1.51333	HVAAQEIDQALDALIGLVR	E			20111220_MembraneVes_M1.13324.13324.3.dta
M1	M1_73	73	1.08	0.00217817	10	MXAN_4141	frizzy aggregation protein FrzCD (frzCD) {Myxococcus xanthus DK 1622}	790	43558	22	36.9	417	5344	1	1	510.28	1527.81	3	1527.81	0	246	259	0	38.19		18	0.00052	R	2.12167	IGTVVEVIDEIADR	S			20111220_MembraneVes_M1.10802.10802.3.dta
M1	M1_73	73	1.08	0.00217817	10	MXAN_4141	frizzy aggregation protein FrzCD (frzCD) {Myxococcus xanthus DK 1622}	790	43558	22	36.9	417	10553	1	1	766.41	2296.2	3	2296.2	0	333	356	0	58.97		18	4.2e-06	K	3.27611	LGAVAAQAVEGILAGVQETSDAAR	V			20111220_MembraneVes_M1.11644.11644.3.dta	emPAI	1.08
M1	M1_73	73	1.08	0.00217817	10	MXAN_4141	frizzy aggregation protein FrzCD (frzCD) {Myxococcus xanthus DK 1622}	790	43558	22	36.9	417	4949	1	1	729.39	1456.76	2	1456.76	0	392	406	0	82.53		18	2.2e-08	K	4.585	QATGAAAELTQLAGR	L			20111220_MembraneVes_M1.5646.5646.2.dta
M1	M1_73	73	1.08	0.00217817	10	MXAN_4141	frizzy aggregation protein FrzCD (frzCD) {Myxococcus xanthus DK 1622}	790	43558	22	36.9	417	1962	1	1	566.8	1131.58	2	1131.58	0	227	238	0	57.68		20	8.6e-06	R	2.884	SDGVAVADSIAK	L			20111220_MembraneVes_M1.2985.2985.2.dta
M1	M1_73	73	1.08	0.00217817	10	MXAN_4141	frizzy aggregation protein FrzCD (frzCD) {Myxococcus xanthus DK 1622}	790	43558	22	36.9	417	4738	1	1	715.39	1428.76	2	1428.76	0	260	273	0	81.71		18	2.3e-08	R	4.53944	SDLLALNAALEGSR	A			20111220_MembraneVes_M1.7914.7914.2.dta
M1	M1_74	74	2.92	0.00588912	10	MXAN_4351	pyridoxal phosphate biosynthetic protein PdxJ (pdxJ) {Myxococcus xanthus DK 1622}	783	27594	27	64	247	444	1	1	445.76	889.5	2	889.5	0	227	234	0	25.25		19	0.012	R	1.32895	AVLVGFER	A			20111220_MembraneVes_M1.4364.4364.2.dta
M1	M1_74	74	2.92	0.00588912	10	MXAN_4351	pyridoxal phosphate biosynthetic protein PdxJ (pdxJ) {Myxococcus xanthus DK 1622}	783	27594	27	64	247	9028	1	1	1001.51	2001	2	2001.01	-0.01	130	147	0	65.39		19	1.3e-06	K	3.44158	DGEIAVSLFIDPDLDQVR	A			20111220_MembraneVes_M1.11712.11712.2.dta
M1	M1_74	74	2.92	0.00588912	10	MXAN_4351	pyridoxal phosphate biosynthetic protein PdxJ (pdxJ) {Myxococcus xanthus DK 1622}	783	27594	27	64	247	6178	1	1	823.4	1644.79	2	1644.8	0	104	118	0	90.12		17	2.5e-09	R	5.30118	EELTTEGGLEVANQR	E			20111220_MembraneVes_M1.4077.4077.2.dta
M1	M1_74	74	2.92	0.00588912	10	MXAN_4351	pyridoxal phosphate biosynthetic protein PdxJ (pdxJ) {Myxococcus xanthus DK 1622}	783	27594	27	64	247	760	1	1	477.23	952.44	2	952.44	0	238	244	0	21.21		15	0.012	R	1.414	EMLEIMR	N	2 Oxidation (M)	0.0300030.0	20111220_MembraneVes_M1.2147.2147.2.dta
M1	M1_74	74	2.92	0.00588912	10	MXAN_4351	pyridoxal phosphate biosynthetic protein PdxJ (pdxJ) {Myxococcus xanthus DK 1622}	783	27594	27	64	247	9820	1	1	1062.53	2123.05	2	2123.05	0	68	86	0	91.82		18	2.2e-09	R	5.10111	ETVQTLLNLEMAATAEMVK	L	2 Oxidation (M)	0.0000000000300000300.0	20111220_MembraneVes_M1.9396.9396.2.dta
M1	M1_74	74	2.92	0.00588912	10	MXAN_4351	pyridoxal phosphate biosynthetic protein PdxJ (pdxJ) {Myxococcus xanthus DK 1622}	783	27594	27	64	247	7173	1	1	868.47	1734.92	2	1734.93	0	211	226	0	80.91		17	2.4e-08	R	4.75941	ISEIDELNIGHAIVGR	A			20111220_MembraneVes_M1.7318.7318.2.dta
M1	M1_74	74	2.92	0.00588912	10	MXAN_4351	pyridoxal phosphate biosynthetic protein PdxJ (pdxJ) {Myxococcus xanthus DK 1622}	783	27594	27	64	247	8038	1	1	622.67	1865	3	1865	0	87	102	0	16.77		15	0.041	K	1.118	LAYEHKPDVVTLVPER	R			20111220_MembraneVes_M1.4305.4305.3.dta
M1	M1_74	74	2.92	0.00588912	10	MXAN_4351	pyridoxal phosphate biosynthetic protein PdxJ (pdxJ) {Myxococcus xanthus DK 1622}	783	27594	27	64	247	9893	1	1	715.38	2143.12	3	2143.13	0	190	210	0	57.22		18	6.3e-06	K	3.17889	LGLGVAAGHGLNYDNVHPIAR	I			20111220_MembraneVes_M1.5470.5470.3.dta
M1	M1_74	74	2.92	0.00588912	10	MXAN_4351	pyridoxal phosphate biosynthetic protein PdxJ (pdxJ) {Myxococcus xanthus DK 1622}	783	27594	27	64	247	3582	1	1	431.91	1292.72	3	1292.72	0	11	22	0	37.39		16	0.00036	R	2.33688	LGVNVDHVATLR	Q			20111220_MembraneVes_M1.4097.4097.3.dta
M1	M1_75	75	1.14	0.00229918	8	MXAN_2035	Cys/Met metabolism PLP-dependent enzyme {Myxococcus xanthus DK 1622}	764	41712	21	38.1	381	11570	1	1	630.33	2517.29	4	2517.29	0	112	134	0	45.56		18	9.3e-05	R	2.53111	AGLHFSFVDLSKPENFEAAITPK	T			20111220_MembraneVes_M1.9676.9676.4.dta
M1	M1_75	75	1.14	0.00229918	8	MXAN_2035	Cys/Met metabolism PLP-dependent enzyme {Myxococcus xanthus DK 1622}	764	41712	21	38.1	381	5053	1	1	737.38	1472.74	2	1472.74	0	368	381	0	106.77		19	9.2e-11	R	5.61947	DLVDDLSQALDAAK	-			20111220_MembraneVes_M1.11268.11268.2.dta
M1	M1_75	75	1.14	0.00229918	8	MXAN_2035	Cys/Met metabolism PLP-dependent enzyme {Myxococcus xanthus DK 1622}	764	41712	21	38.1	381	7999	1	1	465.76	1859	4	1859.01	0	271	287	1	29.95		17	0.0027	K	1.76176	KVTYPGLEAHPQHALAK	Q			20111220_MembraneVes_M1.1970.1970.4.dta
M1	M1_75	75	1.14	0.00229918	8	MXAN_2035	Cys/Met metabolism PLP-dependent enzyme {Myxococcus xanthus DK 1622}	764	41712	21	38.1	381	794	1	1	480.26	958.51	2	958.51	0	359	367	0	55.68		21	2e-05	R	2.65143	LSVGIEDAR	D			20111220_MembraneVes_M1.3298.3298.2.dta
M1	M1_75	75	1.14	0.00229918	8	MXAN_2035	Cys/Met metabolism PLP-dependent enzyme {Myxococcus xanthus DK 1622}	764	41712	21	38.1	381	5644	1	1	782.38	1562.75	2	1562.75	0	137	149	0	51.46		16	1.7e-05	K	3.21625	MVWVESPTNPMLK	L	2 Oxidation (M)	0.3000000000300.0	20111220_MembraneVes_M1.5091.5091.2.dta
M1	M1_75	75	1.14	0.00229918	8	MXAN_2035	Cys/Met metabolism PLP-dependent enzyme {Myxococcus xanthus DK 1622}	764	41712	21	38.1	381	11207	1	1	1221.08	2440.15	2	2440.16	0	219	240	0	121.41		17	2.3e-12	K	7.14176	MYFLQNAVGGVSGAFDSFMVLR	G	2 Oxidation (M)	0.3000000000000000003000.0	20111220_MembraneVes_M1.11850.11850.2.dta
M1	M1_75	75	1.14	0.00229918	8	MXAN_2035	Cys/Met metabolism PLP-dependent enzyme {Myxococcus xanthus DK 1622}	764	41712	21	38.1	381	1645	1	1	366.54	1096.6	3	1096.6	0	259	268	0	27.93		18	0.0057	K	1.55167	VAQFLASHPK	V			20111220_MembraneVes_M1.1706.1706.3.dta
M1	M1_75	75	1.14	0.00229918	8	MXAN_2035	Cys/Met metabolism PLP-dependent enzyme {Myxococcus xanthus DK 1622}	764	41712	21	38.1	381	13587	1	1	978.44	3909.73	4	3909.73	0	67	103	0	25.59		13	0.0028	K	1.96846	YGAAFASGLAGTDMLMHMLDSGDHVVVSDDVYGGTFR	L	3 Oxidation (M)	0.0000000000000303030000000000000000000.0	20111220_MembraneVes_M1.9143.9143.4.dta	emPAI	1.14
M1	M1_76	76	0.54	0.00108908	13	MXAN_1389	putative alkaline phosphatase {Myxococcus xanthus DK 1622}	762	81637	30	27.5	741	4560	1	1	699.39	1396.77	2	1396.77	0	700	712	0	30.85		18	0.0029	K	1.71389	AAFHLIPSTEIAK	D			20111220_MembraneVes_M1.5504.5504.2.dta
M1	M1_76	76	0.54	0.00108908	13	MXAN_1389	putative alkaline phosphatase {Myxococcus xanthus DK 1622}	762	81637	30	27.5	741	4725	1	1	714.35	1426.68	2	1426.68	0	84	97	0	74.25		16	8.3e-08	R	4.64062	AVDPDNAGANTQVR	L			20111220_MembraneVes_M1.1461.1461.2.dta
M1	M1_76	76	0.54	0.00108908	13	MXAN_1389	putative alkaline phosphatase {Myxococcus xanthus DK 1622}	762	81637	30	27.5	741	6906	1	1	853.96	1705.9	2	1705.9	0	468	485	0	59.35		16	2.4e-06	R	3.70938	EAAGDSAIPLIPATGAPR	G			20111220_MembraneVes_M1.6777.6777.2.dta
M1	M1_76	76	0.54	0.00108908	13	MXAN_1389	putative alkaline phosphatase {Myxococcus xanthus DK 1622}	762	81637	30	27.5	741	13379	1	1	1178.89	3533.65	3	3533.65	-0.01	309	341	0	66.54		14	3e-07	R	4.75286	NAEQAFFEYIPMDHGASDAGAIDINAVVAQPTR	I	Oxidation (M)	0.000000000003000000000000000000000.0	20111220_MembraneVes_M1.10132.10132.3.dta
M1	M1_76	76	0.54	0.00108908	13	MXAN_1389	putative alkaline phosphatase {Myxococcus xanthus DK 1622}	762	81637	30	27.5	741	8579	1	1	958.96	1915.91	2	1915.91	0	236	253	0	116.92		15	3.6e-12	R	7.79467	QGTGLTAFYAANSLSNYR	D	Gln->pyro-Glu (N-term Q)	2.000000000000000000.0	20111220_MembraneVes_M1.10056.10056.2.dta
M1	M1_76	76	0.54	0.00108908	13	MXAN_1389	putative alkaline phosphatase {Myxococcus xanthus DK 1622}	762	81637	30	27.5	741	11186	1	1	812.1	2433.28	3	2433.28	0	419	442	0	62.69		17	1.5e-06	K	3.68765	QILTGVYVQQAVAAGLTSGEATEK	A			20111220_MembraneVes_M1.9448.9448.3.dta
M1	M1_76	76	0.54	0.00108908	13	MXAN_1389	putative alkaline phosphatase {Myxococcus xanthus DK 1622}	762	81637	30	27.5	741	2021	1	1	570.8	1139.58	2	1139.58	0	160	171	0	34.62		16	0.00071	R	2.16375	TAPAAGDDVPVK	F			20111220_MembraneVes_M1.1661.1661.2.dta
M1	M1_76	76	0.54	0.00108908	13	MXAN_1389	putative alkaline phosphatase {Myxococcus xanthus DK 1622}	762	81637	30	27.5	741	8049	1	1	624.65	1870.92	3	1870.92	0	361	376	0	19.54		18	0.041	R	1.08556	TYRPDHLIPEDAYPGK	V			20111220_MembraneVes_M1.4236.4236.3.dta
M1	M1_76	76	0.54	0.00108908	13	MXAN_1389	putative alkaline phosphatase {Myxococcus xanthus DK 1622}	762	81637	30	27.5	741	891	1	1	490.77	979.52	2	979.52	0	662	669	0	26.12		16	0.0051	R	1.6325	YIVTELDK	S			20111220_MembraneVes_M1.3762.3762.2.dta
M1	M1_76	76	0.54	0.00108908	13	MXAN_1389	putative alkaline phosphatase {Myxococcus xanthus DK 1622}	762	81637	30	27.5	741	7191	1	1	580.34	1738.01	3	1738.01	0	505	519	0	24.37		13	0.0037	R	1.87462	YVVVKPIFDLYAAIK	Y			20111220_MembraneVes_M1.10029.10029.3.dta
M1	M1_77	77	0.99	0.00199665	13	MXAN_4343	urocanate hydratase (hutU) [4.2.1.49] {Myxococcus xanthus DK 1622}	760	60454	30	31.9	551	1597	1	1	545.31	1088.6	2	1088.6	0	415	424	0	62.69		17	1.7e-06	K	3.68765	AGLAFNELVR	K			20111220_MembraneVes_M1.6695.6695.2.dta
M1	M1_77	77	0.99	0.00199665	13	MXAN_4343	urocanate hydratase (hutU) [4.2.1.49] {Myxococcus xanthus DK 1622}	760	60454	30	31.9	551	4887	1	1	483.9	1448.68	3	1448.68	0	310	322	0	41.6		17	0.0002	K	2.44706	AGSHVFDYGNNLR	G			20111220_MembraneVes_M1.3241.3241.3.dta
M1	M1_77	77	0.99	0.00199665	13	MXAN_4343	urocanate hydratase (hutU) [4.2.1.49] {Myxococcus xanthus DK 1622}	760	60454	30	31.9	551	8403	1	1	630.92	1889.74	3	1889.74	0	295	309	0	22.05		13	0.0062	R	1.69615	ESMMMHVQAMNDFQK	A	4 Oxidation (M)	0.003330000300000.0	20111220_MembraneVes_M1.1093.1093.3.dta
M1	M1_77	77	0.99	0.00199665	13	MXAN_4343	urocanate hydratase (hutU) [4.2.1.49] {Myxococcus xanthus DK 1622}	760	60454	30	31.9	551	1212	1	1	515.28	1028.54	2	1028.54	0	17	25	0	65.48		19	1.3e-06	K	3.44632	GWVQEAALR	M			20111220_MembraneVes_M1.4391.4391.2.dta
M1	M1_77	77	0.99	0.00199665	13	MXAN_4343	urocanate hydratase (hutU) [4.2.1.49] {Myxococcus xanthus DK 1622}	760	60454	30	31.9	551	5026	1	1	490.91	1469.72	3	1469.72	0	527	540	0	26.28		17	0.0072	R	1.54588	HADAGYPEAIEVAK	E			20111220_MembraneVes_M1.3053.3053.3.dta
M1	M1_77	77	0.99	0.00199665	13	MXAN_4343	urocanate hydratase (hutU) [4.2.1.49] {Myxococcus xanthus DK 1622}	760	60454	30	31.9	551	12392	1	1	697.13	2784.5	4	2784.5	0	61	86	0	74.14		14	5.6e-08	R	5.29571	IVSSLQNLGDDETLLVQSGKPVGIFR	T			20111220_MembraneVes_M1.9966.9966.4.dta	emPAI	0.99
M1	M1_77	77	0.99	0.00199665	13	MXAN_4343	urocanate hydratase (hutU) [4.2.1.49] {Myxococcus xanthus DK 1622}	760	60454	30	31.9	551	12370	1	1	922.44	2764.3	3	2764.3	0	26	50	0	41.69		17	0.0002	R	2.45235	MLMNNLDPDVAERPEDLVVYGGTGK	A	2 Oxidation (M)	0.3030000000000000000000000.0	20111220_MembraneVes_M1.7238.7238.3.dta
M1	M1_77	77	0.99	0.00199665	13	MXAN_4343	urocanate hydratase (hutU) [4.2.1.49] {Myxococcus xanthus DK 1622}	760	60454	30	31.9	551	3692	1	1	652.87	1303.73	2	1303.72	0	231	243	0	74.65		16	7.2e-08	R	4.66563	SIAVIGNAASVFR	E			20111220_MembraneVes_M1.7527.7527.2.dta
M1	M1_77	77	0.99	0.00199665	13	MXAN_4343	urocanate hydratase (hutU) [4.2.1.49] {Myxococcus xanthus DK 1622}	760	60454	30	31.9	551	875	1	1	487.77	973.53	2	973.53	0	395	403	0	48.46		19	6.7e-05	R	2.55053	VAFQGLPSR	I			20111220_MembraneVes_M1.3851.3851.2.dta
M1	M1_77	77	0.99	0.00199665	13	MXAN_4343	urocanate hydratase (hutU) [4.2.1.49] {Myxococcus xanthus DK 1622}	760	60454	30	31.9	551	2162	1	1	578.35	1154.68	2	1154.68	0	94	104	0	52.54		17	1.6e-05	R	3.09059	VLIANSNLVGR	W			20111220_MembraneVes_M1.4401.4401.2.dta
M1	M1_77	77	0.99	0.00199665	13	MXAN_4343	urocanate hydratase (hutU) [4.2.1.49] {Myxococcus xanthus DK 1622}	760	60454	30	31.9	551	3135	1	1	630.83	1259.65	2	1259.65	0	515	526	0	46.97		19	9.1e-05	R	2.47211	VLTSDPGMGVLR	H	Oxidation (M)	0.000000030000.0	20111220_MembraneVes_M1.3643.3643.2.dta
M1	M1_77	77	0.99	0.00199665	13	MXAN_4343	urocanate hydratase (hutU) [4.2.1.49] {Myxococcus xanthus DK 1622}	760	60454	30	31.9	551	4159	1	1	679.34	1356.67	2	1356.67	0	357	368	0	45.65		19	0.00012	R	2.40263	WVALSGDPEDIR	V			20111220_MembraneVes_M1.6169.6169.2.dta
M1	M1_78	78	0.73	0.00147228	13	MXAN_7358	transketolase (tkt) [2.2.1.1] {Myxococcus xanthus DK 1622}	759	75793	28	31	687	10521	1	1	764.42	2290.24	3	2290.24	0	499	519	0	36.62		14	0.00029	R	2.61571	AIPGIIVLRPGDANEVVESWR	V			20111220_MembraneVes_M1.9640.9640.3.dta
M1	M1_78	78	0.73	0.00147228	13	MXAN_7358	transketolase (tkt) [2.2.1.1] {Myxococcus xanthus DK 1622}	759	75793	28	31	687	8637	1	1	964.95	1927.89	2	1927.9	0	351	368	0	65.05		16	7.7e-07	R	4.06562	DAPQGWDAELPTFPADAK	G			20111220_MembraneVes_M1.8909.8909.2.dta
M1	M1_78	78	0.73	0.00147228	13	MXAN_7358	transketolase (tkt) [2.2.1.1] {Myxococcus xanthus DK 1622}	759	75793	28	31	687	7641	1	1	904.94	1807.87	2	1807.87	0	89	104	0	50.91		18	2.8e-05	R	2.82833	EYTVEDAPTVSLEDIK	K			20111220_MembraneVes_M1.7516.7516.2.dta
M1	M1_78	78	0.73	0.00147228	13	MXAN_7358	transketolase (tkt) [2.2.1.1] {Myxococcus xanthus DK 1622}	759	75793	28	31	687	9465	1	1	692.69	2075.04	3	2075.05	0	444	461	0	48.07		19	6.8e-05	R	2.53	GYGATFLIFSDYERPAIR	L			20111220_MembraneVes_M1.9341.9341.3.dta
M1	M1_78	78	0.73	0.00147228	13	MXAN_7358	transketolase (tkt) [2.2.1.1] {Myxococcus xanthus DK 1622}	759	75793	28	31	687	7896	1	1	614.64	1840.91	3	1840.91	0	386	402	0	35.27		19	0.0013	K	1.85632	HYPWLVGGSADLNPSTK	T			20111220_MembraneVes_M1.6340.6340.3.dta
M1	M1_78	78	0.73	0.00147228	13	MXAN_7358	transketolase (tkt) [2.2.1.1] {Myxococcus xanthus DK 1622}	759	75793	28	31	687	4067	1	1	673.34	1344.67	2	1344.67	0	336	346	0	52.26		20	3.1e-05	K	2.613	QFPELADQLER	M			20111220_MembraneVes_M1.6529.6529.2.dta
M1	M1_78	78	0.73	0.00147228	13	MXAN_7358	transketolase (tkt) [2.2.1.1] {Myxococcus xanthus DK 1622}	759	75793	28	31	687	5020	1	1	735.34	1468.66	2	1468.66	0	108	120	0	52.57		13	6.9e-06	R	4.04385	QLDSSTPGHPEYR	W	Gln->pyro-Glu (N-term Q)	2.0000000000000.0	20111220_MembraneVes_M1.2833.2833.2.dta
M1	M1_78	78	0.73	0.00147228	13	MXAN_7358	transketolase (tkt) [2.2.1.1] {Myxococcus xanthus DK 1622}	759	75793	28	31	687	13539	1	1	934.21	3732.81	4	3732.81	0	16	49	0	20.62		15	0.016	R	1.37467	TLAMDAVQQAHSGHPGAPMSLAPVAYQLWQQELR	Y	2 Oxidation (M)	0.0003000000000000003000000000000000.0	20111220_MembraneVes_M1.9245.9245.4.dta	emPAI	0.73
M1	M1_78	78	0.73	0.00147228	13	MXAN_7358	transketolase (tkt) [2.2.1.1] {Myxococcus xanthus DK 1622}	759	75793	28	31	687	7675	1	1	606.29	1815.85	3	1815.85	0	403	419	0	23.32		17	0.012	K	1.37176	TYITGGEAMKPGEYAGR	N	Oxidation (M)	0.00000000300000000.0	20111220_MembraneVes_M1.2165.2165.3.dta
M1	M1_78	78	0.73	0.00147228	13	MXAN_7358	transketolase (tkt) [2.2.1.1] {Myxococcus xanthus DK 1622}	759	75793	28	31	687	5916	1	1	801.38	1600.75	2	1600.75	0	231	245	0	84.08		16	9.4e-09	R	5.255	VPDANDLNAMGEALR	T	Oxidation (M)	0.000000000300000.0	20111220_MembraneVes_M1.4184.4184.2.dta
M1	M1_78	78	0.73	0.00147228	13	MXAN_7358	transketolase (tkt) [2.2.1.1] {Myxococcus xanthus DK 1622}	759	75793	28	31	687	9976	1	1	1084.54	2167.06	2	2167.06	0	597	614	0	87.45		18	6.4e-09	R	4.85833	VVSLPSWELFEAQSQEYR	D			20111220_MembraneVes_M1.10203.10203.2.dta
M1	M1_79	79	1.85	0.00373112	12	MXAN_2382	peptidase, M18 (aminopeptidase I) family [3.4.11.22] {Myxococcus xanthus DK 1622}	748	48686	35	39.8	450	6290	1	1	554.99	1661.94	3	1661.94	0	200	215	0	56.7		13	2.1e-06	R	4.36154	AGVAELHGLLLEELAK	G			20111220_MembraneVes_M1.8835.8835.3.dta
M1	M1_79	79	1.85	0.00373112	12	MXAN_2382	peptidase, M18 (aminopeptidase I) family [3.4.11.22] {Myxococcus xanthus DK 1622}	748	48686	35	39.8	450	10978	1	1	1191.09	2380.17	2	2380.17	0	220	240	0	102.43		17	1.8e-10	K	6.02529	AQAGDILGYDLCLYDLQPSIR	S			20111220_MembraneVes_M1.11319.11319.2.dta
M1	M1_79	79	1.85	0.00373112	12	MXAN_2382	peptidase, M18 (aminopeptidase I) family [3.4.11.22] {Myxococcus xanthus DK 1622}	748	48686	35	39.8	450	4048	1	1	671.35	1340.68	2	1340.68	0	383	394	0	50.37		17	2.5e-05	R	2.96294	EAGVTPQHFVTR	T			20111220_MembraneVes_M1.2240.2240.2.dta
M1	M1_79	79	1.85	0.00373112	12	MXAN_2382	peptidase, M18 (aminopeptidase I) family [3.4.11.22] {Myxococcus xanthus DK 1622}	748	48686	35	39.8	450	7905	1	1	923.45	1844.89	2	1844.89	0	274	290	0	72.27		18	2e-07	R	4.015	EATSGVILFDHEEVGSR	S			20111220_MembraneVes_M1.5407.5407.2.dta
M1	M1_79	79	1.85	0.00373112	12	MXAN_2382	peptidase, M18 (aminopeptidase I) family [3.4.11.22] {Myxococcus xanthus DK 1622}	748	48686	35	39.8	450	7505	1	1	892.95	1783.88	2	1783.89	0	74	90	0	73.32		18	1.6e-07	R	4.07333	GDTSIAAFHLGTQPVDR	A			20111220_MembraneVes_M1.5608.5608.2.dta
M1	M1_79	79	1.85	0.00373112	12	MXAN_2382	peptidase, M18 (aminopeptidase I) family [3.4.11.22] {Myxococcus xanthus DK 1622}	748	48686	35	39.8	450	10315	1	1	743.37	2227.09	3	2227.09	0	253	273	0	23.22		19	0.02	R	1.22211	LDNLASCHASLSALLSSSEPR	E			20111220_MembraneVes_M1.7787.7787.3.dta
M1	M1_79	79	1.85	0.00373112	12	MXAN_2382	peptidase, M18 (aminopeptidase I) family [3.4.11.22] {Myxococcus xanthus DK 1622}	748	48686	35	39.8	450	6356	1	0	555.62	1663.84	3	1663.84	0	307	321	0	40.21		19	0.00038	R	2.11632	LTLAHSDGKPDAFHR	A			20111220_MembraneVes_M1.1640.1640.3.dta
M1	M1_79	79	1.85	0.00373112	12	MXAN_2382	peptidase, M18 (aminopeptidase I) family [3.4.11.22] {Myxococcus xanthus DK 1622}	748	48686	35	39.8	450	3594	1	1	648.34	1294.67	2	1294.66	0	95	106	0	36.62		17	0.00062	R	2.15412	LVGSHTDSPNLR	V			20111220_MembraneVes_M1.1326.1326.2.dta
M1	M1_79	79	1.85	0.00373112	12	MXAN_2382	peptidase, M18 (aminopeptidase I) family [3.4.11.22] {Myxococcus xanthus DK 1622}	748	48686	35	39.8	450	7161	1	1	867.41	1732.81	2	1732.82	0	54	68	1	47.43		18	6.1e-05	R	2.635	QLDEREPWAPEPGAR	V	Gln->pyro-Glu (N-term Q)	2.000000000000000.0	20111220_MembraneVes_M1.6087.6087.2.dta
M1	M1_79	79	1.85	0.00373112	12	MXAN_2382	peptidase, M18 (aminopeptidase I) family [3.4.11.22] {Myxococcus xanthus DK 1622}	748	48686	35	39.8	450	1674	1	1	552.79	1103.57	2	1103.57	0	291	301	0	39.74		19	0.00046	R	2.09158	SAQGAASPFLR	T			20111220_MembraneVes_M1.3306.3306.2.dta
M1	M1_79	79	1.85	0.00373112	12	MXAN_2382	peptidase, M18 (aminopeptidase I) family [3.4.11.22] {Myxococcus xanthus DK 1622}	748	48686	35	39.8	450	3450	1	1	426.88	1277.63	3	1277.63	0	241	252	0	29.33		19	0.0049	R	1.54368	SGAHGEFLHAPR	L			20111220_MembraneVes_M1.1555.1555.3.dta
M1	M1_79	79	1.85	0.00373112	12	MXAN_2382	peptidase, M18 (aminopeptidase I) family [3.4.11.22] {Myxococcus xanthus DK 1622}	748	48686	35	39.8	450	2108	1	1	382.9	1145.67	3	1145.67	0	167	176	0	35.72		13	0.00027	R	2.74769	VPNLAIHLNR	G			20111220_MembraneVes_M1.4223.4223.3.dta
M1	M1_80	80	1.56	0.00314624	11	MXAN_4100	porphobilinogen synthase (hemB) [4.2.1.24] {Myxococcus xanthus DK 1622}	735	37213	26	51	335	9024	1	1	1000.49	1998.96	2	1998.96	0	190	208	0	94.02		18	1.5e-09	R	5.22333	AALDETGFGELPIMAYSAK	F	Oxidation (M)	0.0000000000000300000.0	20111220_MembraneVes_M1.8884.8884.2.dta
M1	M1_80	80	1.56	0.00314624	11	MXAN_4100	porphobilinogen synthase (hemB) [4.2.1.24] {Myxococcus xanthus DK 1622}	735	37213	26	51	335	5536	1	1	776.34	1550.67	2	1550.67	0	170	184	0	60.43		13	9.1e-07	K	4.64846	AGADIIAPSDMMDGR	V	2 Oxidation (M)	0.000000000033000.0	20111220_MembraneVes_M1.2823.2823.2.dta
M1	M1_80	80	1.56	0.00314624	11	MXAN_4100	porphobilinogen synthase (hemB) [4.2.1.24] {Myxococcus xanthus DK 1622}	735	37213	26	51	335	6415	1	1	558.3	1671.88	3	1671.88	0	318	333	0	32.55		19	0.0022	R	1.71316	AGSDLIITYHALEAAK	L			20111220_MembraneVes_M1.6521.6521.3.dta
M1	M1_80	80	1.56	0.00314624	11	MXAN_4100	porphobilinogen synthase (hemB) [4.2.1.24] {Myxococcus xanthus DK 1622}	735	37213	26	51	335	12698	1	1	964.83	2891.46	3	2891.47	0	246	271	0	85.51		17	8e-09	K	5.03	EVALDVEEGADMIMVKPALAYLDVIR	A	2 Oxidation (M)	0.00000000000303000000000000.0	20111220_MembraneVes_M1.10941.10941.3.dta	emPAI	1.56
M1	M1_80	80	1.56	0.00314624	11	MXAN_4100	porphobilinogen synthase (hemB) [4.2.1.24] {Myxococcus xanthus DK 1622}	735	37213	26	51	335	2222	1	1	582.78	1163.54	2	1163.54	0	209	218	0	53.46		15	7.9e-06	K	3.564	FASGYYGPFR	E			20111220_MembraneVes_M1.5471.5471.2.dta
M1	M1_80	80	1.56	0.00314624	11	MXAN_4100	porphobilinogen synthase (hemB) [4.2.1.24] {Myxococcus xanthus DK 1622}	735	37213	26	51	335	4534	1	1	697.34	1392.66	2	1392.66	0	102	114	0	66.8		17	6.5e-07	R	3.92941	GTQAYADDGIVQR	A			20111220_MembraneVes_M1.2459.2459.2.dta
M1	M1_80	80	1.56	0.00314624	11	MXAN_4100	porphobilinogen synthase (hemB) [4.2.1.24] {Myxococcus xanthus DK 1622}	735	37213	26	51	335	7884	1	1	918.98	1835.95	2	1835.95	0	39	54	0	49.75		19	4.4e-05	R	2.61842	LDPGDFIYPLFVVEGR	D			20111220_MembraneVes_M1.13084.13084.2.dta
M1	M1_80	80	1.56	0.00314624	11	MXAN_4100	porphobilinogen synthase (hemB) [4.2.1.24] {Myxococcus xanthus DK 1622}	735	37213	26	51	335	5732	1	1	525.65	1573.93	3	1573.93	0	84	98	0	29.37		13	0.0012	K	2.25923	LGVPAVLLFGIPNHK	D			20111220_MembraneVes_M1.9795.9795.3.dta
M1	M1_80	80	1.56	0.00314624	11	MXAN_4100	porphobilinogen synthase (hemB) [4.2.1.24] {Myxococcus xanthus DK 1622}	735	37213	26	51	335	11248	1	1	613.58	2450.31	4	2450.31	0	58	79	0	22.89		15	0.0098	R	1.526	RPIVSMPGIFNLSLEHVVAEAR	H	Oxidation (M)	0.0000030000000000000000.0	20111220_MembraneVes_M1.8646.8646.4.dta
M1	M1_80	80	1.56	0.00314624	11	MXAN_4100	porphobilinogen synthase (hemB) [4.2.1.24] {Myxococcus xanthus DK 1622}	735	37213	26	51	335	2333	1	1	592.8	1183.58	2	1183.58	0	307	316	0	38.82		19	0.00053	R	2.04316	VMLETLTSMK	R	2 Oxidation (M)	0.0300000030.0	20111220_MembraneVes_M1.3480.3480.2.dta
M1	M1_81	81	1.27	0.00256136	9	MXAN_0770	iron ABC transporter, periplasmic iron-binding protein {Myxococcus xanthus DK 1622}	728	34813	18	44	327	12292	1	1	909.17	2724.49	3	2724.49	0	225	252	0	74.77		13	3.3e-08	K	5.75154	ADLPVANYFVAAGDPGALVNVAGVAILK	G			20111220_MembraneVes_M1.13284.13284.3.dta
M1	M1_81	81	1.27	0.00256136	9	MXAN_0770	iron ABC transporter, periplasmic iron-binding protein {Myxococcus xanthus DK 1622}	728	34813	18	44	327	12933	1	1	1016.52	3046.53	3	3046.52	0.01	263	290	0	22		17	0.018	K	1.29412	LAAYLLDADAQTYFAQETSEFPLVSGVK	L			20111220_MembraneVes_M1.12602.12602.3.dta	emPAI	1.27
M1	M1_81	81	1.27	0.00256136	9	MXAN_0770	iron ABC transporter, periplasmic iron-binding protein {Myxococcus xanthus DK 1622}	728	34813	18	44	327	8824	1	1	983.52	1965.02	2	1965.01	0.01	152	169	0	78.32		16	3.2e-08	R	4.895	LGWAPTNASFQSFVTALR	L			20111220_MembraneVes_M1.11455.11455.2.dta
M1	M1_81	81	1.27	0.00256136	9	MXAN_0770	iron ABC transporter, periplasmic iron-binding protein {Myxococcus xanthus DK 1622}	728	34813	18	44	327	2174	1	1	579.32	1156.62	2	1156.62	0	194	204	0	55.18		19	1.4e-05	K	2.90421	NNSAIIEALGR	G			20111220_MembraneVes_M1.5289.5289.2.dta
M1	M1_81	81	1.27	0.00256136	9	MXAN_0770	iron ABC transporter, periplasmic iron-binding protein {Myxococcus xanthus DK 1622}	728	34813	18	44	327	2783	1	1	615.81	1229.61	2	1229.62	0	109	120	0	36.85		19	0.00093	R	1.93947	SPQGVWVGTSGR	A			20111220_MembraneVes_M1.3000.3000.2.dta
M1	M1_81	81	1.27	0.00256136	9	MXAN_0770	iron ABC transporter, periplasmic iron-binding protein {Myxococcus xanthus DK 1622}	728	34813	18	44	327	8015	1	1	931.99	1861.96	2	1861.96	0	70	88	0	108.18		17	4.3e-11	K	6.36353	TPADVFFAQDAGALGALAK	A			20111220_MembraneVes_M1.10270.10270.2.dta
M1	M1_81	81	1.27	0.00256136	9	MXAN_0770	iron ABC transporter, periplasmic iron-binding protein {Myxococcus xanthus DK 1622}	728	34813	18	44	327	7542	1	1	895.96	1789.91	2	1789.91	0	53	69	0	90.95		19	3.3e-09	R	4.78684	YGETPQLAATLLEEGAK	T			20111220_MembraneVes_M1.8435.8435.2.dta
M1	M1_82	82	1.4	0.00282355	8	MXAN_6925	ATP synthase F1, gamma subunit (atpG) [3.6.3.14] {Myxococcus xanthus DK 1622}	725	32481	17	41.2	294	4040	1	1	447.24	1338.69	3	1338.69	0	237	249	0	24.54		17	0.01	R	1.44353	ALLESVASEHGAR	M			20111220_MembraneVes_M1.2611.2611.3.dta
M1	M1_82	82	1.4	0.00282355	8	MXAN_6925	ATP synthase F1, gamma subunit (atpG) [3.6.3.14] {Myxococcus xanthus DK 1622}	725	32481	17	41.2	294	4595	1	1	703.37	1404.72	2	1404.72	0	282	294	0	67.88		18	5.9e-07	K	3.77111	ELMEIVSGAEALK	-	Oxidation (M)	0.0030000000000.0	20111220_MembraneVes_M1.6060.6060.2.dta
M1	M1_82	82	1.4	0.00282355	8	MXAN_6925	ATP synthase F1, gamma subunit (atpG) [3.6.3.14] {Myxococcus xanthus DK 1622}	725	32481	17	41.2	294	5176	1	1	749.88	1497.75	2	1497.75	0	104	115	0	71.2		18	2.6e-07	R	3.95556	FLYENTNLESIR	L			20111220_MembraneVes_M1.6547.6547.2.dta
M1	M1_82	82	1.4	0.00282355	8	MXAN_6925	ATP synthase F1, gamma subunit (atpG) [3.6.3.14] {Myxococcus xanthus DK 1622}	725	32481	17	41.2	294	2548	1	1	602.82	1203.64	2	1203.64	0	88	99	0	72.94		17	1.5e-07	R	4.29059	GLAGGFNSNVIR	R			20111220_MembraneVes_M1.4715.4715.2.dta
M1	M1_82	82	1.4	0.00282355	8	MXAN_6925	ATP synthase F1, gamma subunit (atpG) [3.6.3.14] {Myxococcus xanthus DK 1622}	725	32481	17	41.2	294	893	1	1	491.31	980.6	2	980.6	0	225	233	0	22.67		13	0.0054	R	1.74385	LVPQAVNIK	L			20111220_MembraneVes_M1.3361.3361.2.dta
M1	M1_82	82	1.4	0.00282355	8	MXAN_6925	ATP synthase F1, gamma subunit (atpG) [3.6.3.14] {Myxococcus xanthus DK 1622}	725	32481	17	41.2	294	12179	1	1	889.73	2666.16	3	2666.16	0	250	273	0	61.15		13	7.7e-07	R	4.70385	MSAMENATSNATDMIGNLTLTYNR	T	3 Oxidation (M)	0.300300000000030000000000.0	20111220_MembraneVes_M1.6742.6742.3.dta
M1	M1_82	82	1.4	0.00282355	8	MXAN_6925	ATP synthase F1, gamma subunit (atpG) [3.6.3.14] {Myxococcus xanthus DK 1622}	725	32481	17	41.2	294	12630	1	1	1429.76	2857.5	2	2857.51	0	186	213	0	95.31		16	6.5e-10	K	5.95688	VAQLLPLQTLGTPDQASTAGSTSLVDFK	Y			20111220_MembraneVes_M1.10832.10832.2.dta
M1	M1_82	82	1.4	0.00282355	8	MXAN_6925	ATP synthase F1, gamma subunit (atpG) [3.6.3.14] {Myxococcus xanthus DK 1622}	725	32481	17	41.2	294	2099	1	1	572.83	1143.65	2	1143.65	0	78	87	0	55.9		16	5.1e-06	R	3.49375	VELVLLTSDR	G			20111220_MembraneVes_M1.6798.6798.2.dta
M1	M1_83	83	3.21	0.00647399	6	MXAN_3311	ribosomal protein L5 (rplE) {Myxococcus xanthus DK 1622}	724	19452	16	52.9	174	8323	1	1	939.98	1877.94	2	1877.94	0	129	143	0	42.31		19	0.00028	R	2.22684	EQIIFPEINYDQIEK	V			20111220_MembraneVes_M1.9128.9128.2.dta
M1	M1_83	83	3.21	0.00647399	6	MXAN_3311	ribosomal protein L5 (rplE) {Myxococcus xanthus DK 1622}	724	19452	16	52.9	174	10351	1	1	1119.06	2236.11	2	2236.12	0	146	166	0	93.13		18	1.7e-09	K	5.17389	GLNISFVTTAANDEQGLALMR	H	Oxidation (M)	0.000000000000000000030.0	20111220_MembraneVes_M1.9474.9474.2.dta
M1	M1_83	83	3.21	0.00647399	6	MXAN_3311	ribosomal protein L5 (rplE) {Myxococcus xanthus DK 1622}	724	19452	16	52.9	174	10356	1	1	746.43	2236.28	3	2236.28	0	44	64	0	44.99		13	3.2e-05	K	3.46077	ILESAVEQLAAITGQKPIVTR	A			20111220_MembraneVes_M1.9562.9562.3.dta
M1	M1_83	83	3.21	0.00647399	6	MXAN_3311	ribosomal protein L5 (rplE) {Myxococcus xanthus DK 1622}	724	19452	16	52.9	174	5619	1	1	779.92	1557.82	2	1557.82	0	29	43	0	93.78		18	1.4e-09	K	5.21	IVVNMGLGEALANNK	I	Oxidation (M)	0.000030000000000.0	20111220_MembraneVes_M1.5292.5292.2.dta
M1	M1_83	83	3.21	0.00647399	6	MXAN_3311	ribosomal protein L5 (rplE) {Myxococcus xanthus DK 1622}	724	19452	16	52.9	174	436	1	1	441.79	881.57	2	881.57	0	98	105	0	55.88		13	2.6e-06	R	4.29846	LITVALPR	V			20111220_MembraneVes_M1.5671.5671.2.dta
M1	M1_83	83	3.21	0.00647399	6	MXAN_3311	ribosomal protein L5 (rplE) {Myxococcus xanthus DK 1622}	724	19452	16	52.9	174	2350	1	1	592.84	1183.67	2	1183.67	0	76	87	0	63.51		19	2.1e-06	R	3.34263	QGQAIGAAVTLR	G			20111220_MembraneVes_M1.3603.3603.2.dta
M1	M1_84	84	1.97	0.00397314	6	MXAN_7026	ATP synthase F1, delta subunit (atpH) [3.6.3.14] {Myxococcus xanthus DK 1622}	724	19936	14	42.3	182	1667	1	0	551.3	1100.58	2	1100.58	0	13	23	0	73.29		20	2.9e-07	R	3.6645	ALLDVASEAGR	T			20111220_MembraneVes_M1.4601.4601.2.dta
M1	M1_84	84	1.97	0.00397314	6	MXAN_7026	ATP synthase F1, delta subunit (atpH) [3.6.3.14] {Myxococcus xanthus DK 1622}	724	19936	14	42.3	182	956	1	1	496.28	990.55	2	990.55	0	90	98	0	67.78		19	7.8e-07	R	3.56737	LGYLADIAR	L			20111220_MembraneVes_M1.5567.5567.2.dta
M1	M1_84	84	1.97	0.00397314	6	MXAN_7026	ATP synthase F1, delta subunit (atpH) [3.6.3.14] {Myxococcus xanthus DK 1622}	724	19936	14	42.3	182	479	1	1	453.25	904.48	2	904.48	0	1	8	0	30.79		19	0.0034	-	1.62053	MVNVSIAR	R	Oxidation (M)	0.30000000.0	20111220_MembraneVes_M1.2280.2280.2.dta
M1	M1_84	84	1.97	0.00397314	6	MXAN_7026	ATP synthase F1, delta subunit (atpH) [3.6.3.14] {Myxococcus xanthus DK 1622}	724	19936	14	42.3	182	7329	1	1	881.97	1761.92	2	1761.91	0	24	40	0	116.08		18	8e-12	R	6.44889	TDAVAEQLTAFADVIAK	N			20111220_MembraneVes_M1.11259.11259.2.dta
M1	M1_84	84	1.97	0.00397314	6	MXAN_7026	ATP synthase F1, delta subunit (atpH) [3.6.3.14] {Myxococcus xanthus DK 1622}	724	19936	14	42.3	182	10589	1	1	1152.11	2302.21	2	2302.22	0	147	169	0	96.09		17	6.6e-10	R	5.65235	VDPSLLGGVSAQVGSILYDGSIR	T			20111220_MembraneVes_M1.12001.12001.2.dta
M1	M1_85	85	0.63	0.0012706	5	MXAN_7317	hypothetical protein {Myxococcus xanthus DK 1622}	708	25774	11	37.8	238	5101	1	1	741.37	1480.73	2	1480.73	0	162	175	0	96.45		19	9.9e-10	R	5.07632	GIEFAALQAGADYR	I			20111220_MembraneVes_M1.7247.7247.2.dta
M1	M1_85	85	0.63	0.0012706	5	MXAN_7317	hypothetical protein {Myxococcus xanthus DK 1622}	708	25774	11	37.8	238	12837	1	1	999.16	2994.45	3	2994.45	0	176	203	0	74.93		18	1.1e-07	R	4.16278	INDTFSIGPYLSLAAGVYQSSTSSIEMK	N	Oxidation (M)	0.0000000000000000000000000030.0	20111220_MembraneVes_M1.13103.13103.3.dta	emPAI	0.63
M1	M1_85	85	0.63	0.0012706	5	MXAN_7317	hypothetical protein {Myxococcus xanthus DK 1622}	708	25774	11	37.8	238	8410	1	1	945.97	1889.93	2	1889.93	0	143	161	0	120.25		18	3.7e-12	K	6.68056	LNVSSSEDGVEATIGTGVR	G			20111220_MembraneVes_M1.5799.5799.2.dta
M1	M1_85	85	0.63	0.0012706	5	MXAN_7317	hypothetical protein {Myxococcus xanthus DK 1622}	708	25774	11	37.8	238	9300	1	1	1016.49	2030.96	2	2030.96	0	204	222	0	106.69		18	8.3e-11	K	5.92722	NVPIIGDVSESESESIDNK	T			20111220_MembraneVes_M1.6654.6654.2.dta
M1	M1_86	86	3.13	0.00631265	5	MXAN_3557	hypothetical protein {Myxococcus xanthus DK 1622}	696	17459	32	43.3	164	3534	1	1	645.83	1289.64	2	1289.64	0	49	59	0	58.28		19	6.2e-06	R	3.06737	AFFQHLAAEEK	E			20111220_MembraneVes_M1.3648.3648.2.dta
M1	M1_86	86	3.13	0.00631265	5	MXAN_3557	hypothetical protein {Myxococcus xanthus DK 1622}	696	17459	32	43.3	164	3948	1	1	662.33	1322.64	2	1322.64	0	60	70	0	58.84		17	3.7e-06	K	3.46118	EHVSEAVHMLR	M	Oxidation (M)	0.00000000300.0	20111220_MembraneVes_M1.1132.1132.2.dta
M1	M1_86	86	3.13	0.00631265	5	MXAN_3557	hypothetical protein {Myxococcus xanthus DK 1622}	696	17459	32	43.3	164	5910	1	1	800.88	1599.74	2	1599.74	0	28	40	0	71.44		15	1.4e-07	R	4.76267	ELETINEYEAYAR	A			20111220_MembraneVes_M1.5983.5983.2.dta
M1	M1_86	86	3.13	0.00631265	5	MXAN_3557	hypothetical protein {Myxococcus xanthus DK 1622}	696	17459	32	43.3	164	10992	1	1	1192.67	2383.33	2	2383.33	0	132	154	0	61.86		13	6.5e-07	R	4.75846	LLYGLPAPPPAVESHPLTVGSLR	R			20111220_MembraneVes_M1.9038.9038.2.dta
M1	M1_86	86	3.13	0.00631265	5	MXAN_3557	hypothetical protein {Myxococcus xanthus DK 1622}	696	17459	32	43.3	164	4686	1	1	709.88	1417.75	2	1417.76	0	119	131	0	71.33		18	2.7e-07	R	3.96278	LPSEPPTSLPPQR	L			20111220_MembraneVes_M1.3913.3913.2.dta
M1	M1_87	87	1.22	0.00246052	9	MXAN_5928	dihydrodipicolinate synthase (dapA) [4.2.1.52] {Myxococcus xanthus DK 1622}	695	31637	16	51.9	295	12875	1	1	1007.84	3020.48	3	3020.49	0	95	121	0	50.08		17	3.1e-05	R	2.94588	DAGADGTLIVTPYYNKPTQEGLLEHYR	A			20111220_MembraneVes_M1.7509.7509.3.dta	emPAI	1.22
M1	M1_87	87	1.22	0.00246052	9	MXAN_5928	dihydrodipicolinate synthase (dapA) [4.2.1.52] {Myxococcus xanthus DK 1622}	695	31637	16	51.9	295	2352	1	1	593.33	1184.65	2	1184.65	0	203	214	0	62.24		19	2.7e-06	K	3.27579	GVISVSSNVAPR	M			20111220_MembraneVes_M1.3389.3389.2.dta
M1	M1_87	87	1.22	0.00246052	9	MXAN_5928	dihydrodipicolinate synthase (dapA) [4.2.1.52] {Myxococcus xanthus DK 1622}	695	31637	16	51.9	295	4164	1	1	679.39	1356.76	2	1356.77	0	244	255	0	65.69		17	6.9e-07	R	3.86412	LLFIESNPTPVK	W			20111220_MembraneVes_M1.7008.7008.2.dta
M1	M1_87	87	1.22	0.00246052	9	MXAN_5928	dihydrodipicolinate synthase (dapA) [4.2.1.52] {Myxococcus xanthus DK 1622}	695	31637	16	51.9	295	4729	1	1	714.38	1426.75	2	1426.75	0	270	282	0	64.87		19	1.4e-06	R	3.41421	LPLVQMTEPNAAK	L	Oxidation (M)	0.0000030000000.0	20111220_MembraneVes_M1.3550.3550.2.dta
M1	M1_87	87	1.22	0.00246052	9	MXAN_5928	dihydrodipicolinate synthase (dapA) [4.2.1.52] {Myxococcus xanthus DK 1622}	695	31637	16	51.9	295	9923	1	1	1079.53	2157.05	2	2157.05	0	183	202	0	113.92		18	1.4e-11	R	6.32889	MTLLSGDDFTVLPFIACGGK	G	Oxidation (M)	0.30000000000000000000.0	20111220_MembraneVes_M1.11732.11732.2.dta
M1	M1_87	87	1.22	0.00246052	9	MXAN_5928	dihydrodipicolinate synthase (dapA) [4.2.1.52] {Myxococcus xanthus DK 1622}	695	31637	16	51.9	295	12512	1	1	937.44	2809.31	3	2809.31	0	31	57	0	40.68		17	0.00023	R	2.39294	QQIEGGTSVLVPMGTTGEAVTMTADER	A	2 Oxidation (M)	0.000000000000300000000300000.0	20111220_MembraneVes_M1.6050.6050.3.dta
M1	M1_87	87	1.22	0.00246052	9	MXAN_5928	dihydrodipicolinate synthase (dapA) [4.2.1.52] {Myxococcus xanthus DK 1622}	695	31637	16	51.9	295	3635	1	1	649.87	1297.72	2	1297.72	0	141	152	0	43.84		17	0.00011	R	2.57882	TGVDLLPDTVLR	L			20111220_MembraneVes_M1.8172.8172.2.dta
M1	M1_87	87	1.22	0.00246052	9	MXAN_5928	dihydrodipicolinate synthase (dapA) [4.2.1.52] {Myxococcus xanthus DK 1622}	695	31637	16	51.9	295	8401	1	1	945.48	1888.95	2	1888.95	0	72	91	0	108.99		20	6.5e-11	R	5.4495	VTVVGGAGSNSTAETIDGVR	R			20111220_MembraneVes_M1.4415.4415.2.dta
M1	M1_88	88	0.97	0.00195632	7	MXAN_6665	putative branched chain amino acid ABC transporter, periplasmic amino acid-binding protein {Myxococ	687	42197	17	30.7	401	7972	1	1	926.47	1850.92	2	1850.92	0	319	337	0	68.83		18	4.6e-07	K	3.82389	AAYGAVPDALAALGYDSAR	V			20111220_MembraneVes_M1.9423.9423.2.dta
M1	M1_88	88	0.97	0.00195632	7	MXAN_6665	putative branched chain amino acid ABC transporter, periplasmic amino acid-binding protein {Myxococ	687	42197	17	30.7	401	12658	1	1	957.11	2868.3	3	2868.3	0	284	309	0	48.28		13	1.8e-05	K	3.71385	LFELGGSAIEGSYFSNHYSPDNPDPR	V			20111220_MembraneVes_M1.8594.8594.3.dta	emPAI	0.97
M1	M1_88	88	0.97	0.00195632	7	MXAN_6665	putative branched chain amino acid ABC transporter, periplasmic amino acid-binding protein {Myxococ	687	42197	17	30.7	401	2616	1	1	607.84	1213.67	2	1213.67	0	188	198	0	61.15		19	3.1e-06	K	3.21842	LNTVAVLQDNK	S			20111220_MembraneVes_M1.3703.3703.2.dta
M1	M1_88	88	0.97	0.00195632	7	MXAN_6665	putative branched chain amino acid ABC transporter, periplasmic amino acid-binding protein {Myxococ	687	42197	17	30.7	401	10082	1	1	1099.56	2197.11	2	2197.11	0	243	262	0	65.84		18	8.9e-07	K	3.65778	SQPEGIYVPGYYSEVGIIAR	Q			20111220_MembraneVes_M1.9311.9311.2.dta
M1	M1_88	88	0.97	0.00195632	7	MXAN_6665	putative branched chain amino acid ABC transporter, periplasmic amino acid-binding protein {Myxococ	687	42197	17	30.7	401	8525	1	1	953	1903.99	2	1903.99	0	121	139	0	98.56		18	4.9e-10	K	5.47556	VALILGDVASSNSLAMAEK	A	Oxidation (M)	0.0000000000000003000.0	20111220_MembraneVes_M1.7919.7919.2.dta
M1	M1_88	88	0.97	0.00195632	7	MXAN_6665	putative branched chain amino acid ABC transporter, periplasmic amino acid-binding protein {Myxococ	687	42197	17	30.7	401	4601	1	1	703.82	1405.62	2	1405.62	0	271	283	0	41.04		15	0.00014	K	2.736	VPLMGGDGWDSEK	L	Oxidation (M)	0.0003000000000.0	20111220_MembraneVes_M1.3687.3687.2.dta
M1	M1_88	88	0.97	0.00195632	7	MXAN_6665	putative branched chain amino acid ABC transporter, periplasmic amino acid-binding protein {Myxococ	687	42197	17	30.7	401	6823	1	1	845.88	1689.75	2	1689.75	0	220	234	0	83.98		14	5.4e-09	K	5.99857	VTAVESYSQGDTDYR	A			20111220_MembraneVes_M1.2956.2956.2.dta
M1	M1_89	89	0.92	0.00185547	6	MXAN_4768	beta-ketoacyl-acyl carrier protein synthase (fabF) {Myxococcus xanthus DK 1622}	683	44114	19	31.4	417	2660	1	1	612.79	1223.57	2	1223.57	0	56	65	0	28.93		17	0.0034	K	1.70176	DFEPEAFIEK	R			20111220_MembraneVes_M1.7477.7477.2.dta
M1	M1_89	89	0.92	0.00185547	6	MXAN_4768	beta-ketoacyl-acyl carrier protein synthase (fabF) {Myxococcus xanthus DK 1622}	683	44114	19	31.4	417	13078	1	1	1062.18	3183.52	3	3183.52	0	256	287	0	74.64		16	7.7e-08	R	4.665	GANILAEVVGYGANSDAYHVTQPAPEGEGAAR	C			20111220_MembraneVes_M1.8899.8899.3.dta
M1	M1_89	89	0.92	0.00185547	6	MXAN_4768	beta-ketoacyl-acyl carrier protein synthase (fabF) {Myxococcus xanthus DK 1622}	683	44114	19	31.4	417	13317	1	1	1126.86	3377.54	3	3377.55	0	291	322	0	78.55		13	1.5e-08	R	6.04231	LALQSAGMNPEDVGYINAHGTSTPFNDANETK	A	Oxidation (M)	0.00000003000000000000000000000000.0	20111220_MembraneVes_M1.6630.6630.3.dta
M1	M1_89	89	0.92	0.00185547	6	MXAN_4768	beta-ketoacyl-acyl carrier protein synthase (fabF) {Myxococcus xanthus DK 1622}	683	44114	19	31.4	417	11206	1	1	814.1	2439.28	3	2439.27	0	135	155	0	55.62		18	9e-06	R	3.09	LSPFFIIQMIINMAPGLISMR	Y	3 Oxidation (M)	0.000000003000300000030.0	20111220_MembraneVes_M1.15418.15418.3.dta
M1	M1_89	89	0.92	0.00185547	6	MXAN_4768	beta-ketoacyl-acyl carrier protein synthase (fabF) {Myxococcus xanthus DK 1622}	683	44114	19	31.4	417	6280	1	1	554.26	1659.76	3	1659.76	0	218	232	1	24.35		16	0.0077	R	1.52188	NDDPAGASRPFDKDR	D			20111220_MembraneVes_M1.1108.1108.3.dta
M1	M1_89	89	0.92	0.00185547	6	MXAN_4768	beta-ketoacyl-acyl carrier protein synthase (fabF) {Myxococcus xanthus DK 1622}	683	44114	19	31.4	417	9999	1	1	1088.54	2175.06	2	2175.07	0	395	415	0	112.14		18	2.3e-11	R	6.23	VDAVMSNSFGFGGTNAVLVFK	R	Oxidation (M)	0.000030000000000000000.0	20111220_MembraneVes_M1.9880.9880.2.dta
M1	M1_90	90	0.45	0.000907569	9	MXAN_3192	chaperone protein DnaK (dnaK) {Myxococcus xanthus DK 1622}	682	68471	18	23.7	636	2274	1	1	586.81	1171.61	2	1171.61	0	557	567	0	64.15		18	1.3e-06	K	3.56389	ALEDAVAELNK	V			20111220_MembraneVes_M1.4999.4999.2.dta
M1	M1_90	90	0.45	0.000907569	9	MXAN_3192	chaperone protein DnaK (dnaK) {Myxococcus xanthus DK 1622}	682	68471	18	23.7	636	10062	1	1	731.69	2192.04	3	2192.05	0	598	624	0	46.03		19	0.0001	R	2.42263	ATGGAPGAEGAPGAGPSAAPGSQASAK	K			20111220_MembraneVes_M1.1799.1799.3.dta
M1	M1_90	90	0.45	0.000907569	9	MXAN_3192	chaperone protein DnaK (dnaK) {Myxococcus xanthus DK 1622}	682	68471	18	23.7	636	11032	1	1	1200.67	2399.32	2	2399.32	0	381	403	0	109.69		13	1.1e-11	K	8.43769	DILLLDVTPLSLGVETLGGVMTK	L	Oxidation (M)	0.00000000000000000000300.0	20111220_MembraneVes_M1.14047.14047.2.dta
M1	M1_90	90	0.45	0.000907569	9	MXAN_3192	chaperone protein DnaK (dnaK) {Myxococcus xanthus DK 1622}	682	68471	18	23.7	636	3750	1	1	656.34	1310.66	2	1310.66	0	229	238	0	45.63		18	8.9e-05	R	2.535	IMDWLITEFK	K	Oxidation (M)	0.0300000000.0	20111220_MembraneVes_M1.9216.9216.2.dta
M1	M1_90	90	0.45	0.000907569	9	MXAN_3192	chaperone protein DnaK (dnaK) {Myxococcus xanthus DK 1622}	682	68471	18	23.7	636	4805	1	1	480.59	1438.75	3	1438.75	0	229	239	1	24.32		17	0.011	R	1.43059	IMDWLITEFKK	D	Oxidation (M)	0.03000000000.0	20111220_MembraneVes_M1.7355.7355.3.dta
M1	M1_90	90	0.45	0.000907569	9	MXAN_3192	chaperone protein DnaK (dnaK) {Myxococcus xanthus DK 1622}	682	68471	18	23.7	636	10529	1	1	765.74	2294.21	3	2294.21	0	357	380	0	47.41		16	4.3e-05	R	2.96312	SVNPDEVVAVGAAVQAGVLSGEVK	D			20111220_MembraneVes_M1.10584.10584.3.dta
M1	M1_90	90	0.45	0.000907569	9	MXAN_3192	chaperone protein DnaK (dnaK) {Myxococcus xanthus DK 1622}	682	68471	18	23.7	636	3067	1	1	626.33	1250.65	2	1250.65	0	579	590	0	48.03		18	5.4e-05	K	2.66833	TALDALQAASYK	A			20111220_MembraneVes_M1.5202.5202.2.dta
M1	M1_91	91	0.84	0.00169413	11	MXAN_3777	inosine-5-monophosphate dehydrogenase (guaB) [1.1.1.205] {Myxococcus xanthus DK 1622}	678	52209	24	37.5	485	13011	1	1	1037.52	3109.54	3	3109.54	0	348	378	0	60.29		17	2.5e-06	K	3.54647	ALAAGANTVMVGSLFAGTEESPGDVILYQGR	S	Oxidation (M)	0.0000000003000000000000000000000.0	20111220_MembraneVes_M1.10673.10673.3.dta	emPAI	0.84
M1	M1_91	91	0.84	0.00169413	11	MXAN_3777	inosine-5-monophosphate dehydrogenase (guaB) [1.1.1.205] {Myxococcus xanthus DK 1622}	678	52209	24	37.5	485	1560	1	1	542.82	1083.63	2	1083.63	0	284	294	0	54.97		16	6.7e-06	R	3.43562	ALIQAGVDAVK	V			20111220_MembraneVes_M1.4128.4128.2.dta
M1	M1_91	91	0.84	0.00169413	11	MXAN_3777	inosine-5-monophosphate dehydrogenase (guaB) [1.1.1.205] {Myxococcus xanthus DK 1622}	678	52209	24	37.5	485	9136	1	1	670.33	2007.96	3	2007.96	0	467	483	0	30.55		19	0.0036	K	1.60789	ESHVHDVIITEEAPNYR	V			20111220_MembraneVes_M1.3530.3530.3.dta
M1	M1_91	91	0.84	0.00169413	11	MXAN_3777	inosine-5-monophosphate dehydrogenase (guaB) [1.1.1.205] {Myxococcus xanthus DK 1622}	678	52209	24	37.5	485	3061	1	1	625.84	1249.67	2	1249.67	0	329	340	0	38.89		18	0.00046	K	2.16056	HDVPIISDGGIK	Y			20111220_MembraneVes_M1.3722.3722.2.dta
M1	M1_91	91	0.84	0.00169413	11	MXAN_3777	inosine-5-monophosphate dehydrogenase (guaB) [1.1.1.205] {Myxococcus xanthus DK 1622}	678	52209	24	37.5	485	9875	1	1	713.04	2136.1	3	2136.1	0	264	283	1	37.88		18	0.00057	R	2.10444	KNFQGFELIAGNVATAEATR	A			20111220_MembraneVes_M1.7703.7703.3.dta
M1	M1_91	91	0.84	0.00169413	11	MXAN_3777	inosine-5-monophosphate dehydrogenase (guaB) [1.1.1.205] {Myxococcus xanthus DK 1622}	678	52209	24	37.5	485	9760	1	1	1050.08	2098.15	2	2098.16	0	8	27	0	54.43		15	6.1e-06	R	3.62867	LALTFDDVLLVPGESSVVPK	D			20111220_MembraneVes_M1.11637.11637.2.dta
M1	M1_91	91	0.84	0.00169413	11	MXAN_3777	inosine-5-monophosphate dehydrogenase (guaB) [1.1.1.205] {Myxococcus xanthus DK 1622}	678	52209	24	37.5	485	7911	1	0	923.98	1845.95	2	1845.95	0	41	57	0	102.23		20	3.2e-10	R	5.1115	LNIPLLSAAMDTVTESR	T	Oxidation (M)	0.00000000030000000.0	20111220_MembraneVes_M1.10053.10053.2.dta
M1	M1_91	91	0.84	0.00169413	11	MXAN_3777	inosine-5-monophosphate dehydrogenase (guaB) [1.1.1.205] {Myxococcus xanthus DK 1622}	678	52209	24	37.5	485	9141	1	1	670.34	2008	3	2008	0	265	283	0	32.29		18	0.002	K	1.79389	NFQGFELIAGNVATAEATR	A			20111220_MembraneVes_M1.9608.9608.3.dta
M1	M1_91	91	0.84	0.00169413	11	MXAN_3777	inosine-5-monophosphate dehydrogenase (guaB) [1.1.1.205] {Myxococcus xanthus DK 1622}	678	52209	24	37.5	485	5964	1	1	537.96	1610.85	3	1610.85	0	58	73	0	30.46		19	0.0038	R	1.60316	TAIAMAQEGGIGVIHK	N	Oxidation (M)	0.0000300000000000.0	20111220_MembraneVes_M1.3369.3369.3.dta
M1	M1_92	92	0.7	0.00141177	6	MXAN_0533	NAD dependent epimerase/dehydratase family {Myxococcus xanthus DK 1622}	667	42024	15	26.6	391	4385	1	1	686.84	1371.67	2	1371.67	0	293	303	0	46.63		18	8.4e-05	R	2.59056	FTWVDTDFLTK	H			20111220_MembraneVes_M1.9558.9558.2.dta
M1	M1_92	92	0.7	0.00141177	6	MXAN_0533	NAD dependent epimerase/dehydratase family {Myxococcus xanthus DK 1622}	667	42024	15	26.6	391	9221	1	1	1013.51	2025.02	2	2025.02	0	228	247	0	78.19		18	5.6e-08	R	4.34389	GGEVLAPGDGVDPLQFIDAR	D			20111220_MembraneVes_M1.10570.10570.2.dta
M1	M1_92	92	0.7	0.00141177	6	MXAN_0533	NAD dependent epimerase/dehydratase family {Myxococcus xanthus DK 1622}	667	42024	15	26.6	391	8777	1	1	979.58	1957.14	2	1957.14	0	52	70	0	84.12		13	3.9e-09	R	6.47077	ILILGGTAFLGPALVEFAR	S			20111220_MembraneVes_M1.13399.13399.2.dta
M1	M1_92	92	0.7	0.00141177	6	MXAN_0533	NAD dependent epimerase/dehydratase family {Myxococcus xanthus DK 1622}	667	42024	15	26.6	391	12831	1	1	998.13	2991.38	3	2991.38	0	158	185	0	99.08		15	2.3e-10	R	6.60533	QGLDETATVATVEDATTEDVEEHYGALK	A			20111220_MembraneVes_M1.9185.9185.3.dta
M1	M1_92	92	0.7	0.00141177	6	MXAN_0533	NAD dependent epimerase/dehydratase family {Myxococcus xanthus DK 1622}	667	42024	15	26.6	391	7890	1	1	919.46	1836.9	2	1836.9	0	261	277	0	59.92		18	3.3e-06	R	3.32889	TTGIFNATGPSQDLLMR	D	Oxidation (M)	0.00000000000000030.0	20111220_MembraneVes_M1.7324.7324.2.dta
M1	M1_93	93	1.96	0.00395297	10	MXAN_6976	hypothetical protein {Myxococcus xanthus DK 1622}	667	29109	23	54.6	271	5285	1	1	507.27	1518.78	3	1518.78	0	95	109	0	38.79		19	0.00054	K	2.04158	AFSADHLFSALGGVK	L			20111220_MembraneVes_M1.8013.8013.3.dta
M1	M1_93	93	1.96	0.00395297	10	MXAN_6976	hypothetical protein {Myxococcus xanthus DK 1622}	667	29109	23	54.6	271	5046	1	1	491.59	1471.74	3	1471.74	0	74	87	1	45.58		18	8.9e-05	R	2.53222	DRGWGIGDVEVAAK	V			20111220_MembraneVes_M1.5717.5717.3.dta
M1	M1_93	93	1.96	0.00395297	10	MXAN_6976	hypothetical protein {Myxococcus xanthus DK 1622}	667	29109	23	54.6	271	12925	1	1	1014.17	3039.5	3	3039.51	0	118	147	0	109.98		18	3.6e-11	R	6.11	GPDGAQLALDSQLGSGSVDPLAGLAYQHFR	G			20111220_MembraneVes_M1.10306.10306.3.dta
M1	M1_93	93	1.96	0.00395297	10	MXAN_6976	hypothetical protein {Myxococcus xanthus DK 1622}	667	29109	23	54.6	271	5786	1	1	528.26	1581.75	3	1581.75	0	21	35	0	39.76		18	0.00036	R	2.20889	GWGHTVGEEGVDALR	L			20111220_MembraneVes_M1.4320.4320.3.dta
M1	M1_93	93	1.96	0.00395297	10	MXAN_6976	hypothetical protein {Myxococcus xanthus DK 1622}	667	29109	23	54.6	271	379	1	1	433.78	865.54	2	865.54	0	110	117	0	37.8		13	0.00017	K	2.90769	LPTAPVLR	G			20111220_MembraneVes_M1.3999.3999.2.dta
M1	M1_93	93	1.96	0.00395297	10	MXAN_6976	hypothetical protein {Myxococcus xanthus DK 1622}	667	29109	23	54.6	271	12201	1	1	891.82	2672.44	3	2672.44	0	41	64	0	50.59		16	1.7e-05	R	3.16188	MDLAVAYAPLPWLFLSATLPLQAR	E	Oxidation (M)	0.300000000000000000000000.0	20111220_MembraneVes_M1.15319.15319.3.dta
M1	M1_93	93	1.96	0.00395297	10	MXAN_6976	hypothetical protein {Myxococcus xanthus DK 1622}	667	29109	23	54.6	271	3714	1	0	653.84	1305.67	2	1305.67	0	176	187	0	65.26		19	1.4e-06	R	3.43474	TTLAAQYQPSAR	W			20111220_MembraneVes_M1.2387.2387.2.dta
M1	M1_93	93	1.96	0.00395297	10	MXAN_6976	hypothetical protein {Myxococcus xanthus DK 1622}	667	29109	23	54.6	271	456	1	1	448.75	895.48	2	895.48	0	88	94	0	21.4		14	0.01	K	1.52857	VFLFQDK	A			20111220_MembraneVes_M1.5409.5409.2.dta
M1	M1_93	93	1.96	0.00395297	10	MXAN_6976	hypothetical protein {Myxococcus xanthus DK 1622}	667	29109	23	54.6	271	943	1	1	493.79	985.57	2	985.57	0	247	254	0	31.61		19	0.0028	R	1.66368	VPFINQLR	G			20111220_MembraneVes_M1.5866.5866.2.dta
M1	M1_93	93	1.96	0.00395297	10	MXAN_6976	hypothetical protein {Myxococcus xanthus DK 1622}	667	29109	23	54.6	271	5934	1	1	802.93	1603.85	2	1603.85	0	257	271	0	73.46		17	1.2e-07	R	4.32118	VVPTPIAMLSVAYDL	-	Oxidation (M)	0.000000030000000.0	20111220_MembraneVes_M1.11856.11856.2.dta
M1	M1_94	94	2.38	0.00480003	5	MXAN_1071	single-strand binding protein (ssb) {Myxococcus xanthus DK 1622}	655	17733	15	33.9	165	3163	1	1	632.83	1263.64	2	1263.64	0	22	33	0	61.51		17	1.8e-06	R	3.61824	FTPGGQAVANFR	I			20111220_MembraneVes_M1.4160.4160.2.dta
M1	M1_94	94	2.38	0.00480003	5	MXAN_1071	single-strand binding protein (ssb) {Myxococcus xanthus DK 1622}	655	17733	15	33.9	165	1983	1	1	568.28	1134.55	2	1134.56	0	34	43	0	41.54		17	0.00021	R	2.44353	IATSESWVDK	N			20111220_MembraneVes_M1.2844.2844.2.dta
M1	M1_94	94	2.38	0.00480003	5	MXAN_1071	single-strand binding protein (ssb) {Myxococcus xanthus DK 1622}	655	17733	15	33.9	165	9378	1	1	685.36	2053.05	3	2053.06	-0.01	94	113	1	46.85		18	7.1e-05	R	2.60278	KNYTTEVVANAVTFLGGGGR	D			20111220_MembraneVes_M1.9139.9139.3.dta
M1	M1_94	94	2.38	0.00480003	5	MXAN_1071	single-strand binding protein (ssb) {Myxococcus xanthus DK 1622}	655	17733	15	33.9	165	8612	1	1	963.49	1924.96	2	1924.96	0	95	113	0	106.71		17	6.5e-11	K	6.27706	NYTTEVVANAVTFLGGGGR	D			20111220_MembraneVes_M1.11135.11135.2.dta
M1	M1_94	94	2.38	0.00480003	5	MXAN_1071	single-strand binding protein (ssb) {Myxococcus xanthus DK 1622}	655	17733	15	33.9	165	5002	1	1	733.42	1464.83	2	1464.83	0	8	21	0	71.86		15	1.1e-07	K	4.79067	VILIGNLGADPEVR	F			20111220_MembraneVes_M1.7637.7637.2.dta
M1	M1_95	95	0.42	0.000847065	8	MXAN_3793	ribosomal protein S1 (rpsA) {Myxococcus xanthus DK 1622}	645	63564	30	21.2	570	2022	1	1	570.8	1139.58	2	1139.59	0	51	60	0	40.08		16	0.00023	K	2.505	DFAIVDIGYK	S			20111220_MembraneVes_M1.8230.8230.2.dta
M1	M1_95	95	0.42	0.000847065	8	MXAN_3793	ribosomal protein S1 (rpsA) {Myxococcus xanthus DK 1622}	645	63564	30	21.2	570	8347	1	1	942.49	1882.96	2	1882.96	0	75	92	0	98.78		17	4e-10	R	5.81059	GEVSVQAGDPVEVLLESR	E			20111220_MembraneVes_M1.9465.9465.2.dta
M1	M1_95	95	0.42	0.000847065	8	MXAN_3793	ribosomal protein S1 (rpsA) {Myxococcus xanthus DK 1622}	645	63564	30	21.2	570	8827	1	1	983.54	1965.07	2	1965.07	0	337	354	0	103.23		16	9.5e-11	K	6.45188	ILEVGQEVEAVVLDIDPK	A			20111220_MembraneVes_M1.12122.12122.2.dta
M1	M1_95	95	0.42	0.000847065	8	MXAN_3793	ribosomal protein S1 (rpsA) {Myxococcus xanthus DK 1622}	645	63564	30	21.2	570	11326	1	1	824.44	2470.31	3	2470.31	0	364	384	1	36.78		17	0.00054	K	2.16353	QIEQNPWTLLEDKYPIGSVIK	G			20111220_MembraneVes_M1.10576.10576.3.dta
M1	M1_95	95	0.42	0.000847065	8	MXAN_3793	ribosomal protein S1 (rpsA) {Myxococcus xanthus DK 1622}	645	63564	30	21.2	570	5888	1	1	799.89	1597.77	2	1597.77	0	451	463	0	46		17	6.9e-05	K	2.70588	QLQPDPWETLSER	L			20111220_MembraneVes_M1.7144.7144.2.dta
M1	M1_95	95	0.42	0.000847065	8	MXAN_3793	ribosomal protein S1 (rpsA) {Myxococcus xanthus DK 1622}	645	63564	30	21.2	570	5632	1	1	780.89	1559.76	2	1559.76	0	61	74	0	41.74		18	0.00024	K	2.31889	SEGQVPISEFTNPR	G			20111220_MembraneVes_M1.5444.5444.2.dta
M1	M1_96	96	0.56	0.00112942	8	MXAN_2710	putative lipoprotein {Myxococcus xanthus DK 1622}	638	57187	21	23.7	531	5859	1	1	796.9	1591.8	2	1591.8	0	137	152	0	92.72		19	2.4e-09	R	4.88	AVSPVVSFAGTNSNSR	Q			20111220_MembraneVes_M1.4461.4461.2.dta
M1	M1_96	96	0.56	0.00112942	8	MXAN_2710	putative lipoprotein {Myxococcus xanthus DK 1622}	638	57187	21	23.7	531	471	1	1	451.77	901.52	2	901.52	0	58	65	0	59.95		16	2e-06	R	3.74688	LGEITTLR	F			20111220_MembraneVes_M1.3488.3488.2.dta
M1	M1_96	96	0.56	0.00112942	8	MXAN_2710	putative lipoprotein {Myxococcus xanthus DK 1622}	638	57187	21	23.7	531	7286	1	1	585.29	1752.85	3	1752.85	0	375	389	0	28.37		17	0.0043	K	1.66882	NGQHDASTLIWVQER	I			20111220_MembraneVes_M1.4918.4918.3.dta
M1	M1_96	96	0.56	0.00112942	8	MXAN_2710	putative lipoprotein {Myxococcus xanthus DK 1622}	638	57187	21	23.7	531	5906	1	1	400.74	1598.94	4	1598.94	0	296	309	0	28.36		13	0.0015	R	2.18154	RPDPIRPGIVLNPR	D			20111220_MembraneVes_M1.3498.3498.4.dta
M1	M1_96	96	0.56	0.00112942	8	MXAN_2710	putative lipoprotein {Myxococcus xanthus DK 1622}	638	57187	21	23.7	531	10366	1	1	1120.58	2239.15	2	2239.15	0	235	254	0	79.08		19	5.1e-08	K	4.16211	TSLPLPQDVEPGIFTWSPQK	D			20111220_MembraneVes_M1.10717.10717.2.dta
M1	M1_96	96	0.56	0.00112942	8	MXAN_2710	putative lipoprotein {Myxococcus xanthus DK 1622}	638	57187	21	23.7	531	5854	1	1	796.42	1590.83	2	1590.83	0	119	135	0	106.3		17	6.7e-11	R	6.25294	VASAVVIATAGTGAEMK	R	Oxidation (M)	0.00000000000000030.0	20111220_MembraneVes_M1.3923.3923.2.dta
M1	M1_96	96	0.56	0.00112942	8	MXAN_2710	putative lipoprotein {Myxococcus xanthus DK 1622}	638	57187	21	23.7	531	9325	1	1	680.03	2037.06	3	2037.06	0	509	527	0	30.84		17	0.0021	K	1.81412	YTAAQLEGHEAIVQGPVVR	G			20111220_MembraneVes_M1.5119.5119.3.dta
M1	M1_97	97	1.12	0.00225884	5	MXAN_3074	ribosomal protein L1 (rplA) {Myxococcus xanthus DK 1622}	633	25115	12	35.9	237	7903	1	1	923.44	1844.87	2	1844.88	0	87	105	0	120.03		18	3.6e-12	K	6.66833	ATDATNAGADVVGAEDLQK	R			20111220_MembraneVes_M1.4100.4100.2.dta
M1	M1_97	97	1.12	0.00225884	5	MXAN_3074	ribosomal protein L1 (rplA) {Myxococcus xanthus DK 1622}	633	25115	12	35.9	237	7564	1	1	897.48	1792.94	2	1792.94	0	209	226	0	85.74		18	9.6e-09	K	4.76333	GVYLQGIAISSSMGPGIK	L	Oxidation (M)	0.000000000000300000.0	20111220_MembraneVes_M1.7262.7262.2.dta
M1	M1_97	97	1.12	0.00225884	5	MXAN_3074	ribosomal protein L1 (rplA) {Myxococcus xanthus DK 1622}	633	25115	12	35.9	237	11688	1	1	1272.6	2543.19	2	2543.19	0	107	129	0	57.3		17	4.8e-06	R	3.37059	IEEGFLDFDTVIATPDMMGVVGR	L	2 Oxidation (M)	0.00000000000000003300000.0	20111220_MembraneVes_M1.10957.10957.2.dta
M1	M1_97	97	1.12	0.00225884	5	MXAN_3074	ribosomal protein L1 (rplA) {Myxococcus xanthus DK 1622}	633	25115	12	35.9	237	5861	1	1	796.92	1591.83	2	1591.83	0	188	201	0	79.67		18	4e-08	K	4.42611	LEANFNALVDLVMK	L	Oxidation (M)	0.00000000000030.0	20111220_MembraneVes_M1.10451.10451.2.dta
M1	M1_97	97	1.12	0.00225884	5	MXAN_3074	ribosomal protein L1 (rplA) {Myxococcus xanthus DK 1622}	633	25115	12	35.9	237	2856	1	1	619.84	1237.67	2	1237.67	0	21	31	0	52.02		16	1.4e-05	R	3.25125	YAVAEGFQLLK	K			20111220_MembraneVes_M1.7653.7653.2.dta
M1	M1_98	98	1.1	0.0022185	8	MXAN_4565	2-oxoisovalerate dehydrogenase complex, E1 component, beta subunit {Myxococcus xanthus DK 1622}	626	38475	20	33.8	352	7659	1	1	907.98	1813.94	2	1813.94	0	243	260	0	116.14		18	9.6e-12	K	6.45222	AAETLAADGISAEVIDLR	S			20111220_MembraneVes_M1.8788.8788.2.dta
M1	M1_98	98	1.1	0.0022185	8	MXAN_4565	2-oxoisovalerate dehydrogenase complex, E1 component, beta subunit {Myxococcus xanthus DK 1622}	626	38475	20	33.8	352	3743	1	1	655.34	1308.67	2	1308.67	0	224	235	0	56.54		19	9e-06	R	2.97579	EGTQLTVVSYGR	T			20111220_MembraneVes_M1.4063.4063.2.dta
M1	M1_98	98	1.1	0.0022185	8	MXAN_4565	2-oxoisovalerate dehydrogenase complex, E1 component, beta subunit {Myxococcus xanthus DK 1622}	626	38475	20	33.8	352	12387	1	1	1393.24	2784.47	2	2784.47	0	319	345	0	86.38		16	5.2e-09	K	5.39875	FLPGIGLADALEMASVPQLGDITTAIR	S	Oxidation (M)	0.000000000000300000000000000.0	20111220_MembraneVes_M1.13609.13609.2.dta
M1	M1_98	98	1.1	0.0022185	8	MXAN_4565	2-oxoisovalerate dehydrogenase complex, E1 component, beta subunit {Myxococcus xanthus DK 1622}	626	38475	20	33.8	352	834	1	1	485.27	968.53	2	968.53	0	190	198	0	21		18	0.028	K	1.16667	LIDAPLGDR	S			20111220_MembraneVes_M1.3564.3564.2.dta
M1	M1_98	98	1.1	0.0022185	8	MXAN_4565	2-oxoisovalerate dehydrogenase complex, E1 component, beta subunit {Myxococcus xanthus DK 1622}	626	38475	20	33.8	352	1606	1	0	545.78	1089.55	2	1089.55	0	158	166	0	42.25		19	0.00029	K	2.22368	NPVMFLEPK	A	Oxidation (M)	0.000300000.0	20111220_MembraneVes_M1.5035.5035.2.dta
M1	M1_98	98	1.1	0.0022185	8	MXAN_4565	2-oxoisovalerate dehydrogenase complex, E1 component, beta subunit {Myxococcus xanthus DK 1622}	626	38475	20	33.8	352	4888	1	1	725.37	1448.73	2	1448.73	0	261	271	0	24.58		19	0.016	R	1.29368	SLWPYDWELIK	A			20111220_MembraneVes_M1.10835.10835.2.dta
M1	M1_98	98	1.1	0.0022185	8	MXAN_4565	2-oxoisovalerate dehydrogenase complex, E1 component, beta subunit {Myxococcus xanthus DK 1622}	626	38475	20	33.8	352	6059	1	1	545.63	1633.87	3	1633.87	0	300	313	0	41.91		17	0.0002	R	2.46529	TVEELFYSLLAPPR	L			20111220_MembraneVes_M1.12220.12220.3.dta
M1	M1_98	98	1.1	0.0022185	8	MXAN_4565	2-oxoisovalerate dehydrogenase complex, E1 component, beta subunit {Myxococcus xanthus DK 1622}	626	38475	20	33.8	352	10257	1	1	740.04	2217.11	3	2217.11	0	280	298	0	36.91		19	0.00081	R	1.94263	VLFVNEDTEVTNFGEHLVR	R			20111220_MembraneVes_M1.8709.8709.3.dta
M1	M1_99	99	0.32	0.000645382	11	MXAN_0075	WD40-like repeat/amidohydrolase domain protein {Myxococcus xanthus DK 1622}	625	116065	20	16	1057	8996	1	1	665.69	1994.06	3	1994.06	0	203	221	0	22.23		17	0.016	K	1.30765	EIEPFITGPGGAIRPTPSR	D			20111220_MembraneVes_M1.6154.6154.3.dta
M1	M1_99	99	0.32	0.000645382	11	MXAN_0075	WD40-like repeat/amidohydrolase domain protein {Myxococcus xanthus DK 1622}	625	116065	20	16	1057	6004	1	1	812.43	1622.85	2	1622.85	0	531	545	0	70.38		18	3.5e-07	R	3.91	ENFNAFVVPFALGAK	S			20111220_MembraneVes_M1.10787.10787.2.dta
M1	M1_99	99	0.32	0.000645382	11	MXAN_0075	WD40-like repeat/amidohydrolase domain protein {Myxococcus xanthus DK 1622}	625	116065	20	16	1057	9463	1	1	692.35	2074.03	3	2074.03	0	593	611	1	31.8		18	0.0024	K	1.76667	ESFAFIDGAPEKLPEAPEK	G			20111220_MembraneVes_M1.7149.7149.3.dta
M1	M1_99	99	0.32	0.000645382	11	MXAN_0075	WD40-like repeat/amidohydrolase domain protein {Myxococcus xanthus DK 1622}	625	116065	20	16	1057	799	1	1	481.27	960.53	2	960.53	0	612	620	0	44.58		17	0.00011	K	2.62235	GVDLSFPVK	A			20111220_MembraneVes_M1.6242.6242.2.dta
M1	M1_99	99	0.32	0.000645382	11	MXAN_0075	WD40-like repeat/amidohydrolase domain protein {Myxococcus xanthus DK 1622}	625	116065	20	16	1057	4191	1	1	682.33	1362.65	2	1362.66	0	168	179	0	37.98		18	0.0006	R	2.11	HVYFSQDVSPGK	S			20111220_MembraneVes_M1.2315.2315.2.dta
M1	M1_99	99	0.32	0.000645382	11	MXAN_0075	WD40-like repeat/amidohydrolase domain protein {Myxococcus xanthus DK 1622}	625	116065	20	16	1057	4708	1	1	711.86	1421.71	2	1421.72	0	1014	1026	0	48.41		19	5.8e-05	R	2.54789	LYDAATLNEVGTR	Q			20111220_MembraneVes_M1.4624.4624.2.dta
M1	M1_99	99	0.32	0.000645382	11	MXAN_0075	WD40-like repeat/amidohydrolase domain protein {Myxococcus xanthus DK 1622}	625	116065	20	16	1057	4590	1	1	702.85	1403.69	2	1403.69	0	448	462	0	52.2		19	2.6e-05	R	2.74737	NTGLFAMPAGGGAPK	R	Oxidation (M)	0.000000300000000.0	20111220_MembraneVes_M1.3608.3608.2.dta
M1	M1_99	99	0.32	0.000645382	11	MXAN_0075	WD40-like repeat/amidohydrolase domain protein {Myxococcus xanthus DK 1622}	625	116065	20	16	1057	11017	1	1	799.41	2395.2	3	2395.2	0	236	257	0	48.73		18	5.1e-05	K	2.70722	SVLYVTDVASGAERPLYDGLDR	D			20111220_MembraneVes_M1.8263.8263.3.dta
M1	M1_99	99	0.32	0.000645382	11	MXAN_0075	WD40-like repeat/amidohydrolase domain protein {Myxococcus xanthus DK 1622}	625	116065	20	16	1057	9405	1	1	1031.53	2061.04	2	2061.04	0	410	428	0	111.69		18	2.7e-11	K	6.205	VLTQQPGYYVEPALSPDGK	T			20111220_MembraneVes_M1.6562.6562.2.dta
M1	M1_99	99	0.32	0.000645382	11	MXAN_0075	WD40-like repeat/amidohydrolase domain protein {Myxococcus xanthus DK 1622}	625	116065	20	16	1057	5761	1	1	790.4	1578.78	2	1578.78	0	970	984	0	78.67		18	5e-08	R	4.37056	YLGLDGEIGSLEEGK	L			20111220_MembraneVes_M1.7963.7963.2.dta
M1	M1_100	100	0.54	0.00108908	7	MXAN_6248	cyclic nucleotide-binding domain protein {Myxococcus xanthus DK 1622}	616	51791	15	25.2	469	9336	1	1	1020.49	2038.96	2	2038.96	0	361	378	0	79.26		17	3.5e-08	K	4.66235	GIYPTSVDFNGNMVPAWR	G	Oxidation (M)	0.000000000000300000.0	20111220_MembraneVes_M1.8544.8544.2.dta
M1	M1_100	100	0.54	0.00108908	7	MXAN_6248	cyclic nucleotide-binding domain protein {Myxococcus xanthus DK 1622}	616	51791	15	25.2	469	8513	1	1	950.95	1899.89	2	1899.89	0	322	338	0	77.87		15	3.2e-08	R	5.19133	GPPTPDDMDELLATVWK	E	Oxidation (M)	0.00000003000000000.0	20111220_MembraneVes_M1.9133.9133.2.dta
M1	M1_100	100	0.54	0.00108908	7	MXAN_6248	cyclic nucleotide-binding domain protein {Myxococcus xanthus DK 1622}	616	51791	15	25.2	469	5063	1	1	737.41	1472.81	2	1472.81	0	47	59	0	54.15		17	1.1e-05	K	3.18529	LLPWVQVSGGVYR	V			20111220_MembraneVes_M1.8633.8633.2.dta
M1	M1_100	100	0.54	0.00108908	7	MXAN_6248	cyclic nucleotide-binding domain protein {Myxococcus xanthus DK 1622}	616	51791	15	25.2	469	11028	1	1	800.43	2398.26	3	2398.26	0	407	429	0	67.85		17	5.1e-07	K	3.99118	NQGVIGLHPGTIPDEIEAGLNVR	F			20111220_MembraneVes_M1.8981.8981.3.dta
M1	M1_100	100	0.54	0.00108908	7	MXAN_6248	cyclic nucleotide-binding domain protein {Myxococcus xanthus DK 1622}	616	51791	15	25.2	469	5651	1	1	783.39	1564.77	2	1564.77	0	97	110	0	99.97		18	3.8e-10	R	5.55389	SYDDVEVLTALANR	F			20111220_MembraneVes_M1.8668.8668.2.dta
M1	M1_100	100	0.54	0.00108908	7	MXAN_6248	cyclic nucleotide-binding domain protein {Myxococcus xanthus DK 1622}	616	51791	15	25.2	469	9369	1	1	1024.99	2047.96	2	2047.96	0	269	285	0	82.42		16	1.2e-08	R	5.15125	VADLFNEPMNQTEQQLR	L	Oxidation (M)	0.00000000300000000.0	20111220_MembraneVes_M1.5756.5756.2.dta
M1	M1_101	101	1.93	0.00389246	10	MXAN_5076	ribosomal 5S rRNA E-loop binding protein Ctc/L25/TL5 (rplY) {Myxococcus xanthus DK 1622}	612	23322	21	67.3	220	2629	1	1	608.36	1214.7	2	1214.7	0	26	37	0	28.2		14	0.0023	R	2.01429	AQGLIPAVVYGK	H			20111220_MembraneVes_M1.6605.6605.2.dta
M1	M1_101	101	1.93	0.00389246	10	MXAN_5076	ribosomal 5S rRNA E-loop binding protein Ctc/L25/TL5 (rplY) {Myxococcus xanthus DK 1622}	612	23322	21	67.3	220	4155	1	1	678.86	1355.71	2	1355.72	0	117	130	0	78.76		19	5.3e-08	R	4.14526	AQGVADGGLLTQAR	R			20111220_MembraneVes_M1.3853.3853.2.dta
M1	M1_101	101	1.93	0.00389246	10	MXAN_5076	ribosomal 5S rRNA E-loop binding protein Ctc/L25/TL5 (rplY) {Myxococcus xanthus DK 1622}	612	23322	21	67.3	220	5660	1	1	784.42	1566.83	2	1566.83	0	132	145	0	78.48		16	3.1e-08	R	4.905	EIEVWSLPGAIPEK	I			20111220_MembraneVes_M1.8956.8956.2.dta
M1	M1_101	101	1.93	0.00389246	10	MXAN_5076	ribosomal 5S rRNA E-loop binding protein Ctc/L25/TL5 (rplY) {Myxococcus xanthus DK 1622}	612	23322	21	67.3	220	882	1	1	488.8	975.58	2	975.58	0	62	69	0	40.41		13	0.0001	K	3.10846	FNTLIQIK	V			20111220_MembraneVes_M1.5857.5857.2.dta
M1	M1_101	101	1.93	0.00389246	10	MXAN_5076	ribosomal 5S rRNA E-loop binding protein Ctc/L25/TL5 (rplY) {Myxococcus xanthus DK 1622}	612	23322	21	67.3	220	5173	1	1	375.22	1496.85	4	1496.85	0	38	50	0	23.12		14	0.0063	K	1.65143	HLEKPVHISVNPK	A			20111220_MembraneVes_M1.1237.1237.4.dta
M1	M1_101	101	1.93	0.00389246	10	MXAN_5076	ribosomal 5S rRNA E-loop binding protein Ctc/L25/TL5 (rplY) {Myxococcus xanthus DK 1622}	612	23322	21	67.3	220	9460	1	1	519.3	2073.18	4	2073.18	0	155	173	1	17.48		13	0.018	K	1.34462	IAEVLHINDLKLPEGVSVK	T			20111220_MembraneVes_M1.7788.7788.4.dta
M1	M1_101	101	1.93	0.00389246	10	MXAN_5076	ribosomal 5S rRNA E-loop binding protein Ctc/L25/TL5 (rplY) {Myxococcus xanthus DK 1622}	612	23322	21	67.3	220	12653	1	1	956.17	2865.48	3	2865.49	0	174	204	0	84.46		16	9e-09	K	5.27875	TNVNYTLAVISAPEAVEAGPGAAAAAAAPAK	D			20111220_MembraneVes_M1.9353.9353.3.dta
M1	M1_101	101	1.93	0.00389246	10	MXAN_5076	ribosomal 5S rRNA E-loop binding protein Ctc/L25/TL5 (rplY) {Myxococcus xanthus DK 1622}	612	23322	21	67.3	220	1329	1	1	527.32	1052.64	2	1052.63	0	107	116	0	47.62		13	1.7e-05	K	3.66308	VNVPLVLSGR	A			20111220_MembraneVes_M1.6001.6001.2.dta
M1	M1_102	102	0.69	0.00139161	10	MXAN_0912	glutamate--ammonia ligase (glnA) [6.3.1.2] {Myxococcus xanthus DK 1622}	606	54573	24	30.5	479	7831	1	1	610.65	1828.94	3	1828.94	0	155	171	0	31.17		18	0.0025	K	1.73167	DGTVVHAAPEIEGFLFK	G			20111220_MembraneVes_M1.9221.9221.3.dta
M1	M1_102	102	0.69	0.00139161	10	MXAN_0912	glutamate--ammonia ligase (glnA) [6.3.1.2] {Myxococcus xanthus DK 1622}	606	54573	24	30.5	479	3937	1	1	660.85	1319.69	2	1319.69	0	410	420	0	35.56		18	0.001	R	1.97556	FLPDNIFDAIR	I			20111220_MembraneVes_M1.10194.10194.2.dta
M1	M1_102	102	0.69	0.00139161	10	MXAN_0912	glutamate--ammonia ligase (glnA) [6.3.1.2] {Myxococcus xanthus DK 1622}	606	54573	24	30.5	479	10766	1	1	780.05	2337.12	3	2337.12	0	183	203	0	50.63		17	2.6e-05	K	2.97824	GHFDFISTGGYYHSLPGDVLR	T			20111220_MembraneVes_M1.8187.8187.3.dta
M1	M1_102	102	0.69	0.00139161	10	MXAN_0912	glutamate--ammonia ligase (glnA) [6.3.1.2] {Myxococcus xanthus DK 1622}	606	54573	24	30.5	479	5939	1	1	803.92	1605.84	2	1605.84	0	424	439	0	98.72		16	3.3e-10	K	6.17	GSQFVASILGEGVQSK	F			20111220_MembraneVes_M1.7654.7654.2.dta
M1	M1_102	102	0.69	0.00139161	10	MXAN_0912	glutamate--ammonia ligase (glnA) [6.3.1.2] {Myxococcus xanthus DK 1622}	606	54573	24	30.5	479	4450	1	0	691.83	1381.65	2	1381.65	0	78	90	0	75.62		17	8.2e-08	K	4.44824	SADNLTFDGSSIR	G			20111220_MembraneVes_M1.4719.4719.2.dta
M1	M1_102	102	0.69	0.00139161	10	MXAN_0912	glutamate--ammonia ligase (glnA) [6.3.1.2] {Myxococcus xanthus DK 1622}	606	54573	24	30.5	479	8527	1	1	953.03	1904.04	2	1904.04	0	373	389	0	71.72		15	1.2e-07	R	4.78133	SVAPDANPYLVLYTLLR	T			20111220_MembraneVes_M1.13129.13129.2.dta
M1	M1_102	102	0.69	0.00139161	10	MXAN_0912	glutamate--ammonia ligase (glnA) [6.3.1.2] {Myxococcus xanthus DK 1622}	606	54573	24	30.5	479	6227	1	1	827.4	1652.79	2	1652.79	0	8	20	0	49.96		18	3.4e-05	R	2.77556	TFLEIPYDELEER	N			20111220_MembraneVes_M1.9333.9333.2.dta
M1	M1_102	102	0.69	0.00139161	10	MXAN_0912	glutamate--ammonia ligase (glnA) [6.3.1.2] {Myxococcus xanthus DK 1622}	606	54573	24	30.5	479	7104	1	1	575.95	1724.83	3	1724.83	0	390	405	1	37.22		17	0.00058	R	2.18941	TGLEGPQPQEDAEAKR	S			20111220_MembraneVes_M1.1443.1443.3.dta
M1	M1_102	102	0.69	0.00139161	10	MXAN_0912	glutamate--ammonia ligase (glnA) [6.3.1.2] {Myxococcus xanthus DK 1622}	606	54573	24	30.5	479	2613	1	1	607.83	1213.64	2	1213.65	0	122	131	0	36.29		18	0.00089	K	2.01611	VLVFSEVHER	D			20111220_MembraneVes_M1.3656.3656.2.dta
M1	M1_103	103	0.36	0.000726055	8	MXAN_6381	hypothetical protein {Myxococcus xanthus DK 1622}	594	73264	18	20.7	681	3108	1	1	628.82	1255.62	2	1255.62	0	536	546	0	44.85		17	0.0001	K	2.63824	FAALTQTSFDR	I			20111220_MembraneVes_M1.5105.5105.2.dta
M1	M1_103	103	0.36	0.000726055	8	MXAN_6381	hypothetical protein {Myxococcus xanthus DK 1622}	594	73264	18	20.7	681	10647	1	1	775.07	2322.2	3	2322.2	0	547	568	0	41.32		17	0.0002	R	2.43059	IDPLTYAPHVLGDLYPGAPASR	R			20111220_MembraneVes_M1.10152.10152.3.dta
M1	M1_103	103	0.36	0.000726055	8	MXAN_6381	hypothetical protein {Myxococcus xanthus DK 1622}	594	73264	18	20.7	681	10448	1	1	1131.07	2260.13	2	2260.13	0	146	167	0	128.64		18	4.7e-13	R	7.14667	LPSVTSPTAATNGNTVFLDAER	G			20111220_MembraneVes_M1.7522.7522.2.dta
M1	M1_103	103	0.36	0.000726055	8	MXAN_6381	hypothetical protein {Myxococcus xanthus DK 1622}	594	73264	18	20.7	681	5814	1	1	794.91	1587.81	2	1587.81	0	451	465	0	64.86		20	1.8e-06	R	3.243	TTLGALTELQDDGVR	V			20111220_MembraneVes_M1.7108.7108.2.dta
M1	M1_103	103	0.36	0.000726055	8	MXAN_6381	hypothetical protein {Myxococcus xanthus DK 1622}	594	73264	18	20.7	681	10799	1	1	784.09	2349.24	3	2349.24	0	570	591	0	50.61		17	2.6e-05	R	2.97706	VLVQYGLGDAQVPNVATELHAR	A			20111220_MembraneVes_M1.8009.8009.3.dta
M1	M1_103	103	0.36	0.000726055	8	MXAN_6381	hypothetical protein {Myxococcus xanthus DK 1622}	594	73264	18	20.7	681	7109	1	1	863.48	1724.95	2	1724.95	0	322	337	0	91.57		17	1.9e-09	R	5.38647	VPLFLESDQPGALLAR	D			20111220_MembraneVes_M1.9571.9571.2.dta
M1	M1_104	104	1.07	0.002158	9	MXAN_4966	putative lipoprotein {Myxococcus xanthus DK 1622}	590	39381	18	37.1	361	6041	1	1	816.4	1630.8	2	1630.8	0	222	236	0	99.17		18	4.7e-10	R	5.50944	ANPALAQVQQEYGDK	V			20111220_MembraneVes_M1.4145.4145.2.dta
M1	M1_104	104	1.07	0.002158	9	MXAN_4966	putative lipoprotein {Myxococcus xanthus DK 1622}	590	39381	18	37.1	361	12305	1	1	913.12	2736.33	3	2736.34	0	27	55	0	78.89		17	3.9e-08	K	4.64059	APATAPAAQQAAGEPAPDTVVATFGDGQK	I			20111220_MembraneVes_M1.6504.6504.3.dta
M1	M1_104	104	1.07	0.002158	9	MXAN_4966	putative lipoprotein {Myxococcus xanthus DK 1622}	590	39381	18	37.1	361	11392	1	1	826.74	2477.2	3	2477.2	0	268	288	0	34.18		16	0.00088	K	2.13625	FWEMHDLLFANQQALGVDSLK	K	Oxidation (M)	0.000300000000000000000.0	20111220_MembraneVes_M1.9492.9492.3.dta
M1	M1_104	104	1.07	0.002158	9	MXAN_4966	putative lipoprotein {Myxococcus xanthus DK 1622}	590	39381	18	37.1	361	11957	1	1	652.33	2605.29	4	2605.3	-0.01	268	289	1	19.29		19	0.047	K	1.01526	FWEMHDLLFANQQALGVDSLKK	Y	Oxidation (M)	0.0003000000000000000000.0	20111220_MembraneVes_M1.8251.8251.4.dta
M1	M1_104	104	1.07	0.002158	9	MXAN_4966	putative lipoprotein {Myxococcus xanthus DK 1622}	590	39381	18	37.1	361	2147	1	1	577.82	1153.63	2	1153.63	0	65	74	0	21.72		16	0.015	R	1.3575	LQEPLANLEK	Q			20111220_MembraneVes_M1.4583.4583.2.dta
M1	M1_104	104	1.07	0.002158	9	MXAN_4966	putative lipoprotein {Myxococcus xanthus DK 1622}	590	39381	18	37.1	361	12552	1	1	942.49	2824.44	3	2824.44	0	323	349	0	69.94		19	4.4e-07	K	3.68105	QAGVSGTPAFFINGILLSGAQPFEEFK	S			20111220_MembraneVes_M1.13552.13552.3.dta	emPAI	1.07
M1	M1_104	104	1.07	0.002158	9	MXAN_4966	putative lipoprotein {Myxococcus xanthus DK 1622}	590	39381	18	37.1	361	2253	1	1	585.82	1169.63	2	1169.63	0	350	360	0	73.82		16	9.5e-08	K	4.61375	SIIDAELNAPK	K			20111220_MembraneVes_M1.5068.5068.2.dta
M1	M1_104	104	1.07	0.002158	9	MXAN_4966	putative lipoprotein {Myxococcus xanthus DK 1622}	590	39381	18	37.1	361	2564	1	1	604.81	1207.61	2	1207.61	0	290	300	0	68.29		18	5.5e-07	K	3.79389	YAADLQLDTAK	F			20111220_MembraneVes_M1.3801.3801.2.dta
M1	M1_105	105	0.89	0.00179497	9	MXAN_1954	thioredoxin-disulfide reductase (trxB) [1.8.1.9] {Myxococcus xanthus DK 1622}	589	34888	16	50	320	9248	1	1	677.7	2030.07	3	2030.07	0	28	46	0	25.12		16	0.0065	R	1.57	ANLQPVVFAGGPTLEHPQR	V			20111220_MembraneVes_M1.6034.6034.3.dta
M1	M1_105	105	0.89	0.00179497	9	MXAN_1954	thioredoxin-disulfide reductase (trxB) [1.8.1.9] {Myxococcus xanthus DK 1622}	589	34888	16	50	320	8551	1	1	956.95	1911.89	2	1911.89	0	205	221	0	85.38		15	5.6e-09	K	5.692	ISFMWDSAVEEVLGDAK	G	Oxidation (M)	0.00030000000000000.0	20111220_MembraneVes_M1.11756.11756.2.dta
M1	M1_105	105	0.89	0.00179497	9	MXAN_1954	thioredoxin-disulfide reductase (trxB) [1.8.1.9] {Myxococcus xanthus DK 1622}	589	34888	16	50	320	2518	1	1	401.24	1200.71	3	1200.71	0	176	185	0	26.69		13	0.0021	K	2.05308	IVNHVTLIHR	R			20111220_MembraneVes_M1.1705.1705.3.dta
M1	M1_105	105	0.89	0.00179497	9	MXAN_1954	thioredoxin-disulfide reductase (trxB) [1.8.1.9] {Myxococcus xanthus DK 1622}	589	34888	16	50	320	10610	1	1	771.05	2310.14	3	2310.14	0	154	175	1	52.44		18	1.9e-05	K	2.91333	KQDVLVVGGGDTAMEEATYLAK	I	Oxidation (M)	0.0000000000000300000000.0	20111220_MembraneVes_M1.5899.5899.3.dta
M1	M1_105	105	0.89	0.00179497	9	MXAN_1954	thioredoxin-disulfide reductase (trxB) [1.8.1.9] {Myxococcus xanthus DK 1622}	589	34888	16	50	320	3441	1	1	639.35	1276.69	2	1276.69	0	114	126	0	72.93		17	1.4e-07	R	4.29	SETVIISTGATAK	W			20111220_MembraneVes_M1.2810.2810.2.dta
M1	M1_105	105	0.89	0.00179497	9	MXAN_1954	thioredoxin-disulfide reductase (trxB) [1.8.1.9] {Myxococcus xanthus DK 1622}	589	34888	16	50	320	13146	1	1	1089.18	3264.53	3	3264.53	0	47	76	0	48.03		14	2.2e-05	R	3.43071	VPGGQLMVTTDVENYPGFPEAITGPELMDR	F	2 Oxidation (M)	0.000000300000000000000000000300.0	20111220_MembraneVes_M1.10080.10080.3.dta
M1	M1_105	105	0.89	0.00179497	9	MXAN_1954	thioredoxin-disulfide reductase (trxB) [1.8.1.9] {Myxococcus xanthus DK 1622}	589	34888	16	50	320	7977	1	1	926.5	1850.99	2	1850.99	0	9	27	0	89.99		16	2.5e-09	K	5.62437	VTIIGSGPAGYTAAIYAAR	A			20111220_MembraneVes_M1.8089.8089.2.dta
M1	M1_106	106	1.23	0.00248069	8	MXAN_7110	peptidyl-prolyl cis-trans isomerase, FKBP-type [5.2.1.8] {Myxococcus xanthus DK 1622}	588	27467	16	42.5	259	6168	1	1	822.92	1643.84	2	1643.84	0	138	154	0	90.95		18	3e-09	K	5.05278	ELTAGTGASPQASDIVK	V			20111220_MembraneVes_M1.3844.3844.2.dta
M1	M1_106	106	1.23	0.00248069	8	MXAN_7110	peptidyl-prolyl cis-trans isomerase, FKBP-type [5.2.1.8] {Myxococcus xanthus DK 1622}	588	27467	16	42.5	259	5209	1	1	501.93	1502.76	3	1502.76	0	81	94	0	38.17		18	0.00059	K	2.12056	GDKPAVELETYGPK	L			20111220_MembraneVes_M1.3392.3392.3.dta
M1	M1_106	106	1.23	0.00248069	8	MXAN_7110	peptidyl-prolyl cis-trans isomerase, FKBP-type [5.2.1.8] {Myxococcus xanthus DK 1622}	588	27467	16	42.5	259	4653	1	1	707.39	1412.77	2	1412.77	0	174	186	0	49.21		16	2.5e-05	R	3.07563	GEPTQFPLQGVIK	C			20111220_MembraneVes_M1.7284.7284.2.dta
M1	M1_106	106	1.23	0.00248069	8	MXAN_7110	peptidyl-prolyl cis-trans isomerase, FKBP-type [5.2.1.8] {Myxococcus xanthus DK 1622}	588	27467	16	42.5	259	5139	1	1	745.84	1489.67	2	1489.67	0	159	172	0	58.3		14	2.3e-06	R	4.16429	GTLPDGTEFDSSHK	R			20111220_MembraneVes_M1.2679.2679.2.dta
M1	M1_106	106	1.23	0.00248069	8	MXAN_7110	peptidyl-prolyl cis-trans isomerase, FKBP-type [5.2.1.8] {Myxococcus xanthus DK 1622}	588	27467	16	42.5	259	8397	1	1	944.95	1887.88	2	1887.88	0	57	72	0	61.86		13	7.2e-07	R	4.75846	SVSVFDMTPEELEYVK	A	Oxidation (M)	0.0000003000000000.0	20111220_MembraneVes_M1.8185.8185.2.dta
M1	M1_106	106	1.23	0.00248069	8	MXAN_7110	peptidyl-prolyl cis-trans isomerase, FKBP-type [5.2.1.8] {Myxococcus xanthus DK 1622}	588	27467	16	42.5	259	10741	1	1	777.36	2329.06	3	2329.07	0	22	45	0	65.57		13	3.2e-07	K	5.04385	TDSTPAATATAPGASANPQTEDQK	T			20111220_MembraneVes_M1.1941.1941.3.dta
M1	M1_106	106	1.23	0.00248069	8	MXAN_7110	peptidyl-prolyl cis-trans isomerase, FKBP-type [5.2.1.8] {Myxococcus xanthus DK 1622}	588	27467	16	42.5	259	2219	1	1	582.34	1162.67	2	1162.67	0	46	56	0	67.31		13	1.9e-07	K	5.17769	TLYALGLSIGR	S			20111220_MembraneVes_M1.8081.8081.2.dta
M1	M1_107	107	0.91	0.00183531	3	MXAN_3012	heat shock protein HslVU, ATP-dependent protease HslV (hslV) [3.4.25.-] {Myxococcus xanthus DK 1622	576	19162	11	38.9	175	10826	1	1	1179.09	2356.17	2	2356.17	0	41	63	0	119.02		19	5.5e-12	R	6.26421	LGEGQVLAGFAGSTADAFTLFER	F			20111220_MembraneVes_M1.12432.12432.2.dta
M1	M1_107	107	0.91	0.00183531	3	MXAN_3012	heat shock protein HslVU, ATP-dependent protease HslV (hslV) [3.4.25.-] {Myxococcus xanthus DK 1622	576	19162	11	38.9	175	13016	1	1	1038.52	3112.55	3	3112.55	0	107	138	0	70.44		17	2.6e-07	K	4.14353	TFILSGAGDVIEPDYGIAAVGSGGPYAFAAAR	A			20111220_MembraneVes_M1.11716.11716.3.dta
M1	M1_107	107	0.91	0.00183531	3	MXAN_3012	heat shock protein HslVU, ATP-dependent protease HslV (hslV) [3.4.25.-] {Myxococcus xanthus DK 1622	576	19162	11	38.9	175	3889	1	1	658.86	1315.7	2	1315.7	0	16	28	0	89.84		20	6e-09	K	4.492	VAIASDGQVSLEK	T			20111220_MembraneVes_M1.3907.3907.2.dta
M1	M1_108	108	1.29	0.0026017	13	MXAN_3536	adventurous gliding motility protein AgmZ, authentic frameshift (agmZ) {Myxococcus xanthus DK 1622}	574	58094	31	27.2	529	2823	1	1	618.32	1234.62	2	1234.62	0	137	148	0	46.79		18	8.1e-05	R	2.59944	ASQAVFDAAVEK	A			20111220_MembraneVes_M1.3328.3328.2.dta
M1	M1_108	108	1.29	0.0026017	13	MXAN_3536	adventurous gliding motility protein AgmZ, authentic frameshift (agmZ) {Myxococcus xanthus DK 1622}	574	58094	31	27.2	529	7444	1	1	887.94	1773.87	2	1773.87	0	170	184	0	41.72		19	0.0003	K	2.19579	AVNNWLPEETVEAFR	T			20111220_MembraneVes_M1.9117.9117.2.dta
M1	M1_108	108	1.29	0.0026017	13	MXAN_3536	adventurous gliding motility protein AgmZ, authentic frameshift (agmZ) {Myxococcus xanthus DK 1622}	574	58094	31	27.2	529	32	1	1	345.73	689.45	2	689.45	0	266	271	0	20.76		13	0.0084	K	1.59692	FLGLLK	Q			20111220_MembraneVes_M1.6045.6045.2.dta
M1	M1_108	108	1.29	0.0026017	13	MXAN_3536	adventurous gliding motility protein AgmZ, authentic frameshift (agmZ) {Myxococcus xanthus DK 1622}	574	58094	31	27.2	529	9011	1	1	500.01	1996	4	1996	0	283	301	0	31.77		18	0.0022	R	1.765	FPSDVGLGIKPVSHEGSDR	L			20111220_MembraneVes_M1.4252.4252.4.dta
M1	M1_108	108	1.29	0.0026017	13	MXAN_3536	adventurous gliding motility protein AgmZ, authentic frameshift (agmZ) {Myxococcus xanthus DK 1622}	574	58094	31	27.2	529	262	1	1	414.21	826.4	2	826.4	0	329	335	0	19.65		19	0.044	K	1.03421	FTEGAFR	K			20111220_MembraneVes_M1.2510.2510.2.dta
M1	M1_108	108	1.29	0.0026017	13	MXAN_3536	adventurous gliding motility protein AgmZ, authentic frameshift (agmZ) {Myxococcus xanthus DK 1622}	574	58094	31	27.2	529	1752	1	1	562.82	1123.63	2	1123.63	0	192	203	0	17.33		14	0.028	K	1.23786	GPLTTPVGGGIR	S			20111220_MembraneVes_M1.3795.3795.2.dta
M1	M1_108	108	1.29	0.0026017	13	MXAN_3536	adventurous gliding motility protein AgmZ, authentic frameshift (agmZ) {Myxococcus xanthus DK 1622}	574	58094	31	27.2	529	3451	1	1	639.84	1277.67	2	1277.67	0	156	166	0	53.59		18	1.5e-05	K	2.97722	IAWYEVLAGEK	S			20111220_MembraneVes_M1.8842.8842.2.dta
M1	M1_108	108	1.29	0.0026017	13	MXAN_3536	adventurous gliding motility protein AgmZ, authentic frameshift (agmZ) {Myxococcus xanthus DK 1622}	574	58094	31	27.2	529	10453	1	1	454.04	2265.19	5	2265.19	0	281	301	1	27.61		18	0.0058	K	1.53389	IRFPSDVGLGIKPVSHEGSDR	L			20111220_MembraneVes_M1.5070.5070.5.dta
M1	M1_108	108	1.29	0.0026017	13	MXAN_3536	adventurous gliding motility protein AgmZ, authentic frameshift (agmZ) {Myxococcus xanthus DK 1622}	574	58094	31	27.2	529	9012	1	1	999.02	1996.02	2	1996.03	0	114	132	0	56.27		17	7.2e-06	K	3.31	LSVPDNPIIPFIEGDGTGR	D			20111220_MembraneVes_M1.10983.10983.2.dta
M1	M1_108	108	1.29	0.0026017	13	MXAN_3536	adventurous gliding motility protein AgmZ, authentic frameshift (agmZ) {Myxococcus xanthus DK 1622}	574	58094	31	27.2	529	868	1	1	486.74	971.47	2	971.47	0	496	503	0	18.46		17	0.036	K	1.08588	TVTYDFAR	L			20111220_MembraneVes_M1.3309.3309.2.dta
M1	M1_108	108	1.29	0.0026017	13	MXAN_3536	adventurous gliding motility protein AgmZ, authentic frameshift (agmZ) {Myxococcus xanthus DK 1622}	574	58094	31	27.2	529	6371	1	1	834.91	1667.8	2	1667.8	0	459	473	0	73.33		18	1.6e-07	K	4.07389	VNPGSVILSGEMMFR	H	2 Oxidation (M)	0.000000000003300.0	20111220_MembraneVes_M1.7285.7285.2.dta
M1	M1_108	108	1.29	0.0026017	13	MXAN_3536	adventurous gliding motility protein AgmZ, authentic frameshift (agmZ) {Myxococcus xanthus DK 1622}	574	58094	31	27.2	529	4719	1	1	713.84	1425.66	2	1425.66	0	350	360	0	39.42		14	0.00017	K	2.81571	VYTWDQWEATK	A			20111220_MembraneVes_M1.6427.6427.2.dta
M1	M1_109	109	0.33	0.000665551	4	MXAN_7199	putative lipoprotein {Myxococcus xanthus DK 1622}	571	66957	15	13.7	649	11546	1	1	1254.05	2506.09	2	2506.09	0	511	533	0	83.59		13	4.4e-09	K	6.43	DQFPTSTAAGNYDTAWDFVGESK	G			20111220_MembraneVes_M1.9342.9342.2.dta
M1	M1_109	109	0.33	0.000665551	4	MXAN_7199	putative lipoprotein {Myxococcus xanthus DK 1622}	571	66957	15	13.7	649	12371	1	1	1384.71	2767.4	2	2767.4	-0.01	360	385	0	93.94		19	1.9e-09	R	4.94421	NISAASITNAPEQFTLTESLTVSAFR	V			20111220_MembraneVes_M1.11508.11508.2.dta
M1	M1_109	109	0.33	0.000665551	4	MXAN_7199	putative lipoprotein {Myxococcus xanthus DK 1622}	571	66957	15	13.7	649	13006	1	1	1036.54	3106.6	3	3106.6	0	203	234	0	95.43		17	8.4e-10	R	5.61353	SASAVTGTTVISQGHPVQTQSTATPAGLAVNR	S			20111220_MembraneVes_M1.5190.5190.3.dta
M1	M1_109	109	0.33	0.000665551	4	MXAN_7199	putative lipoprotein {Myxococcus xanthus DK 1622}	571	66957	15	13.7	649	283	1	1	420.73	839.44	2	839.44	0	188	195	0	21.13		14	0.01	R	1.50929	VSFSVSSK	A			20111220_MembraneVes_M1.2311.2311.2.dta
M1	M1_110	110	1.39	0.00280338	6	MXAN_3745	hypothetical protein {Myxococcus xanthus DK 1622}	559	21371	13	39.3	201	6855	1	1	849.95	1697.89	2	1697.89	0	31	48	0	92.5		20	3e-09	K	4.625	AANAPGATAQSLATVVEK	F			20111220_MembraneVes_M1.5488.5488.2.dta
M1	M1_110	110	1.39	0.00280338	6	MXAN_3745	hypothetical protein {Myxococcus xanthus DK 1622}	559	21371	13	39.3	201	3871	1	1	657.32	1312.63	2	1312.63	0	75	85	0	56.17		16	5.8e-06	K	3.51063	EFTETMTGLLR	A	Oxidation (M)	0.00000300000.0	20111220_MembraneVes_M1.4743.4743.2.dta
M1	M1_110	110	1.39	0.00280338	6	MXAN_3745	hypothetical protein {Myxococcus xanthus DK 1622}	559	21371	13	39.3	201	1643	1	1	549.28	1096.54	2	1096.54	0	49	57	0	34.37		16	0.0008	K	2.14812	FVDFEELAK	R			20111220_MembraneVes_M1.7057.7057.2.dta
M1	M1_110	110	1.39	0.00280338	6	MXAN_3745	hypothetical protein {Myxococcus xanthus DK 1622}	559	21371	13	39.3	201	1319	1	1	525.8	1049.58	2	1049.58	0	168	177	0	61.56		15	1.4e-06	K	4.104	GFDGLLSTLK	S			20111220_MembraneVes_M1.7983.7983.2.dta
M1	M1_110	110	1.39	0.00280338	6	MXAN_3745	hypothetical protein {Myxococcus xanthus DK 1622}	559	21371	13	39.3	201	9219	1	1	1013.48	2024.95	2	2024.95	0	102	121	0	123.75		17	1.2e-12	K	7.27941	YGEEGIDGNEASVGTTVTVK	K			20111220_MembraneVes_M1.4769.4769.2.dta	emPAI	1.39
M1	M1_111	111	0.58	0.00116976	9	MXAN_4963	cytosol aminopeptidase family protein [3.4.11.1] {Myxococcus xanthus DK 1622}	557	56298	18	27.9	531	10093	1	1	734.35	2200.04	3	2200.04	0	274	294	0	37.58		16	0.00044	K	2.34875	AVTFDSGGLSLKPTDGMVDMK	T	2 Oxidation (M)	0.000000000000000030030.0	20111220_MembraneVes_M1.5687.5687.3.dta
M1	M1_111	111	0.58	0.00116976	9	MXAN_4963	cytosol aminopeptidase family protein [3.4.11.1] {Myxococcus xanthus DK 1622}	557	56298	18	27.9	531	2799	1	1	616.85	1231.69	2	1231.69	0	127	138	0	67.74		15	3.1e-07	R	4.516	AVVEGVALGVYR	F			20111220_MembraneVes_M1.5964.5964.2.dta
M1	M1_111	111	0.58	0.00116976	9	MXAN_4963	cytosol aminopeptidase family protein [3.4.11.1] {Myxococcus xanthus DK 1622}	557	56298	18	27.9	531	9483	1	1	693.04	2076.09	3	2076.09	0	192	211	0	53.84		17	1.1e-05	R	3.16706	DLVNEPPNAVTPTVLAEAAR	Q			20111220_MembraneVes_M1.8445.8445.3.dta
M1	M1_111	111	0.58	0.00116976	9	MXAN_4963	cytosol aminopeptidase family protein [3.4.11.1] {Myxococcus xanthus DK 1622}	557	56298	18	27.9	531	2509	1	1	600.83	1199.65	2	1199.65	0	172	182	0	66.27		20	1.3e-06	R	3.3135	ELDAALTLAQR	V			20111220_MembraneVes_M1.5575.5575.2.dta
M1	M1_111	111	0.58	0.00116976	9	MXAN_4963	cytosol aminopeptidase family protein [3.4.11.1] {Myxococcus xanthus DK 1622}	557	56298	18	27.9	531	13141	1	1	1087.54	3259.61	3	3259.61	0	13	45	0	68.01		18	5.4e-07	R	3.77833	TSGDLLVIPLFEGELGDSAPSSLSSADGALEGR	L			20111220_MembraneVes_M1.12894.12894.3.dta	emPAI	0.58
M1	M1_111	111	0.58	0.00116976	9	MXAN_4963	cytosol aminopeptidase family protein [3.4.11.1] {Myxococcus xanthus DK 1622}	557	56298	18	27.9	531	3694	1	1	653.32	1304.62	2	1304.62	0	348	359	0	55.34		18	9.9e-06	K	3.07444	TVEITNTDAEGR	L			20111220_MembraneVes_M1.1852.1852.2.dta
M1	M1_111	111	0.58	0.00116976	9	MXAN_4963	cytosol aminopeptidase family protein [3.4.11.1] {Myxococcus xanthus DK 1622}	557	56298	18	27.9	531	2610	1	1	607.34	1212.67	2	1212.67	0	159	169	0	27.09		17	0.0062	K	1.59353	VSLLLPEGTER	T			20111220_MembraneVes_M1.5793.5793.2.dta
M1	M1_111	111	0.58	0.00116976	9	MXAN_4963	cytosol aminopeptidase family protein [3.4.11.1] {Myxococcus xanthus DK 1622}	557	56298	18	27.9	531	8800	1	1	982.01	1962	2	1962.01	0	108	126	0	60.98		19	3.2e-06	K	3.20947	VTSVAFALPATESTQDAVR	A			20111220_MembraneVes_M1.7193.7193.2.dta
M1	M1_112	112	0.65	0.00131093	10	MXAN_0953	glucose-6-phosphate 1-dehydrogenase (zwf) [1.1.1.49] {Myxococcus xanthus DK 1622}	553	57784	18	29	514	5565	1	1	777.89	1553.77	2	1553.77	0	315	328	0	81.64		18	2.4e-08	R	4.53556	AVVAGQYEGYLQEK	G			20111220_MembraneVes_M1.5009.5009.2.dta
M1	M1_112	112	0.65	0.00131093	10	MXAN_0953	glucose-6-phosphate 1-dehydrogenase (zwf) [1.1.1.49] {Myxococcus xanthus DK 1622}	553	57784	18	29	514	2638	1	1	609.85	1217.68	2	1217.68	0	215	224	0	48.04		15	2.5e-05	K	3.20267	ETVQNILVFR	F			20111220_MembraneVes_M1.7397.7397.2.dta
M1	M1_112	112	0.65	0.00131093	10	MXAN_0953	glucose-6-phosphate 1-dehydrogenase (zwf) [1.1.1.49] {Myxococcus xanthus DK 1622}	553	57784	18	29	514	5083	1	1	739.38	1476.75	2	1476.75	0	225	236	0	48.03		17	5e-05	R	2.82529	FANAIFEPLWNR	Q			20111220_MembraneVes_M1.9692.9692.2.dta
M1	M1_112	112	0.65	0.00131093	10	MXAN_0953	glucose-6-phosphate 1-dehydrogenase (zwf) [1.1.1.49] {Myxococcus xanthus DK 1622}	553	57784	18	29	514	13363	1	1	1159.59	3475.76	3	3475.77	-0.01	132	163	0	22.96		16	0.012	K	1.435	FGTQGNQFYYLATPASTFPQILQGLSESGLLK	R			20111220_MembraneVes_M1.14588.14588.3.dta
M1	M1_112	112	0.65	0.00131093	10	MXAN_0953	glucose-6-phosphate 1-dehydrogenase (zwf) [1.1.1.49] {Myxococcus xanthus DK 1622}	553	57784	18	29	514	2601	1	1	607.29	1212.58	2	1212.58	0	256	266	0	67.7		16	4e-07	R	4.23125	GGFYDETGVIR	D			20111220_MembraneVes_M1.4961.4961.2.dta
M1	M1_112	112	0.65	0.00131093	10	MXAN_0953	glucose-6-phosphate 1-dehydrogenase (zwf) [1.1.1.49] {Myxococcus xanthus DK 1622}	553	57784	18	29	514	5519	1	1	773.91	1545.8	2	1545.8	0	402	415	0	47.95		18	5.6e-05	R	2.66389	IQPQEGIALSFESK	V			20111220_MembraneVes_M1.6451.6451.2.dta
M1	M1_112	112	0.65	0.00131093	10	MXAN_0953	glucose-6-phosphate 1-dehydrogenase (zwf) [1.1.1.49] {Myxococcus xanthus DK 1622}	553	57784	18	29	514	3707	1	1	653.83	1305.64	2	1305.65	0	105	116	0	58.62		18	4.7e-06	R	3.25667	LELISGGYDDPK	S			20111220_MembraneVes_M1.5121.5121.2.dta
M1	M1_112	112	0.65	0.00131093	10	MXAN_0953	glucose-6-phosphate 1-dehydrogenase (zwf) [1.1.1.49] {Myxococcus xanthus DK 1622}	553	57784	18	29	514	6246	1	1	553.27	1656.78	3	1656.78	0	1	14	0	23.48		17	0.012	-	1.38118	MDAHQGLHIETHPR	E	Oxidation (M)	0.30000000000000.0	20111220_MembraneVes_M1.1007.1007.3.dta
M1	M1_112	112	0.65	0.00131093	10	MXAN_0953	glucose-6-phosphate 1-dehydrogenase (zwf) [1.1.1.49] {Myxococcus xanthus DK 1622}	553	57784	18	29	514	7307	1	1	879.92	1757.84	2	1757.84	0	90	104	0	64.21		17	9.7e-07	R	3.77706	TQPLDEAVWNDFAPR	L			20111220_MembraneVes_M1.9160.9160.2.dta
M1	M1_113	113	3.07	0.00619164	6	MXAN_4894	chaperonin GroS (groS) {Myxococcus xanthus DK 1622}	553	10644	22	47.9	96	753	1	1	476.26	950.51	2	950.51	0	61	69	0	72.99		16	1.1e-07	K	4.56187	AGDTILFSK	Y			20111220_MembraneVes_M1.4172.4172.2.dta
M1	M1_113	113	3.07	0.00619164	6	MXAN_4894	chaperonin GroS (groS) {Myxococcus xanthus DK 1622}	553	10644	22	47.9	96	1796	1	1	565.8	1129.59	2	1129.59	0	87	96	0	42.2		19	0.0003	R	2.22105	EEDVLGVIEK	-			20111220_MembraneVes_M1.5832.5832.2.dta
M1	M1_113	113	3.07	0.00619164	6	MXAN_4894	chaperonin GroS (groS) {Myxococcus xanthus DK 1622}	553	10644	22	47.9	96	1098	1	1	509.78	1017.55	2	1017.55	0	23	32	0	33.69		19	0.0017	K	1.77316	GGLFIPDTAK	E			20111220_MembraneVes_M1.4950.4950.2.dta
M1	M1_113	113	3.07	0.00619164	6	MXAN_4894	chaperonin GroS (groS) {Myxococcus xanthus DK 1622}	553	10644	22	47.9	96	2456	1	1	597.83	1193.64	2	1193.64	0	77	86	0	74.86		17	9e-08	K	4.40353	LDGEEHLILR	E			20111220_MembraneVes_M1.3732.3732.2.dta
M1	M1_114	114	0.64	0.00129076	5	MXAN_5809	hypothetical protein {Myxococcus xanthus DK 1622}	551	31830	9	31.6	301	5395	1	1	769.4	1536.78	2	1536.79	0	168	182	0	83.93		18	1.3e-08	R	4.66278	DLGLTVMGLDFGVGK	Q	Oxidation (M)	0.000000300000000.0	20111220_MembraneVes_M1.10045.10045.2.dta
M1	M1_114	114	0.64	0.00129076	5	MXAN_5809	hypothetical protein {Myxococcus xanthus DK 1622}	551	31830	9	31.6	301	10455	1	1	1134.52	2267.02	2	2267.02	0	34	55	0	134.26		14	5.2e-14	R	9.59	FGNPTGDNPVASADADFQAFAR	I			20111220_MembraneVes_M1.9336.9336.2.dta
M1	M1_114	114	0.64	0.00129076	5	MXAN_5809	hypothetical protein {Myxococcus xanthus DK 1622}	551	31830	9	31.6	301	5975	1	1	807.86	1613.71	2	1613.72	0	271	285	0	92.32		13	6.7e-10	R	7.10154	TGSVSYEENGSTVER	G			20111220_MembraneVes_M1.1601.1601.2.dta
M1	M1_114	114	0.64	0.00129076	5	MXAN_5809	hypothetical protein {Myxococcus xanthus DK 1622}	551	31830	9	31.6	301	7899	1	1	921.94	1841.87	2	1841.87	0	142	157	0	61.56		17	2.2e-06	K	3.62118	WAANEGFTYLPDFGVR	G			20111220_MembraneVes_M1.10201.10201.2.dta
M1	M1_115	115	1.78	0.00358994	6	MXAN_3764	peptidylprolyl cis-trans isomerase, cyclophilin-type [5.2.1.8] {Myxococcus xanthus DK 1622}	550	21363	13	50	198	9344	1	1	1021.01	2040.01	2	2040.02	0	24	42	0	106.43		19	9.1e-11	R	5.60158	AGNDLYATFDTTQGQIVVK	L			20111220_MembraneVes_M1.7675.7675.2.dta
M1	M1_115	115	1.78	0.00358994	6	MXAN_3764	peptidylprolyl cis-trans isomerase, cyclophilin-type [5.2.1.8] {Myxococcus xanthus DK 1622}	550	21363	13	50	198	5875	1	1	799.35	1596.68	2	1596.68	0	104	118	0	72.22		13	6e-08	R	5.55538	GGPGFNVDDEYQSGR	T			20111220_MembraneVes_M1.3838.3838.2.dta
M1	M1_115	115	1.78	0.00358994	6	MXAN_3764	peptidylprolyl cis-trans isomerase, cyclophilin-type [5.2.1.8] {Myxococcus xanthus DK 1622}	550	21363	13	50	198	7555	1	1	598.31	1791.9	3	1791.9	0	155	170	0	36.6		19	0.00089	K	1.92632	HTIFGEVLSGYDVVEK	I			20111220_MembraneVes_M1.8242.8242.3.dta
M1	M1_115	115	1.78	0.00358994	6	MXAN_3764	peptidylprolyl cis-trans isomerase, cyclophilin-type [5.2.1.8] {Myxococcus xanthus DK 1622}	550	21363	13	50	198	6361	1	1	555.95	1664.84	3	1664.84	0	74	86	0	41.38		18	0.00028	K	2.29889	TQRPYYDGIIFHR	V			20111220_MembraneVes_M1.4489.4489.3.dta
M1	M1_115	115	1.78	0.00358994	6	MXAN_3764	peptidylprolyl cis-trans isomerase, cyclophilin-type [5.2.1.8] {Myxococcus xanthus DK 1622}	550	21363	13	50	198	8979	1	1	997.02	1992.02	2	1992.02	0	51	69	0	61.1		18	2.9e-06	K	3.39444	TVSSFVGLATGELPFQDPK	T			20111220_MembraneVes_M1.10186.10186.2.dta
M1	M1_115	115	1.78	0.00358994	6	MXAN_3764	peptidylprolyl cis-trans isomerase, cyclophilin-type [5.2.1.8] {Myxococcus xanthus DK 1622}	550	21363	13	50	198	6991	1	1	859.93	1717.85	2	1717.85	0	87	103	0	59.87		18	4e-06	R	3.32611	VIPGFMIQGGDPTGTGR	G	Oxidation (M)	0.00000300000000000.0	20111220_MembraneVes_M1.6139.6139.2.dta
M1	M1_116	116	0.68	0.00137144	7	MXAN_3386	putative aspartate aminotransferase {Myxococcus xanthus DK 1622}	547	43093	14	29.5	396	6970	1	1	858.46	1714.9	2	1714.9	0	166	182	0	97.43		18	5.8e-10	R	5.41278	AVIINSPGNPTGAVYSR	A			20111220_MembraneVes_M1.4952.4952.2.dta
M1	M1_116	116	0.68	0.00137144	7	MXAN_3386	putative aspartate aminotransferase {Myxococcus xanthus DK 1622}	547	43093	14	29.5	396	5222	1	1	754.4	1506.79	2	1506.78	0	300	313	0	78.31		17	4.1e-08	R	4.60647	DFFIAGLNALDGVR	C			20111220_MembraneVes_M1.11397.11397.2.dta
M1	M1_116	116	0.68	0.00137144	7	MXAN_3386	putative aspartate aminotransferase {Myxococcus xanthus DK 1622}	547	43093	14	29.5	396	9869	1	1	712.71	2135.09	3	2135.09	0	337	355	0	29.17		18	0.0048	K	1.62056	GKPVTSAMQLSEILLDDFR	V	Oxidation (M)	0.0000000300000000000.0	20111220_MembraneVes_M1.10308.10308.3.dta
M1	M1_116	116	0.68	0.00137144	7	MXAN_3386	putative aspartate aminotransferase {Myxococcus xanthus DK 1622}	547	43093	14	29.5	396	11976	1	1	869.78	2606.33	3	2606.33	0	133	157	1	28.31		17	0.0046	R	1.66529	LAGATPVIVPTREEDGFAPDPDAIR	R			20111220_MembraneVes_M1.7523.7523.3.dta	emPAI	0.68
M1	M1_116	116	0.68	0.00137144	7	MXAN_3386	putative aspartate aminotransferase {Myxococcus xanthus DK 1622}	547	43093	14	29.5	396	4123	1	1	676.38	1350.75	2	1350.75	0	215	227	0	56.21		15	4.3e-06	R	3.74733	LGISDVAPDLVPR	L			20111220_MembraneVes_M1.8396.8396.2.dta
M1	M1_116	116	0.68	0.00137144	7	MXAN_3386	putative aspartate aminotransferase {Myxococcus xanthus DK 1622}	547	43093	14	29.5	396	5985	1	1	809.91	1617.81	2	1617.82	0	356	371	0	66.18		19	1.1e-06	R	3.48316	VAAVPGEPFGAEGYVR	M			20111220_MembraneVes_M1.6248.6248.2.dta
M1	M1_116	116	0.68	0.00137144	7	MXAN_3386	putative aspartate aminotransferase {Myxococcus xanthus DK 1622}	547	43093	14	29.5	396	4303	1	1	682.86	1363.7	2	1363.7	0	88	100	0	54.75		18	1.3e-05	R	3.04167	YTPDQVLVTSGGK	Q			20111220_MembraneVes_M1.3887.3887.2.dta
M1	M1_117	117	0.33	0.000665551	7	MXAN_2814	putative N-acetylmuramoyl-L-alanine amidase {Myxococcus xanthus DK 1622}	542	91102	12	17	867	13160	1	1	1096.19	3285.56	3	3285.56	0	672	704	0	63.11		17	1.3e-06	R	3.71235	AAPGSGTPPFSVEGMPGDWLAQLTGVALDDGTR	G	Oxidation (M)	0.000000000000003000000000000000000.0	20111220_MembraneVes_M1.13274.13274.3.dta	emPAI	0.33
M1	M1_117	117	0.33	0.000665551	7	MXAN_2814	putative N-acetylmuramoyl-L-alanine amidase {Myxococcus xanthus DK 1622}	542	91102	12	17	867	5047	1	1	736.91	1471.81	2	1471.81	0	596	610	0	49.1		16	2.5e-05	R	3.06875	AAVAANLVTVGAPYR	L			20111220_MembraneVes_M1.6074.6074.2.dta
M1	M1_117	117	0.33	0.000665551	7	MXAN_2814	putative N-acetylmuramoyl-L-alanine amidase {Myxococcus xanthus DK 1622}	542	91102	12	17	867	12382	1	1	926.82	2777.42	3	2777.42	0	426	453	0	24.04		18	0.013	R	1.33556	DSVPVVLPPEAPEAVAALNGSGGTVEFR	W			20111220_MembraneVes_M1.11021.11021.3.dta
M1	M1_117	117	0.33	0.000665551	7	MXAN_2814	putative N-acetylmuramoyl-L-alanine amidase {Myxococcus xanthus DK 1622}	542	91102	12	17	867	9481	1	1	1039.05	2076.08	2	2076.09	0	705	726	0	87.67		17	5.1e-09	R	5.15706	GGYAVGVTDVLTPASGGTSVLR	Y			20111220_MembraneVes_M1.8356.8356.2.dta
M1	M1_117	117	0.33	0.000665551	7	MXAN_2814	putative N-acetylmuramoyl-L-alanine amidase {Myxococcus xanthus DK 1622}	542	91102	12	17	867	5334	1	1	763.88	1525.74	2	1525.74	0	565	577	0	80.63		18	3.1e-08	R	4.47944	LLVETMNDGTYVR	R	Oxidation (M)	0.0000030000000.0	20111220_MembraneVes_M1.4258.4258.2.dta
M1	M1_117	117	0.33	0.000665551	7	MXAN_2814	putative N-acetylmuramoyl-L-alanine amidase {Myxococcus xanthus DK 1622}	542	91102	12	17	867	7715	1	1	608.98	1823.93	3	1823.93	0	508	526	0	19.71		18	0.04	R	1.095	VAAHNAGGEGFPSVTVGVR	T			20111220_MembraneVes_M1.4371.4371.3.dta
M1	M1_117	117	0.33	0.000665551	7	MXAN_2814	putative N-acetylmuramoyl-L-alanine amidase {Myxococcus xanthus DK 1622}	542	91102	12	17	867	7703	1	1	608.36	1822.07	3	1822.07	0	744	760	0	71.43		13	7.2e-08	R	5.49462	VLLLGVPFEGIVSPVQR	A			20111220_MembraneVes_M1.11718.11718.3.dta
M1	M1_118	118	0.27	0.000544541	9	MXAN_6038	peptidase, S9B (dipeptidyl peptidase IV) subfamily [3.4.14.5] {Myxococcus xanthus DK 1622}	541	81291	17	16.5	734	3989	1	1	665.33	1328.64	2	1328.64	0	478	488	0	37.5		18	0.0006	K	2.08333	EPPYTPNVEQR	Q			20111220_MembraneVes_M1.2594.2594.2.dta
M1	M1_118	118	0.27	0.000544541	9	MXAN_6038	peptidase, S9B (dipeptidyl peptidase IV) subfamily [3.4.14.5] {Myxococcus xanthus DK 1622}	541	81291	17	16.5	734	4004	1	1	665.85	1329.68	2	1329.68	0	464	477	0	46.93		19	9.7e-05	R	2.47	GDGTTVGELPSVAK	E			20111220_MembraneVes_M1.3937.3937.2.dta
M1	M1_118	118	0.27	0.000544541	9	MXAN_6038	peptidase, S9B (dipeptidyl peptidase IV) subfamily [3.4.14.5] {Myxococcus xanthus DK 1622}	541	81291	17	16.5	734	4964	1	1	730.33	1458.64	2	1458.64	0	121	133	0	74.09		14	5.1e-08	R	5.29214	GFTSYQVSEDGNR	L			20111220_MembraneVes_M1.2903.2903.2.dta
M1	M1_118	118	0.27	0.000544541	9	MXAN_6038	peptidase, S9B (dipeptidyl peptidase IV) subfamily [3.4.14.5] {Myxococcus xanthus DK 1622}	541	81291	17	16.5	734	5574	1	1	778.87	1555.72	2	1555.73	0	229	242	0	81.64		17	1.9e-08	K	4.80235	SIAYTEADTTEVEK	L			20111220_MembraneVes_M1.3081.3081.2.dta
M1	M1_118	118	0.27	0.000544541	9	MXAN_6038	peptidase, S9B (dipeptidyl peptidase IV) subfamily [3.4.14.5] {Myxococcus xanthus DK 1622}	541	81291	17	16.5	734	4524	1	1	696.86	1391.71	2	1391.71	0	428	441	0	103.34		18	1.7e-10	K	5.74111	VTTGLDIESGSVSK	S			20111220_MembraneVes_M1.3797.3797.2.dta
M1	M1_118	118	0.27	0.000544541	9	MXAN_6038	peptidase, S9B (dipeptidyl peptidase IV) subfamily [3.4.14.5] {Myxococcus xanthus DK 1622}	541	81291	17	16.5	734	5946	1	1	804.9	1607.78	2	1607.78	0	642	655	0	58.54		17	3.9e-06	R	3.44353	YLGVPQQSPEAYEK	S			20111220_MembraneVes_M1.4488.4488.2.dta
M1	M1_119	119	0.68	0.00137144	7	MXAN_1074	Glu/Leu/Phe/Val dehydrogenase family protein {Myxococcus xanthus DK 1622}	515	36846	17	36.7	343	7469	1	1	890.44	1778.87	2	1778.87	0	45	61	0	120.16		18	3.5e-12	R	6.67556	ALATYASEEEAVADALR	L			20111220_MembraneVes_M1.8452.8452.2.dta
M1	M1_119	119	0.68	0.00137144	7	MXAN_1074	Glu/Leu/Phe/Val dehydrogenase family protein {Myxococcus xanthus DK 1622}	515	36846	17	36.7	343	4150	1	1	452.9	1355.68	3	1355.68	0	324	335	0	23.65		18	0.015	K	1.31389	ESGLRPEQVADR	M			20111220_MembraneVes_M1.1446.1446.3.dta
M1	M1_119	119	0.68	0.00137144	7	MXAN_1074	Glu/Leu/Phe/Val dehydrogenase family protein {Myxococcus xanthus DK 1622}	515	36846	17	36.7	343	4413	1	1	688.84	1375.67	2	1375.67	0	141	154	0	73.16		19	1.9e-07	R	3.85053	SGDPSPVTAYGVAR	A			20111220_MembraneVes_M1.3456.3456.2.dta
M1	M1_119	119	0.68	0.00137144	7	MXAN_1074	Glu/Leu/Phe/Val dehydrogenase family protein {Myxococcus xanthus DK 1622}	515	36846	17	36.7	343	10823	1	1	786.39	2356.16	3	2356.16	0	2	22	0	32.76		19	0.0023	M	1.72421	SYFTQLLEGGYEAVHLLSDSK	S			20111220_MembraneVes_M1.13230.13230.3.dta
M1	M1_119	119	0.68	0.00137144	7	MXAN_1074	Glu/Leu/Phe/Val dehydrogenase family protein {Myxococcus xanthus DK 1622}	515	36846	17	36.7	343	5871	1	1	797.94	1593.86	2	1593.86	0	308	321	0	76.43		16	4.9e-08	R	4.77688	TSLIFDTIDTVLTR	A			20111220_MembraneVes_M1.11990.11990.2.dta
M1	M1_119	119	0.68	0.00137144	7	MXAN_1074	Glu/Leu/Phe/Val dehydrogenase family protein {Myxococcus xanthus DK 1622}	515	36846	17	36.7	343	9427	1	1	690.3	2067.87	3	2067.87	0	111	128	0	41.4		13	7.2e-05	R	3.18462	YITTEDSGTSPDDMEHVR	R	Oxidation (M)	0.000000000000030000.0	20111220_MembraneVes_M1.1829.1829.3.dta
M1	M1_120	120	0.67	0.00135127	5	MXAN_2837	putative lipoprotein {Myxococcus xanthus DK 1622}	515	37204	13	23.4	338	4647	1	1	706.9	1411.78	2	1411.78	0	286	299	0	89.56		17	3.2e-09	K	5.26824	AAGLANLNTLIEGR	S			20111220_MembraneVes_M1.8055.8055.2.dta
M1	M1_120	120	0.67	0.00135127	5	MXAN_2837	putative lipoprotein {Myxococcus xanthus DK 1622}	515	37204	13	23.4	338	3105	1	1	628.33	1254.64	2	1254.65	-0.01	265	276	0	44.6		18	0.00013	R	2.47778	AHVEAFVNAAAR	F			20111220_MembraneVes_M1.2453.2453.2.dta
M1	M1_120	120	0.67	0.00135127	5	MXAN_2837	putative lipoprotein {Myxococcus xanthus DK 1622}	515	37204	13	23.4	338	9509	1	1	1044.08	2086.14	2	2086.14	0	81	101	0	98.91		15	2.2e-10	R	6.594	AVSQFVSLADISSVALVGPAR	L			20111220_MembraneVes_M1.11264.11264.2.dta
M1	M1_120	120	0.67	0.00135127	5	MXAN_2837	putative lipoprotein {Myxococcus xanthus DK 1622}	515	37204	13	23.4	338	1048	1	0	503.27	1004.52	2	1004.52	0	277	285	0	42.42		19	0.00023	R	2.23263	FGTLDPEVK	A			20111220_MembraneVes_M1.3700.3700.2.dta
M1	M1_120	120	0.67	0.00135127	5	MXAN_2837	putative lipoprotein {Myxococcus xanthus DK 1622}	515	37204	13	23.4	338	11435	1	1	827.08	2478.22	3	2478.23	0	164	186	0	68.24		18	4.8e-07	R	3.79111	NQRPFTNADAIANTTGIADVSFR	N			20111220_MembraneVes_M1.7567.7567.3.dta	emPAI	0.67
M1	M1_121	121	0.23	0.000463869	7	MXAN_2514	general secretion pathway protein D (gspD) {Myxococcus xanthus DK 1622}	513	92016	12	13.7	863	13092	1	1	1069.87	3206.58	3	3206.58	-0.01	339	368	0	96.25		18	8.3e-10	R	5.34722	INVYYLENANAEELASTLQSLAQGTGNAPR	G			20111220_MembraneVes_M1.12971.12971.3.dta
M1	M1_121	121	0.23	0.000463869	7	MXAN_2514	general secretion pathway protein D (gspD) {Myxococcus xanthus DK 1622}	513	92016	12	13.7	863	7094	1	1	862.42	1722.83	2	1722.83	0	36	54	0	87.51		18	6.3e-09	K	4.86167	ISPQGPGATSAGDANAGPR	R			20111220_MembraneVes_M1.1713.1713.2.dta
M1	M1_121	121	0.23	0.000463869	7	MXAN_2514	general secretion pathway protein D (gspD) {Myxococcus xanthus DK 1622}	513	92016	12	13.7	863	7974	1	1	617.98	1850.92	3	1850.92	0	35	54	1	46.18		19	9.9e-05	R	2.43053	KISPQGPGATSAGDANAGPR	R			20111220_MembraneVes_M1.1185.1185.3.dta
M1	M1_121	121	0.23	0.000463869	7	MXAN_2514	general secretion pathway protein D (gspD) {Myxococcus xanthus DK 1622}	513	92016	12	13.7	863	5099	1	1	740.85	1479.69	2	1479.7	0	798	812	0	66.04		16	5.4e-07	R	4.1275	QAPASPEDEGGPAVR	E			20111220_MembraneVes_M1.1593.1593.2.dta
M1	M1_121	121	0.23	0.000463869	7	MXAN_2514	general secretion pathway protein D (gspD) {Myxococcus xanthus DK 1622}	513	92016	12	13.7	863	12302	1	1	911.81	2732.41	3	2732.41	0	371	398	0	63.87		18	1.4e-06	R	3.54833	TPVPARPPGAPGGPTTTQAAELFSGEVK	I			20111220_MembraneVes_M1.7101.7101.3.dta
M1	M1_121	121	0.23	0.000463869	7	MXAN_2514	general secretion pathway protein D (gspD) {Myxococcus xanthus DK 1622}	513	92016	12	13.7	863	6276	1	1	554	1658.99	3	1658.99	0	674	688	0	40.55		13	8.8e-05	K	3.11923	VPLLGDIPLLGHLFR	D			20111220_MembraneVes_M1.12904.12904.3.dta
M1	M1_122	122	2.1	0.00423532	6	MXAN_5080	ribosomal protein L9 (rplI) {Myxococcus xanthus DK 1622}	505	16291	15	41.5	147	2209	1	1	582.31	1162.6	2	1162.6	0	122	131	0	46.01		18	9.6e-05	K	2.55611	ALGNYEVELR	L			20111220_MembraneVes_M1.4895.4895.2.dta
M1	M1_122	122	2.1	0.00423532	6	MXAN_5080	ribosomal protein L9 (rplI) {Myxococcus xanthus DK 1622}	505	16291	15	41.5	147	1552	1	1	361.88	1082.62	3	1082.62	0	113	121	0	20.04		16	0.023	R	1.2525	HIHLPEPIK	A			20111220_MembraneVes_M1.2490.2490.3.dta
M1	M1_122	122	2.1	0.00423532	6	MXAN_5080	ribosomal protein L9 (rplI) {Myxococcus xanthus DK 1622}	505	16291	15	41.5	147	690	1	1	470.79	939.56	2	939.56	0	140	147	1	33.62		13	0.00043	K	2.58615	IKLEVLPE	-			20111220_MembraneVes_M1.6093.6093.2.dta
M1	M1_122	122	2.1	0.00423532	6	MXAN_5080	ribosomal protein L9 (rplI) {Myxococcus xanthus DK 1622}	505	16291	15	41.5	147	10757	1	1	1167.1	2332.19	2	2332.19	0	89	111	0	133.31		18	1.6e-13	K	7.40611	LFGSVTALDIAEAVAAEGQSIDR	R			20111220_MembraneVes_M1.12897.12897.2.dta
M1	M1_122	122	2.1	0.00423532	6	MXAN_5080	ribosomal protein L9 (rplI) {Myxococcus xanthus DK 1622}	505	16291	15	41.5	147	11483	1	1	830.44	2488.29	3	2488.29	0	89	112	1	47.75		18	6.2e-05	K	2.65278	LFGSVTALDIAEAVAAEGQSIDRR	H			20111220_MembraneVes_M1.11994.11994.3.dta
M1	M1_123	123	2.63	0.00530424	9	MXAN_5877	YceI-like family protein {Myxococcus xanthus DK 1622}	498	21749	21	47.5	204	1078	1	1	506.24	1010.47	2	1010.47	0	90	98	0	29.43		15	0.0021	R	1.962	APDFFDTAK	F			20111220_MembraneVes_M1.4840.4840.2.dta
M1	M1_123	123	2.63	0.00530424	9	MXAN_5877	YceI-like family protein {Myxococcus xanthus DK 1622}	498	21749	21	47.5	204	8062	1	1	625.32	1872.93	3	1872.93	0	90	105	1	20.72		18	0.031	R	1.15111	APDFFDTAKFPEITFK	S			20111220_MembraneVes_M1.9955.9955.3.dta
M1	M1_123	123	2.63	0.00530424	9	MXAN_5877	YceI-like family protein {Myxococcus xanthus DK 1622}	498	21749	21	47.5	204	432	1	1	441.24	880.47	2	880.47	0	99	105	0	53.95		14	6.2e-06	K	3.85357	FPEITFK	S			20111220_MembraneVes_M1.6303.6303.2.dta
M1	M1_123	123	2.63	0.00530424	9	MXAN_5877	YceI-like family protein {Myxococcus xanthus DK 1622}	498	21749	21	47.5	204	4700	1	1	710.37	1418.73	2	1418.73	0	53	65	1	36.3		19	0.00094	K	1.91053	SGTLNLDDKDITK	S			20111220_MembraneVes_M1.2931.2931.2.dta
M1	M1_123	123	2.63	0.00530424	9	MXAN_5877	YceI-like family protein {Myxococcus xanthus DK 1622}	498	21749	21	47.5	204	7615	1	1	601.99	1802.94	3	1802.94	0	66	83	1	42.69		18	0.00019	K	2.37167	SKVEAVLDASTVNTGNAK	R			20111220_MembraneVes_M1.3272.3272.3.dta
M1	M1_123	123	2.63	0.00530424	9	MXAN_5877	YceI-like family protein {Myxococcus xanthus DK 1622}	498	21749	21	47.5	204	4189	1	1	455.21	1362.62	3	1362.62	0	26	38	0	39.88		14	0.00013	K	2.84857	VDDSHSSAGFSVR	H			20111220_MembraneVes_M1.1587.1587.3.dta
M1	M1_123	123	2.63	0.00530424	9	MXAN_5877	YceI-like family protein {Myxococcus xanthus DK 1622}	498	21749	21	47.5	204	5816	1	1	794.91	1587.81	2	1587.81	0	68	83	0	100.65		19	4.3e-10	K	5.29737	VEAVLDASTVNTGNAK	R			20111220_MembraneVes_M1.3595.3595.2.dta
M1	M1_123	123	2.63	0.00530424	9	MXAN_5877	YceI-like family protein {Myxococcus xanthus DK 1622}	498	21749	21	47.5	204	10844	1	1	789.76	2366.25	3	2366.25	0	119	141	0	74.28		17	1e-07	K	4.36941	VTGDLTMHGVTKPVVLDVTGPSK	E	Oxidation (M)	0.00000030000000000000000.0	20111220_MembraneVes_M1.4853.4853.3.dta
M1	M1_124	124	2.35	0.00473953	8	MXAN_1394	metallo-beta-lactamase family protein {Myxococcus xanthus DK 1622}	490	28630	27	53	279	9987	1	1	725.02	2172.05	3	2172.05	0	145	164	0	35.77		18	0.00091	K	1.98722	DVTFHLVEAVHSSSYAADPK	S			20111220_MembraneVes_M1.6009.6009.3.dta
M1	M1_124	124	2.35	0.00473953	8	MXAN_1394	metallo-beta-lactamase family protein {Myxococcus xanthus DK 1622}	490	28630	27	53	279	11798	1	1	866.44	2596.3	3	2596.3	0	81	105	0	21.41		18	0.026	K	1.18944	GAAQPEALDAILLTHGHFDHVGEAK	A			20111220_MembraneVes_M1.7025.7025.3.dta
M1	M1_124	124	2.35	0.00473953	8	MXAN_1394	metallo-beta-lactamase family protein {Myxococcus xanthus DK 1622}	490	28630	27	53	279	8318	1	1	626.66	1876.96	3	1876.96	0	165	182	0	53.42		18	1.8e-05	K	2.96778	SPAQYAGAPVGYVLEIDK	G			20111220_MembraneVes_M1.8521.8521.3.dta
M1	M1_124	124	2.35	0.00473953	8	MXAN_1394	metallo-beta-lactamase family protein {Myxococcus xanthus DK 1622}	490	28630	27	53	279	7054	1	1	861.46	1720.91	2	1720.91	0	61	77	0	60.44		17	2.3e-06	R	3.55529	SPGGAVIAIDPWLSNPK	A			20111220_MembraneVes_M1.8925.8925.2.dta
M1	M1_124	124	2.35	0.00473953	8	MXAN_1394	metallo-beta-lactamase family protein {Myxococcus xanthus DK 1622}	490	28630	27	53	279	12242	1	1	901.13	2700.38	3	2700.38	0	236	260	0	45.07		18	0.00011	K	2.50389	SVIPMHYGTFPLLQGTPDALTGELK	K	Oxidation (M)	0.0000300000000000000000000.0	20111220_MembraneVes_M1.9941.9941.3.dta
M1	M1_124	124	2.35	0.00473953	8	MXAN_1394	metallo-beta-lactamase family protein {Myxococcus xanthus DK 1622}	490	28630	27	53	279	12559	1	1	943.83	2828.48	3	2828.48	0	236	261	1	24.68		16	0.0075	K	1.5425	SVIPMHYGTFPLLQGTPDALTGELKK	L	Oxidation (M)	0.00003000000000000000000000.0	20111220_MembraneVes_M1.8951.8951.3.dta
M1	M1_124	124	2.35	0.00473953	8	MXAN_1394	metallo-beta-lactamase family protein {Myxococcus xanthus DK 1622}	490	28630	27	53	279	2141	1	1	577.33	1152.64	2	1152.64	0	268	279	0	55.96		15	4.2e-06	K	3.73067	VVVPEPGATTAL	-			20111220_MembraneVes_M1.6770.6770.2.dta
M1	M1_124	124	2.35	0.00473953	8	MXAN_1394	metallo-beta-lactamase family protein {Myxococcus xanthus DK 1622}	490	28630	27	53	279	12957	1	1	1027.21	3078.62	3	3078.6	0.01	115	144	0	53.28		16	9.6e-06	K	3.33	VYGSFELINLLGLPEAQSVGANAGGTFQVK	D			20111220_MembraneVes_M1.13074.13074.3.dta	emPAI	2.35
M1	M1_125	125	3.82	0.00770425	8	MXAN_4947	conserved hypothetical protein {Myxococcus xanthus DK 1622}	485	19752	20	53.5	185	4740	1	1	716.36	1430.71	2	1430.71	0	158	170	0	75.45		19	1.3e-07	K	3.97105	DFSDALFSVFVGK	S			20111220_MembraneVes_M1.12659.12659.2.dta
M1	M1_125	125	3.82	0.00770425	8	MXAN_4947	conserved hypothetical protein {Myxococcus xanthus DK 1622}	485	19752	20	53.5	185	2634	1	1	609.32	1216.63	2	1216.63	0	67	78	0	50.5		20	4.7e-05	K	2.525	DGAAIISSDQIK	R			20111220_MembraneVes_M1.3930.3930.2.dta
M1	M1_125	125	3.82	0.00770425	8	MXAN_4947	conserved hypothetical protein {Myxococcus xanthus DK 1622}	485	19752	20	53.5	185	9867	1	1	712.05	2133.13	3	2133.13	0	128	147	1	31.25		16	0.0018	K	1.95312	KGDELILTYIPGQGTQVSSK	T			20111220_MembraneVes_M1.6883.6883.3.dta
M1	M1_125	125	3.82	0.00770425	8	MXAN_4947	conserved hypothetical protein {Myxococcus xanthus DK 1622}	485	19752	20	53.5	185	3678	1	1	652.35	1302.68	2	1302.68	0	116	127	0	48.84		19	5.7e-05	K	2.57053	LDTFNAAIPDVK	K			20111220_MembraneVes_M1.6475.6475.2.dta
M1	M1_125	125	3.82	0.00770425	8	MXAN_4947	conserved hypothetical protein {Myxococcus xanthus DK 1622}	485	19752	20	53.5	185	255	1	1	412.75	823.48	2	823.48	0	109	115	0	21.23		14	0.011	K	1.51643	LPELQPK	L			20111220_MembraneVes_M1.2635.2635.2.dta
M1	M1_125	125	3.82	0.00770425	8	MXAN_4947	conserved hypothetical protein {Myxococcus xanthus DK 1622}	485	19752	20	53.5	185	3156	1	1	632.35	1262.68	2	1262.69	0	92	103	1	44.71		16	7.3e-05	K	2.79438	TIVDAIGDGFKK	N			20111220_MembraneVes_M1.5162.5162.2.dta
M1	M1_125	125	3.82	0.00770425	8	MXAN_4947	conserved hypothetical protein {Myxococcus xanthus DK 1622}	485	19752	20	53.5	185	4822	1	1	721.38	1440.75	2	1440.75	0	54	66	0	79.36		18	4.5e-08	K	4.40889	VYTAGLYLETPSK	D			20111220_MembraneVes_M1.5840.5840.2.dta
M1	M1_125	125	3.82	0.00770425	8	MXAN_4947	conserved hypothetical protein {Myxococcus xanthus DK 1622}	485	19752	20	53.5	185	1193	1	1	511.76	1021.51	2	1021.51	0	28	37	0	35.28		19	0.0012	K	1.85684	YPETASVAGK	E			20111220_MembraneVes_M1.1412.1412.2.dta
M1	M1_126	126	1.21	0.00244035	11	MXAN_0094	amidohydrolase family protein {Myxococcus xanthus DK 1622}	482	40095	26	42.7	358	1457	1	1	534.76	1067.5	2	1067.5	0	345	353	0	28.83		17	0.0039	R	1.69588	GDIQPYGYR	E			20111220_MembraneVes_M1.2504.2504.2.dta
M1	M1_126	126	1.21	0.00244035	11	MXAN_0094	amidohydrolase family protein {Myxococcus xanthus DK 1622}	482	40095	26	42.7	358	10484	1	1	759.72	2276.15	3	2276.15	0	120	140	0	43.26		18	0.00017	R	2.40333	GTAALDDLEQQYETLKPSGLK	L			20111220_MembraneVes_M1.8141.8141.3.dta
M1	M1_126	126	1.21	0.00244035	11	MXAN_0094	amidohydrolase family protein {Myxococcus xanthus DK 1622}	482	40095	26	42.7	358	5658	1	1	784.38	1566.74	2	1566.74	0	158	170	0	79.97		18	3.6e-08	R	4.44278	MDDPTIAFPLFER	A	Oxidation (M)	0.3000000000000.0	20111220_MembraneVes_M1.9908.9908.2.dta
M1	M1_126	126	1.21	0.00244035	11	MXAN_0094	amidohydrolase family protein {Myxococcus xanthus DK 1622}	482	40095	26	42.7	358	12209	1	1	893.1	2676.27	3	2676.28	0	1	23	0	64.99		18	1.1e-06	-	3.61056	MIDGNFVIDAVTHAYNLHPTNYR	A	Oxidation (M)	0.30000000000000000000000.0	20111220_MembraneVes_M1.9709.9709.3.dta
M1	M1_126	126	1.21	0.00244035	11	MXAN_0094	amidohydrolase family protein {Myxococcus xanthus DK 1622}	482	40095	26	42.7	358	1072	1	1	505.76	1009.5	2	1009.5	0	312	320	0	27.67		15	0.0031	R	1.84467	MILGGNYAR	Y	Oxidation (M)	0.300000000.0	20111220_MembraneVes_M1.2488.2488.2.dta
M1	M1_126	126	1.21	0.00244035	11	MXAN_0094	amidohydrolase family protein {Myxococcus xanthus DK 1622}	482	40095	26	42.7	358	3043	1	1	624.85	1247.69	2	1247.69	0	252	262	0	49.71		18	3.7e-05	R	2.76167	WFAESLAALLK	W			20111220_MembraneVes_M1.11360.11360.2.dta
M1	M1_126	126	1.21	0.00244035	11	MXAN_0094	amidohydrolase family protein {Myxococcus xanthus DK 1622}	482	40095	26	42.7	358	10780	1	1	585.8	2339.16	4	2339.17	0	27	48	0	41.98		19	0.00028	K	2.20947	YAESLAGLIWGLHSGLSGDTHR	V			20111220_MembraneVes_M1.9851.9851.4.dta
M1	M1_126	126	1.21	0.00244035	11	MXAN_0094	amidohydrolase family protein {Myxococcus xanthus DK 1622}	482	40095	26	42.7	358	1452	1	1	533.77	1065.54	2	1065.53	0	321	330	0	36.95		17	0.00063	R	2.17353	YAGVDVESVK	K			20111220_MembraneVes_M1.2986.2986.2.dta
[truncated: 8,608 more rows]

## Sheet: C_OMV only
Seen in	Detected in at least 2 samples by at least 2 distinct peptides	prot_acc	category	prot_desc	Abundance Rank in All OMV	Abundance Rank in Only OMV	OMV mol % avg	OMV mol % stdev	OMV # distinct peptides avg	OMV # distinct peptides stdev	OMV Score Avg	OMV Score stdev	# detection included in emPAI
[truncated: 104 more rows]

[truncated: 5 more sheets: D_Shared, E_M only, F_Consistency OMV 3x, G_Consistency M 3x, H_Consistency OMV-M 3x]
